# Supplementary material for: Crystal structure of a mixed-ligand dinuclear Ba—Zn complex with 2-meth­oxy­ethanol having tri­phenyl­acetate and chloride bridges
Source: Acta Crystallogr E Crystallogr Commun. 2015 Jun 17;71(Pt 7):791–4. doi: 10.1107/S2056989015011226 (PMC4518960; doi:10.1107/S2056989015011226)
Supplement: Supplementary file 1 [file e-71-00791-sup1.cif]

##############################################################################
#                                                                            #
# This CIF contains the data in a paper accepted for publication in          #
# Acta Crystallographica Section E. It conforms to the requirements of       #
# Notes for Authors for Acta Crystallographica Section E, and has been       #
# peer reviewed under the auspices of the IUCr Commission on Journals.       #
#                                                                            #
# Full details of the Crystallographic Information File format               #
# are given in the paper "The Crystallographic Information File (CIF):       #
# a New Standard Archive File for Crystallography" by S. R. Hall, F. H.      #
# Allen and I. D. Brown [Acta Cryst. (1991), A47, 655-685].                  #
#                                                                            #
# The current version of the core CIF dictionary is obtainable from          #
# ftp://ftp.iucr.org/pub/cif_core.dic.                                       #
#                                                                            #
# Software is freely available for graphical display of the structure(s)     #
# in this CIF. For information consult the CIF software page                 #
# http://www.iucr.org/resources/cif/software.                                #
#                                                                            #
# This file may be used for bona fide research purposes within the           #
# scientific community so long as proper attribution is given to the journal # 
# article from which it was obtained.                                        #
#                                                                            #
##############################################################################
data_I
_audit_creation_method     SHELXL-2013
_database_code_depnum_ccdc_archive     'CCDC 1405801'
_chemical_name_systematic
;\
\m-Chlorido-1:2\k^2^<i>Cl</i>:<i>Cl</i>-chlorido-2\k<i>Cl</i>-\
bis(2-methoxyethanol-1\k<i>O</i>)bis(2-methoxyethanol-\
1\k^2^<i>O</i>,<i>O</i>')bis(\m-triphenylacetato-\
1:2\k^2^<i>O</i>:<i>O</i>')bariumzinc
;
_chemical_name_common     ?
_chemical_formula_moiety     'C52 H62 Ba Cl2 O12 Zn'
_chemical_formula_sum     'C52 H62 Ba Cl2 O12 Zn'
_chemical_formula_iupac     '[Ba Zn (C20 H15 O2)2 Cl2 (C3 H8 O2)4]'
_chemical_formula_weight     1152.62
_chemical_melting_point     ?
_shelx_space_group_comment
;
The symmetry employed for this shelxl refinement is uniquely defined
by the following loop, which should always be used as a source of
symmetry information in preference to the above space-group names.
They are only intended as comments.
;
_space_group_crystal_system     triclinic
_space_group_name_H-M_alt     'P -1'
_space_group_name_Hall     '-P 1'
loop_
    _space_group_symop_operation_xyz
    'x, y, z'
    '-x, -y, -z'
_cell_length_a     9.706(3)
_cell_length_b     10.643(3)
_cell_length_c     25.073(6)
_cell_angle_alpha     89.62(3)
_cell_angle_beta     89.26(3)
_cell_angle_gamma     82.73(3)
_cell_volume     2569.0(12)
_cell_formula_units_Z     2
_cell_measurement_reflns_used     17769
_cell_measurement_theta_min     2
_cell_measurement_theta_max     31
_cell_measurement_temperature     100(2)
_exptl_crystal_description     'block'
_exptl_crystal_colour     'colorless'
_exptl_crystal_size_max     0.310
_exptl_crystal_size_mid     0.230
_exptl_crystal_size_min     0.210
_exptl_crystal_density_diffrn     1.490
_exptl_crystal_density_meas     ?
_exptl_crystal_density_method     'not measured'
_exptl_crystal_F_000     1180
_exptl_absorpt_coefficient_mu     1.393
_exptl_absorpt_correction_type     analytical
_exptl_absorpt_process_details
;
[CrysAlis RED (Oxford Diffraction, 2010), based on expressions derived
by Clark & Reid (1995)]
;
_shelx_estimated_absorpt_T_min     0.672
_shelx_estimated_absorpt_T_max     0.759
_exptl_absorpt_correction_T_min     0.687
_exptl_absorpt_correction_T_max     0.780
_exptl_special_details
;
The O-bonded H atoms were found from a difference-Fourier map. These H atoms
were included in the refinement with constraint:;finally with instruction
Afix 3.
Absorption correction:
CrysAlis RED (Oxford Diffraction, 2010), employing an analytical
numeric absorption correction using a multifaceted crystal model
based on expressions derived by R.C. Clark & J.S. Reid (Clark & Reid,
1995).
;
_diffrn_ambient_temperature     100(2)
_diffrn_radiation_type     MoK\a
_diffrn_radiation_wavelength     0.71073
_diffrn_measurement_device_type     'Oxford Diffraction KM-4-CCD '
_diffrn_measurement_method     '\w scans'
_diffrn_detector_area_resol_mean     ?
_diffrn_reflns_number     24098
_diffrn_reflns_av_R_equivalents     0.0249
_diffrn_reflns_theta_min     2.81
_diffrn_reflns_theta_max     30.07
_diffrn_reflns_theta_full     25.500
_diffrn_measured_fraction_theta_max     0.816
_diffrn_measured_fraction_theta_full     0.994
_diffrn_reflns_limit_h_min     -12
_diffrn_reflns_limit_h_max     12
_diffrn_reflns_limit_k_min     -13
_diffrn_reflns_limit_k_max     13
_diffrn_reflns_limit_l_min     -33
_diffrn_reflns_limit_l_max     35
_refine_special_details
;
Refinement of <i>F</i>^2^ against ALL reflections. The weighted <i>R</i>-factor
<i>wR</i> and goodness of fit <i>S</i> are based on <i>F</i>^2^, conventional
<i>R</i>-factors <i>R</i> are based on <i>F</i>, with <i>F</i> set to zero for
negative <i>F</i>^2^. The threshold expression of <i>F</i>^2^ >
\s(<i>F</i>^2^) is used only for calculating <i>R</i>-factors(gt) <i>etc</i>.
and is not relevant to the choice of reflections for refinement.
<i>R</i>-factors based on <i>F</i>^2^ are statistically about twice as large
as those based on <i>F</i>, and <i>R</i>- factors based on ALL data will be
even larger.
;
_reflns_number_total     12296
_reflns_number_gt     10742
_reflns_threshold_expression     I>2\s(I)
_refine_ls_structure_factor_coef     Fsqd
_refine_ls_matrix_type     full
_refine_ls_R_factor_all     0.0403
_refine_ls_R_factor_gt     0.0349
_refine_ls_wR_factor_gt     0.0983
_refine_ls_wR_factor_ref     0.1002
_refine_ls_goodness_of_fit_ref     1.139
_refine_ls_restrained_S_all     1.139
_refine_ls_number_reflns     12296
_refine_ls_number_parameters     617
_refine_ls_number_restraints     0
_refine_ls_hydrogen_treatment     constr
_refine_ls_weighting_scheme     calc
_refine_ls_weighting_details
;
 w=1/[\s^2^(Fo^2^)+(0.0640P)^2^]
 where P=(Fo^2^+2Fc^2^)/3
;
_atom_sites_solution_hydrogens     geom
_atom_sites_solution_primary     direct
_atom_sites_solution_secondary     difmap
_refine_ls_shift/su_max     0.001
_refine_ls_shift/su_mean     0.000
_refine_diff_density_max     0.893
_refine_diff_density_min     -0.566
_refine_ls_extinction_method     none
_refine_ls_extinction_coef     .
loop_
    _atom_type_symbol
    _atom_type_description
    _atom_type_scat_dispersion_real
    _atom_type_scat_dispersion_imag
    _atom_type_scat_source
    'C' 'C' 0.0033 0.0016
                         'International Tables Vol C Tables 4.2.6.8 and 6.1.1.4'
    'H' 'H' 0.0000 0.0000
                         'International Tables Vol C Tables 4.2.6.8 and 6.1.1.4'
    'O' 'O' 0.0106 0.0060
                         'International Tables Vol C Tables 4.2.6.8 and 6.1.1.4'
    'Cl' 'Cl' 0.1484 0.1585
                         'International Tables Vol C Tables 4.2.6.8 and 6.1.1.4'
    'Zn' 'Zn' 0.2839 1.4301
                         'International Tables Vol C Tables 4.2.6.8 and 6.1.1.4'
    'Ba' 'Ba' -0.3244 2.2819
                         'International Tables Vol C Tables 4.2.6.8 and 6.1.1.4'
_computing_data_collection
;
CrysAlis CCD  (Oxford Diffraction, 2010)
;
_computing_cell_refinement
;
CrysAlis CCD  (Oxford Diffraction, 2010)
;
_computing_data_reduction
;
CrysAlis RED (Oxford Diffraction, 2010)
;
_computing_structure_solution
;
SHELXS97 (Sheldrick, 2008)
;
_computing_structure_refinement
;
SHELXL2013 (Sheldrick, 2015)
;
_computing_molecular_graphics
;
SHELXTL (Sheldrick, 2008)
;
_computing_publication_material
;
SHELXL2013 (Sheldrick, 2015)
;
loop_
    _atom_site_type_symbol
    _atom_site_label
    _atom_site_fract_x
    _atom_site_fract_y
    _atom_site_fract_z
    _atom_site_U_iso_or_equiv
    _atom_site_adp_type
    _atom_site_calc_flag
    _atom_site_occupancy
    _atom_site_disorder_assembly
    _atom_site_disorder_group
    Ba Ba 0.13461(2) 0.39066(2) 0.25149(2) 0.01587(5) Uani d 1 . .
    Zn Zn 0.09859(3) 0.02666(2) 0.25185(2) 0.01406(7) Uani d 1 . .
    Cl Cl1 -0.07279(6) 0.19070(6) 0.25860(3) 0.02295(13) Uani d 1 . .
    Cl Cl2 -0.00737(6) -0.14768(6) 0.23751(2) 0.02093(12) Uani d 1 . .
    O O1 0.24715(19) 0.19812(16) 0.31457(7) 0.0202(4) Uani d 1 . .
    O O2 0.20140(18) -0.00059(16) 0.31895(6) 0.0178(3) Uani d 1 . .
    C C1 0.2527(2) 0.0946(2) 0.33730(9) 0.0147(4) Uani d 1 . .
    C C2 0.3316(2) 0.0704(2) 0.39131(9) 0.0131(4) Uani d 1 . .
    C C1A 0.3078(2) 0.1863(2) 0.42871(9) 0.0141(4) Uani d 1 . .
    C C2A 0.3301(3) 0.3070(2) 0.41065(9) 0.0196(5) Uani d 1 . .
    H H2A 0.3540 0.3190 0.3743 0.024 Uiso calc 1 . .
    C C3A 0.3179(3) 0.4090(2) 0.44516(10) 0.0238(5) Uani d 1 . .
    H H3A 0.3340 0.4900 0.4321 0.029 Uiso calc 1 . .
    C C4A 0.2824(3) 0.3948(2) 0.49867(10) 0.0247(5) Uani d 1 . .
    H H4A 0.2729 0.4654 0.5220 0.030 Uiso calc 1 . .
    C C5A 0.2613(3) 0.2763(2) 0.51715(10) 0.0222(5) Uani d 1 . .
    H H5A 0.2372 0.2648 0.5535 0.027 Uiso calc 1 . .
    C C6A 0.2752(3) 0.1736(2) 0.48271(9) 0.0180(5) Uani d 1 . .
    H H6A 0.2621 0.0923 0.4963 0.022 Uiso calc 1 . .
    C C1B 0.2833(2) -0.0447(2) 0.41952(9) 0.0148(4) Uani d 1 . .
    C C2B 0.3746(3) -0.1460(2) 0.43841(9) 0.0175(5) Uani d 1 . .
    H H2B 0.4712 -0.1488 0.4311 0.021 Uiso calc 1 . .
    C C3B 0.3268(3) -0.2436(2) 0.46791(10) 0.0217(5) Uani d 1 . .
    H H3B 0.3907 -0.3120 0.4805 0.026 Uiso calc 1 . .
    C C4B 0.1867(3) -0.2410(2) 0.47891(10) 0.0233(5) Uani d 1 . .
    H H4B 0.1543 -0.3071 0.4993 0.028 Uiso calc 1 . .
    C C5B 0.0933(3) -0.1414(2) 0.46006(10) 0.0208(5) Uani d 1 . .
    H H5B -0.0033 -0.1393 0.4673 0.025 Uiso calc 1 . .
    C C6B 0.1418(3) -0.0450(2) 0.43054(9) 0.0177(5) Uani d 1 . .
    H H6B 0.0773 0.0224 0.4175 0.021 Uiso calc 1 . .
    C C1C 0.4882(2) 0.0448(2) 0.37655(9) 0.0144(4) Uani d 1 . .
    C C2C 0.5884(3) 0.0737(2) 0.41205(9) 0.0187(5) Uani d 1 . .
    H H2C 0.5599 0.1150 0.4446 0.022 Uiso calc 1 . .
    C C3C 0.7289(3) 0.0433(2) 0.40100(10) 0.0216(5) Uani d 1 . .
    H H3C 0.7955 0.0634 0.4259 0.026 Uiso calc 1 . .
    C C4C 0.7723(3) -0.0164(3) 0.35348(10) 0.0233(5) Uani d 1 . .
    H H4C 0.8684 -0.0380 0.3458 0.028 Uiso calc 1 . .
    C C5C 0.6735(3) -0.0441(3) 0.31737(10) 0.0256(6) Uani d 1 . .
    H H5C 0.7023 -0.0844 0.2847 0.031 Uiso calc 1 . .
    C C6C 0.5329(3) -0.0136(2) 0.32859(10) 0.0203(5) Uani d 1 . .
    H H6C 0.4664 -0.0327 0.3034 0.024 Uiso calc 1 . .
    O O3 0.2094(2) 0.22740(16) 0.17158(7) 0.0244(4) Uani d 1 . .
    O O4 0.22946(18) 0.02259(16) 0.19108(6) 0.0195(4) Uani d 1 . .
    C C3 0.2431(3) 0.1152(2) 0.16032(9) 0.0167(5) Uani d 1 . .
    C C4 0.3131(2) 0.0801(2) 0.10490(9) 0.0164(4) Uani d 1 . .
    C C1D 0.3201(3) 0.2003(2) 0.07098(9) 0.0189(5) Uani d 1 . .
    C C2D 0.4423(3) 0.2304(3) 0.04765(10) 0.0245(5) Uani d 1 . .
    H H2D 0.5275 0.1794 0.0551 0.029 Uiso calc 1 . .
    C C3D 0.4417(4) 0.3342(3) 0.01355(11) 0.0335(7) Uani d 1 . .
    H H3D 0.5264 0.3524 -0.0024 0.040 Uiso calc 1 . .
    C C4D 0.3199(4) 0.4111(3) 0.00251(12) 0.0355(7) Uani d 1 . .
    H H4D 0.3198 0.4817 -0.0208 0.043 Uiso calc 1 . .
    C C5D 0.1979(4) 0.3830(3) 0.02615(12) 0.0356(7) Uani d 1 . .
    H H5D 0.1133 0.4356 0.0194 0.043 Uiso calc 1 . .
    C C6D 0.1978(3) 0.2785(3) 0.05973(11) 0.0253(5) Uani d 1 . .
    H H6D 0.1128 0.2601 0.0753 0.030 Uiso calc 1 . .
    C C1E 0.4604(2) 0.0178(2) 0.11792(9) 0.0175(5) Uani d 1 . .
    C C2E 0.5232(3) -0.0894(2) 0.09188(9) 0.0201(5) Uani d 1 . .
    H H2E 0.4725 -0.1297 0.0663 0.024 Uiso calc 1 . .
    C C3E 0.6595(3) -0.1387(3) 0.10280(10) 0.0248(5) Uani d 1 . .
    H H3E 0.7010 -0.2120 0.0845 0.030 Uiso calc 1 . .
    C C4E 0.7351(3) -0.0822(3) 0.13997(11) 0.0281(6) Uani d 1 . .
    H H4E 0.8285 -0.1159 0.1470 0.034 Uiso calc 1 . .
    C C5E 0.6736(3) 0.0245(3) 0.16711(11) 0.0283(6) Uani d 1 . .
    H H5E 0.7244 0.0634 0.1931 0.034 Uiso calc 1 . .
    C C6E 0.5379(3) 0.0737(3) 0.15608(10) 0.0248(5) Uani d 1 . .
    H H6E 0.4964 0.1466 0.1747 0.030 Uiso calc 1 . .
    C C1F 0.2325(2) -0.0103(2) 0.07292(9) 0.0167(5) Uani d 1 . .
    C C2F 0.2503(3) -0.0153(3) 0.01745(10) 0.0249(5) Uani d 1 . .
    H H2F 0.3067 0.0402 0.0005 0.030 Uiso calc 1 . .
    C C3F 0.1875(3) -0.0990(3) -0.01334(10) 0.0277(6) Uani d 1 . .
    H H3F 0.2015 -0.1000 -0.0509 0.033 Uiso calc 1 . .
    C C4F 0.1055(3) -0.1806(3) 0.00986(11) 0.0296(6) Uani d 1 . .
    H H4F 0.0646 -0.2398 -0.0110 0.036 Uiso calc 1 . .
    C C5F 0.0841(3) -0.1744(3) 0.06440(12) 0.0351(7) Uani d 1 . .
    H H5F 0.0253 -0.2285 0.0809 0.042 Uiso calc 1 . .
    C C6F 0.1463(3) -0.0909(3) 0.09569(11) 0.0279(6) Uani d 1 . .
    H H6F 0.1298 -0.0890 0.1331 0.034 Uiso calc 1 . .
    O O1G -0.12372(19) 0.54119(18) 0.25180(8) 0.0257(4) Uani d 1 . .
    H H1G -0.1790 0.5348 0.2774 0.039 Uiso d 1 . .
    C C1G -0.1947(3) 0.5900(3) 0.20479(11) 0.0276(6) Uani d 1 . .
    H H1G1 -0.2228 0.6823 0.2081 0.033 Uiso calc 1 . .
    H H1G2 -0.2792 0.5484 0.1996 0.033 Uiso calc 1 . .
    C C2G -0.0963(3) 0.5630(3) 0.15848(12) 0.0299(6) Uani d 1 . .
    H H2G1 -0.1454 0.5896 0.1251 0.036 Uiso calc 1 . .
    H H2G2 -0.0186 0.6142 0.1621 0.036 Uiso calc 1 . .
    O O2G -0.0411(2) 0.43219(19) 0.15458(8) 0.0293(4) Uani d 1 . .
    C C3G -0.1399(4) 0.3533(3) 0.13765(13) 0.0390(7) Uani d 1 . .
    H H3G1 -0.2184 0.3603 0.1629 0.058 Uiso calc 1 . .
    H H3G2 -0.0962 0.2652 0.1363 0.058 Uiso calc 1 . .
    H H3G3 -0.1732 0.3802 0.1021 0.058 Uiso calc 1 . .
    O O1H 0.2695(2) 0.4717(2) 0.16137(8) 0.0352(5) Uani d 1 . .
    H H1H 0.2743 0.4048 0.1435 0.053 Uiso d 1 . .
    C C1H 0.3414(4) 0.5586(3) 0.13328(13) 0.0425(8) Uani d 1 . .
    H H1H1 0.2929 0.5839 0.0996 0.051 Uiso calc 1 . .
    H H1H2 0.4365 0.5188 0.1243 0.051 Uiso calc 1 . .
    C C2H 0.3480(4) 0.6720(3) 0.16707(13) 0.0366(7) Uani d 1 . .
    H H2H1 0.3783 0.7415 0.1452 0.044 Uiso calc 1 . .
    H H2H2 0.2549 0.7013 0.1823 0.044 Uiso calc 1 . .
    O O2H 0.4452(2) 0.63873(17) 0.20935(8) 0.0255(4) Uani d 1 . .
    C C3H 0.4607(3) 0.7504(3) 0.23808(13) 0.0328(6) Uani d 1 . .
    H H3H1 0.4842 0.8161 0.2132 0.049 Uiso calc 1 . .
    H H3H2 0.5352 0.7320 0.2641 0.049 Uiso calc 1 . .
    H H3H3 0.3735 0.7801 0.2568 0.049 Uiso calc 1 . .
    O O1I 0.40709(19) 0.43145(18) 0.27599(8) 0.0280(4) Uani d 1 . .
    H H1I 0.4267 0.4943 0.2583 0.042 Uiso d 1 . .
    C C1I 0.5361(3) 0.3481(3) 0.27592(12) 0.0294(6) Uani d 1 . .
    H H1I1 0.5877 0.3600 0.2423 0.035 Uiso calc 1 . .
    H H1I2 0.5162 0.2591 0.2773 0.035 Uiso calc 1 . .
    C C2I 0.6245(3) 0.3723(3) 0.32224(12) 0.0327(6) Uani d 1 . .
    H H2I1 0.5721 0.3626 0.3558 0.039 Uiso calc 1 . .
    H H2I2 0.7083 0.3088 0.3224 0.039 Uiso calc 1 . .
    O O2I 0.6661(2) 0.4974(2) 0.31999(8) 0.0334(5) Uani d 1 . .
    C C3I 0.5953(4) 0.5833(4) 0.35674(13) 0.0435(8) Uani d 1 . .
    H H3I1 0.4962 0.5968 0.3482 0.065 Uiso calc 1 . .
    H H3I2 0.6334 0.6642 0.3546 0.065 Uiso calc 1 . .
    H H3I3 0.6070 0.5485 0.3929 0.065 Uiso calc 1 . .
    O O1J 0.1679(2) 0.62932(17) 0.28717(7) 0.0235(4) Uani d 1 . .
    H H1J 0.1135 0.6889 0.2740 0.035 Uiso d 1 . .
    C C1J 0.1615(3) 0.6484(3) 0.34373(11) 0.0279(6) Uani d 1 . .
    H H1J1 0.1530 0.7403 0.3513 0.033 Uiso calc 1 . .
    H H1J2 0.2487 0.6079 0.3599 0.033 Uiso calc 1 . .
    C C2J 0.0403(3) 0.5938(3) 0.36864(11) 0.0273(6) Uani d 1 . .
    H H2J1 0.0414 0.6034 0.4079 0.033 Uiso calc 1 . .
    H H2J2 -0.0479 0.6391 0.3552 0.033 Uiso calc 1 . .
    O O2J 0.0511(2) 0.46206(17) 0.35502(7) 0.0238(4) Uani d 1 . .
    C C3J -0.0263(3) 0.3905(3) 0.38985(11) 0.0300(6) Uani d 1 . .
    H H3J1 0.0141 0.3877 0.4255 0.045 Uiso calc 1 . .
    H H3J2 -0.0234 0.3041 0.3762 0.045 Uiso calc 1 . .
    H H3J3 -0.1229 0.4304 0.3918 0.045 Uiso calc 1 . .
loop_
    _atom_site_aniso_label
    _atom_site_aniso_U_11
    _atom_site_aniso_U_22
    _atom_site_aniso_U_33
    _atom_site_aniso_U_12
    _atom_site_aniso_U_13
    _atom_site_aniso_U_23
    Ba 0.01883(8) 0.01347(8) 0.01522(8) -0.00166(5) -0.00076(5) -0.00073(5)
    Zn 0.01664(14) 0.01436(14) 0.01128(12) -0.00221(10) -0.00157(10) -0.00034(9)
    Cl1 0.0179(3) 0.0180(3) 0.0328(3) -0.0018(2) -0.0001(2) -0.0005(2)
    Cl2 0.0215(3) 0.0179(3) 0.0242(3) -0.0053(2) -0.0049(2) -0.0010(2)
    O1 0.0276(9) 0.0181(8) 0.0157(8) -0.0051(7) -0.0059(7) 0.0044(6)
    O2 0.0229(9) 0.0175(8) 0.0136(7) -0.0042(7) -0.0039(7) -0.0004(6)
    C1 0.0158(11) 0.0151(11) 0.0127(10) 0.0005(8) 0.0001(8) -0.0002(8)
    C2 0.0152(11) 0.0121(10) 0.0123(10) -0.0030(8) -0.0005(8) 0.0006(8)
    C1A 0.0126(10) 0.0153(11) 0.0144(10) -0.0010(8) -0.0017(8) -0.0021(8)
    C2A 0.0262(13) 0.0184(12) 0.0150(10) -0.0057(10) -0.0037(9) 0.0002(9)
    C3A 0.0340(15) 0.0139(12) 0.0234(12) -0.0017(10) -0.0070(11) -0.0015(9)
    C4A 0.0302(14) 0.0203(13) 0.0227(12) 0.0013(10) -0.0057(11) -0.0065(10)
    C5A 0.0237(13) 0.0279(13) 0.0149(11) -0.0028(10) -0.0008(9) -0.0042(9)
    C6A 0.0220(12) 0.0181(11) 0.0143(10) -0.0039(9) 0.0004(9) -0.0018(9)
    C1B 0.0211(12) 0.0128(10) 0.0110(9) -0.0042(9) -0.0008(8) -0.0018(8)
    C2B 0.0221(12) 0.0152(11) 0.0152(10) -0.0018(9) -0.0033(9) -0.0012(8)
    C3B 0.0323(14) 0.0147(11) 0.0184(11) -0.0040(10) -0.0043(10) 0.0012(9)
    C4B 0.0373(15) 0.0184(12) 0.0168(11) -0.0131(11) 0.0029(10) 0.0005(9)
    C5B 0.0230(12) 0.0228(12) 0.0183(11) -0.0097(10) 0.0045(9) -0.0038(9)
    C6B 0.0196(12) 0.0166(11) 0.0162(10) 0.0000(9) 0.0012(9) -0.0021(9)
    C1C 0.0163(11) 0.0136(10) 0.0132(10) -0.0013(8) 0.0016(8) 0.0017(8)
    C2C 0.0203(12) 0.0227(12) 0.0132(10) -0.0032(10) 0.0005(9) -0.0014(9)
    C3C 0.0178(12) 0.0271(13) 0.0203(11) -0.0046(10) -0.0033(9) 0.0023(10)
    C4C 0.0151(12) 0.0284(14) 0.0255(13) -0.0003(10) 0.0047(10) 0.0026(10)
    C5C 0.0244(13) 0.0321(15) 0.0200(12) -0.0027(11) 0.0071(10) -0.0068(10)
    C6C 0.0188(12) 0.0251(13) 0.0176(11) -0.0045(10) 0.0009(9) -0.0061(9)
    O3 0.0364(11) 0.0157(9) 0.0210(9) -0.0033(8) 0.0081(8) -0.0044(7)
    O4 0.0247(9) 0.0196(9) 0.0141(8) -0.0032(7) 0.0025(7) 0.0011(6)
    C3 0.0184(11) 0.0199(12) 0.0123(10) -0.0040(9) 0.0000(9) 0.0000(8)
    C4 0.0180(11) 0.0159(11) 0.0154(10) -0.0028(9) -0.0002(9) 0.0007(8)
    C1D 0.0248(13) 0.0197(12) 0.0131(10) -0.0059(10) -0.0019(9) -0.0012(9)
    C2D 0.0304(14) 0.0247(13) 0.0199(12) -0.0092(11) 0.0040(10) -0.0016(10)
    C3D 0.0497(19) 0.0309(15) 0.0241(13) -0.0219(13) 0.0011(13) 0.0016(11)
    C4D 0.061(2) 0.0227(14) 0.0263(14) -0.0173(14) -0.0104(14) 0.0082(11)
    C5D 0.0477(19) 0.0240(14) 0.0355(16) -0.0046(13) -0.0183(14) 0.0061(12)
    C6D 0.0279(14) 0.0238(13) 0.0243(12) -0.0033(11) -0.0052(11) 0.0025(10)
    C1E 0.0178(11) 0.0209(12) 0.0139(10) -0.0038(9) 0.0010(9) 0.0019(9)
    C2E 0.0226(13) 0.0230(12) 0.0147(10) -0.0039(10) 0.0004(9) 0.0022(9)
    C3E 0.0239(13) 0.0275(14) 0.0221(12) 0.0002(11) -0.0008(10) 0.0024(10)
    C4E 0.0201(13) 0.0392(16) 0.0241(13) -0.0008(11) -0.0027(10) 0.0097(11)
    C5E 0.0267(14) 0.0383(16) 0.0215(12) -0.0105(12) -0.0067(11) -0.0003(11)
    C6E 0.0246(13) 0.0297(14) 0.0213(12) -0.0077(11) -0.0010(10) -0.0029(10)
    C1F 0.0172(11) 0.0178(11) 0.0149(10) -0.0014(9) -0.0021(9) -0.0023(8)
    C2F 0.0316(14) 0.0273(14) 0.0173(11) -0.0092(11) 0.0010(10) -0.0006(10)
    C3F 0.0324(15) 0.0331(15) 0.0179(12) -0.0053(12) -0.0009(11) -0.0021(10)
    C4F 0.0280(14) 0.0361(16) 0.0270(13) -0.0120(12) -0.0045(11) -0.0082(11)
    C5F 0.0407(17) 0.0426(18) 0.0274(14) -0.0269(14) 0.0036(13) -0.0037(12)
    C6F 0.0339(15) 0.0336(15) 0.0189(12) -0.0143(12) 0.0023(11) -0.0029(10)
    O1G 0.0219(9) 0.0263(10) 0.0283(10) -0.0015(7) -0.0003(8) 0.0034(8)
    C1G 0.0227(13) 0.0237(13) 0.0357(15) 0.0000(11) -0.0055(11) 0.0048(11)
    C2G 0.0265(14) 0.0283(14) 0.0341(15) -0.0010(11) -0.0035(12) 0.0108(11)
    O2G 0.0281(10) 0.0294(10) 0.0291(10) 0.0013(8) -0.0033(8) 0.0011(8)
    C3G 0.0416(18) 0.0429(18) 0.0327(16) -0.0052(14) -0.0105(14) -0.0042(13)
    O1H 0.0540(14) 0.0334(11) 0.0229(10) -0.0244(10) 0.0042(9) -0.0042(8)
    C1H 0.056(2) 0.049(2) 0.0284(15) -0.0296(17) 0.0075(14) -0.0014(13)
    C2H 0.0457(19) 0.0329(16) 0.0339(16) -0.0152(14) -0.0050(14) 0.0050(12)
    O2H 0.0266(10) 0.0213(9) 0.0286(10) -0.0032(7) -0.0051(8) -0.0014(7)
    C3H 0.0376(17) 0.0208(14) 0.0404(16) -0.0056(12) 0.0005(13) -0.0063(12)
    O1I 0.0222(10) 0.0286(10) 0.0338(10) -0.0052(8) -0.0057(8) 0.0094(8)
    C1I 0.0243(14) 0.0274(14) 0.0356(15) -0.0003(11) 0.0037(11) -0.0007(11)
    C2I 0.0244(14) 0.0381(17) 0.0343(15) 0.0004(12) -0.0005(12) 0.0103(13)
    O2I 0.0245(10) 0.0441(13) 0.0321(11) -0.0066(9) 0.0032(8) -0.0031(9)
    C3I 0.046(2) 0.055(2) 0.0287(15) -0.0026(16) -0.0039(14) -0.0069(14)
    O1J 0.0294(10) 0.0184(9) 0.0221(9) 0.0001(7) -0.0021(8) -0.0024(7)
    C1J 0.0347(15) 0.0243(14) 0.0251(13) -0.0052(11) -0.0037(11) -0.0033(10)
    C2J 0.0327(15) 0.0253(14) 0.0231(12) -0.0003(11) 0.0020(11) -0.0073(10)
    O2J 0.0286(10) 0.0231(9) 0.0194(8) -0.0025(8) 0.0035(7) 0.0005(7)
    C3J 0.0266(14) 0.0391(16) 0.0253(13) -0.0084(12) 0.0014(11) 0.0032(11)
_geom_special_details
;
All e.s.d.'s (except the e.s.d. in the dihedral angle between two l.s. planes)
are estimated using the full covariance matrix. The cell e.s.d.'s are taken
into account individually in the estimation of e.s.d.'s in distances, angles
and torsion angles; correlations between e.s.d.'s in cell parameters are only
used when they are defined by crystal symmetry. An approximate (isotropic)
treatment of cell e.s.d.'s is used for estimating e.s.d.'s involving l.s.
planes.
;
loop_
    _geom_bond_atom_site_label_1
    _geom_bond_atom_site_label_2
    _geom_bond_site_symmetry_2
    _geom_bond_distance
    _geom_bond_publ_flag
    Ba O3 . 2.6925(19) y
    Ba O1 . 2.7073(19) y
    Ba O1J . 2.7572(19) y
    Ba O1H . 2.783(2) y
    Ba O2J . 2.7908(19) y
    Ba O1G . 2.799(2) y
    Ba O1I . 2.810(2) y
    Ba O2G . 2.985(2) y
    Ba Cl1 . 3.1118(11) y
    Ba Zn . 3.9335(11) n
    Zn O2 . 1.9682(17) y
    Zn O4 . 1.9683(18) y
    Zn Cl1 . 2.2595(10) y
    Zn Cl2 . 2.2653(9) y
    O1 C1 . 1.233(3) ?
    O2 C1 . 1.275(3) ?
    C1 C2 . 1.568(3) ?
    C2 C1B . 1.531(3) ?
    C2 C1A . 1.547(3) ?
    C2 C1C . 1.550(3) ?
    C1A C6A . 1.396(3) ?
    C1A C2A . 1.401(3) ?
    C2A C3A . 1.385(3) ?
    C2A H2A . 0.9500 ?
    C3A C4A . 1.393(4) ?
    C3A H3A . 0.9500 ?
    C4A C5A . 1.380(4) ?
    C4A H4A . 0.9500 ?
    C5A C6A . 1.390(3) ?
    C5A H5A . 0.9500 ?
    C6A H6A . 0.9500 ?
    C1B C2B . 1.391(3) ?
    C1B C6B . 1.397(3) ?
    C2B C3B . 1.394(3) ?
    C2B H2B . 0.9500 ?
    C3B C4B . 1.381(4) ?
    C3B H3B . 0.9500 ?
    C4B C5B . 1.389(4) ?
    C4B H4B . 0.9500 ?
    C5B C6B . 1.388(3) ?
    C5B H5B . 0.9500 ?
    C6B H6B . 0.9500 ?
    C1C C2C . 1.390(3) ?
    C1C C6C . 1.396(3) ?
    C2C C3C . 1.386(3) ?
    C2C H2C . 0.9500 ?
    C3C C4C . 1.390(4) ?
    C3C H3C . 0.9500 ?
    C4C C5C . 1.387(4) ?
    C4C H4C . 0.9500 ?
    C5C C6C . 1.388(4) ?
    C5C H5C . 0.9500 ?
    C6C H6C . 0.9500 ?
    O3 C3 . 1.232(3) ?
    O4 C3 . 1.266(3) ?
    C3 C4 . 1.565(3) ?
    C4 C1E . 1.536(3) ?
    C4 C1D . 1.540(3) ?
    C4 C1F . 1.549(3) ?
    C1D C2D . 1.388(4) ?
    C1D C6D . 1.391(4) ?
    C2D C3D . 1.392(4) ?
    C2D H2D . 0.9500 ?
    C3D C4D . 1.380(5) ?
    C3D H3D . 0.9500 ?
    C4D C5D . 1.383(5) ?
    C4D H4D . 0.9500 ?
    C5D C6D . 1.390(4) ?
    C5D H5D . 0.9500 ?
    C6D H6D . 0.9500 ?
    C1E C2E . 1.387(3) ?
    C1E C6E . 1.405(3) ?
    C2E C3E . 1.389(4) ?
    C2E H2E . 0.9500 ?
    C3E C4E . 1.381(4) ?
    C3E H3E . 0.9500 ?
    C4E C5E . 1.392(4) ?
    C4E H4E . 0.9500 ?
    C5E C6E . 1.385(4) ?
    C5E H5E . 0.9500 ?
    C6E H6E . 0.9500 ?
    C1F C6F . 1.388(4) ?
    C1F C2F . 1.400(3) ?
    C2F C3F . 1.386(4) ?
    C2F H2F . 0.9500 ?
    C3F C4F . 1.372(4) ?
    C3F H3F . 0.9500 ?
    C4F C5F . 1.381(4) ?
    C4F H4F . 0.9500 ?
    C5F C6F . 1.388(4) ?
    C5F H5F . 0.9500 ?
    C6F H6F . 0.9500 ?
    O1G C1G . 1.434(3) ?
    O1G H1G . 0.8397 ?
    C1G C2G . 1.500(4) ?
    C1G H1G1 . 0.9900 ?
    C1G H1G2 . 0.9900 ?
    C2G O2G . 1.431(3) ?
    C2G H2G1 . 0.9900 ?
    C2G H2G2 . 0.9900 ?
    O2G C3G . 1.422(4) ?
    C3G H3G1 . 0.9800 ?
    C3G H3G2 . 0.9800 ?
    C3G H3G3 . 0.9800 ?
    O1H C1H . 1.407(4) ?
    O1H H1H . 0.8402 ?
    C1H C2H . 1.487(4) ?
    C1H H1H1 . 0.9900 ?
    C1H H1H2 . 0.9900 ?
    C2H O2H . 1.440(4) ?
    C2H H2H1 . 0.9900 ?
    C2H H2H2 . 0.9900 ?
    O2H C3H . 1.419(3) ?
    C3H H3H1 . 0.9800 ?
    C3H H3H2 . 0.9800 ?
    C3H H3H3 . 0.9800 ?
    O1I C1I . 1.440(3) ?
    O1I H1I . 0.8399 ?
    C1I C2I . 1.496(4) ?
    C1I H1I1 . 0.9900 ?
    C1I H1I2 . 0.9900 ?
    C2I O2I . 1.439(4) ?
    C2I H2I1 . 0.9900 ?
    C2I H2I2 . 0.9900 ?
    O2I C3I . 1.412(4) ?
    C3I H3I1 . 0.9800 ?
    C3I H3I2 . 0.9800 ?
    C3I H3I3 . 0.9800 ?
    O1J C1J . 1.433(3) ?
    O1J H1J . 0.8403 ?
    C1J C2J . 1.503(4) ?
    C1J H1J1 . 0.9900 ?
    C1J H1J2 . 0.9900 ?
    C2J O2J . 1.436(3) ?
    C2J H2J1 . 0.9900 ?
    C2J H2J2 . 0.9900 ?
    O2J C3J . 1.424(3) ?
    C3J H3J1 . 0.9800 ?
    C3J H3J2 . 0.9800 ?
    C3J H3J3 . 0.9800 ?
loop_
    _geom_angle_atom_site_label_1
    _geom_angle_atom_site_label_2
    _geom_angle_atom_site_label_3
    _geom_angle_site_symmetry_1
    _geom_angle_site_symmetry_3
    _geom_angle
    _geom_angle_publ_flag
    O3 Ba O1 . . 84.08(6) ?
    O3 Ba O1J . . 142.04(6) ?
    O1 Ba O1J . . 114.85(6) ?
    O3 Ba O1H . . 60.16(6) ?
    O1 Ba O1H . . 122.95(7) ?
    O1J Ba O1H . . 82.35(6) ?
    O3 Ba O2J . . 155.84(6) ?
    O1 Ba O2J . . 74.87(6) ?
    O1J Ba O2J . . 60.31(6) ?
    O1H Ba O2J . . 142.49(6) ?
    O3 Ba O1G . . 120.96(6) ?
    O1 Ba O1G . . 133.04(6) ?
    O1J Ba O1G . . 71.05(6) ?
    O1H Ba O1G . . 103.93(7) ?
    O2J Ba O1G . . 68.94(6) ?
    O3 Ba O1I . . 95.18(7) ?
    O1 Ba O1I . . 71.58(6) ?
    O1J Ba O1I . . 63.80(6) ?
    O1H Ba O1I . . 69.50(7) ?
    O2J Ba O1I . . 89.38(6) ?
    O1G Ba O1I . . 134.83(6) ?
    O3 Ba O2G . . 65.59(6) ?
    O1 Ba O2G . . 139.45(6) ?
    O1J Ba O2G . . 105.51(6) ?
    O1H Ba O2G . . 64.98(6) ?
    O2J Ba O2G . . 125.48(6) ?
    O1G Ba O2G . . 57.15(6) ?
    O1I Ba O2G . . 134.31(6) ?
    O3 Ba Cl1 . . 74.73(5) ?
    O1 Ba Cl1 . . 71.96(5) ?
    O1J Ba Cl1 . . 140.95(4) ?
    O1H Ba Cl1 . . 128.16(5) ?
    O2J Ba Cl1 . . 87.39(5) ?
    O1G Ba Cl1 . . 77.39(5) ?
    O1I Ba Cl1 . . 142.95(4) ?
    O2G Ba Cl1 . . 74.38(5) ?
    O3 Ba Zn . . 53.90(4) ?
    O1 Ba Zn . . 48.34(4) ?
    O1J Ba Zn . . 160.81(4) ?
    O1H Ba Zn . . 113.88(5) ?
    O2J Ba Zn . . 102.37(5) ?
    O1G Ba Zn . . 112.26(5) ?
    O1I Ba Zn . . 110.85(5) ?
    O2G Ba Zn . . 91.21(5) ?
    Cl1 Ba Zn . . 35.01(2) ?
    O2 Zn O4 . . 110.00(8) ?
    O2 Zn Cl1 . . 111.30(6) ?
    O4 Zn Cl1 . . 118.74(6) ?
    O2 Zn Cl2 . . 107.44(6) ?
    O4 Zn Cl2 . . 102.14(6) ?
    Cl1 Zn Cl2 . . 106.19(3) ?
    O2 Zn Ba . . 91.95(6) ?
    O4 Zn Ba . . 83.59(6) ?
    Cl1 Zn Ba . . 52.20(3) ?
    Cl2 Zn Ba . . 156.02(2) ?
    Zn Cl1 Ba . . 92.79(3) ?
    C1 O1 Ba . . 155.72(16) ?
    C1 O2 Zn . . 116.35(15) ?
    O1 C1 O2 . . 124.3(2) ?
    O1 C1 C2 . . 120.6(2) ?
    O2 C1 C2 . . 115.06(19) ?
    C1B C2 C1A . . 109.37(18) ?
    C1B C2 C1C . . 110.82(18) ?
    C1A C2 C1C . . 108.82(18) ?
    C1B C2 C1 . . 109.40(18) ?
    C1A C2 C1 . . 112.19(18) ?
    C1C C2 C1 . . 106.20(17) ?
    C6A C1A C2A . . 117.2(2) ?
    C6A C1A C2 . . 121.6(2) ?
    C2A C1A C2 . . 121.0(2) ?
    C3A C2A C1A . . 120.8(2) ?
    C3A C2A H2A . . 119.6 ?
    C1A C2A H2A . . 119.6 ?
    C2A C3A C4A . . 121.1(2) ?
    C2A C3A H3A . . 119.5 ?
    C4A C3A H3A . . 119.5 ?
    C5A C4A C3A . . 118.8(2) ?
    C5A C4A H4A . . 120.6 ?
    C3A C4A H4A . . 120.6 ?
    C4A C5A C6A . . 120.2(2) ?
    C4A C5A H5A . . 119.9 ?
    C6A C5A H5A . . 119.9 ?
    C5A C6A C1A . . 121.9(2) ?
    C5A C6A H6A . . 119.0 ?
    C1A C6A H6A . . 119.0 ?
    C2B C1B C6B . . 117.7(2) ?
    C2B C1B C2 . . 123.1(2) ?
    C6B C1B C2 . . 119.1(2) ?
    C1B C2B C3B . . 121.2(2) ?
    C1B C2B H2B . . 119.4 ?
    C3B C2B H2B . . 119.4 ?
    C4B C3B C2B . . 120.1(2) ?
    C4B C3B H3B . . 119.9 ?
    C2B C3B H3B . . 119.9 ?
    C3B C4B C5B . . 119.8(2) ?
    C3B C4B H4B . . 120.1 ?
    C5B C4B H4B . . 120.1 ?
    C6B C5B C4B . . 119.6(2) ?
    C6B C5B H5B . . 120.2 ?
    C4B C5B H5B . . 120.2 ?
    C5B C6B C1B . . 121.6(2) ?
    C5B C6B H6B . . 119.2 ?
    C1B C6B H6B . . 119.2 ?
    C2C C1C C6C . . 118.1(2) ?
    C2C C1C C2 . . 120.7(2) ?
    C6C C1C C2 . . 121.0(2) ?
    C3C C2C C1C . . 121.4(2) ?
    C3C C2C H2C . . 119.3 ?
    C1C C2C H2C . . 119.3 ?
    C2C C3C C4C . . 120.0(2) ?
    C2C C3C H3C . . 120.0 ?
    C4C C3C H3C . . 120.0 ?
    C5C C4C C3C . . 119.2(2) ?
    C5C C4C H4C . . 120.4 ?
    C3C C4C H4C . . 120.4 ?
    C4C C5C C6C . . 120.6(2) ?
    C4C C5C H5C . . 119.7 ?
    C6C C5C H5C . . 119.7 ?
    C5C C6C C1C . . 120.7(2) ?
    C5C C6C H6C . . 119.7 ?
    C1C C6C H6C . . 119.7 ?
    C3 O3 Ba . . 144.65(16) ?
    C3 O4 Zn . . 125.09(16) ?
    O3 C3 O4 . . 125.0(2) ?
    O3 C3 C4 . . 119.3(2) ?
    O4 C3 C4 . . 115.6(2) ?
    C1E C4 C1D . . 110.1(2) ?
    C1E C4 C1F . . 111.38(19) ?
    C1D C4 C1F . . 107.84(18) ?
    C1E C4 C3 . . 105.03(18) ?
    C1D C4 C3 . . 110.38(19) ?
    C1F C4 C3 . . 112.12(19) ?
    C2D C1D C6D . . 117.8(2) ?
    C2D C1D C4 . . 122.9(2) ?
    C6D C1D C4 . . 119.2(2) ?
    C1D C2D C3D . . 120.9(3) ?
    C1D C2D H2D . . 119.5 ?
    C3D C2D H2D . . 119.5 ?
    C4D C3D C2D . . 120.9(3) ?
    C4D C3D H3D . . 119.5 ?
    C2D C3D H3D . . 119.5 ?
    C3D C4D C5D . . 118.6(3) ?
    C3D C4D H4D . . 120.7 ?
    C5D C4D H4D . . 120.7 ?
    C4D C5D C6D . . 120.7(3) ?
    C4D C5D H5D . . 119.7 ?
    C6D C5D H5D . . 119.7 ?
    C5D C6D C1D . . 121.2(3) ?
    C5D C6D H6D . . 119.4 ?
    C1D C6D H6D . . 119.4 ?
    C2E C1E C6E . . 118.1(2) ?
    C2E C1E C4 . . 122.6(2) ?
    C6E C1E C4 . . 119.3(2) ?
    C1E C2E C3E . . 120.8(2) ?
    C1E C2E H2E . . 119.6 ?
    C3E C2E H2E . . 119.6 ?
    C4E C3E C2E . . 120.7(3) ?
    C4E C3E H3E . . 119.7 ?
    C2E C3E H3E . . 119.7 ?
    C3E C4E C5E . . 119.6(3) ?
    C3E C4E H4E . . 120.2 ?
    C5E C4E H4E . . 120.2 ?
    C6E C5E C4E . . 119.7(3) ?
    C6E C5E H5E . . 120.2 ?
    C4E C5E H5E . . 120.2 ?
    C5E C6E C1E . . 121.2(3) ?
    C5E C6E H6E . . 119.4 ?
    C1E C6E H6E . . 119.4 ?
    C6F C1F C2F . . 117.0(2) ?
    C6F C1F C4 . . 124.4(2) ?
    C2F C1F C4 . . 118.6(2) ?
    C3F C2F C1F . . 121.7(2) ?
    C3F C2F H2F . . 119.2 ?
    C1F C2F H2F . . 119.2 ?
    C4F C3F C2F . . 120.7(2) ?
    C4F C3F H3F . . 119.6 ?
    C2F C3F H3F . . 119.6 ?
    C3F C4F C5F . . 118.2(3) ?
    C3F C4F H4F . . 120.9 ?
    C5F C4F H4F . . 120.9 ?
    C4F C5F C6F . . 121.6(3) ?
    C4F C5F H5F . . 119.2 ?
    C6F C5F H5F . . 119.2 ?
    C1F C6F C5F . . 120.7(2) ?
    C1F C6F H6F . . 119.6 ?
    C5F C6F H6F . . 119.6 ?
    C1G O1G Ba . . 124.47(16) ?
    C1G O1G H1G . . 111.8 ?
    Ba O1G H1G . . 119.0 ?
    O1G C1G C2G . . 107.4(2) ?
    O1G C1G H1G1 . . 110.2 ?
    C2G C1G H1G1 . . 110.2 ?
    O1G C1G H1G2 . . 110.2 ?
    C2G C1G H1G2 . . 110.2 ?
    H1G1 C1G H1G2 . . 108.5 ?
    O2G C2G C1G . . 113.0(2) ?
    O2G C2G H2G1 . . 109.0 ?
    C1G C2G H2G1 . . 109.0 ?
    O2G C2G H2G2 . . 109.0 ?
    C1G C2G H2G2 . . 109.0 ?
    H2G1 C2G H2G2 . . 107.8 ?
    C3G O2G C2G . . 113.5(2) ?
    C3G O2G Ba . . 125.66(17) ?
    C2G O2G Ba . . 102.89(15) ?
    O2G C3G H3G1 . . 109.5 ?
    O2G C3G H3G2 . . 109.5 ?
    H3G1 C3G H3G2 . . 109.5 ?
    O2G C3G H3G3 . . 109.5 ?
    H3G1 C3G H3G3 . . 109.5 ?
    H3G2 C3G H3G3 . . 109.5 ?
    C1H O1H Ba . . 152.75(18) ?
    C1H O1H H1H . . 108.3 ?
    Ba O1H H1H . . 98.5 ?
    O1H C1H C2H . . 109.1(3) ?
    O1H C1H H1H1 . . 109.9 ?
    C2H C1H H1H1 . . 109.9 ?
    O1H C1H H1H2 . . 109.9 ?
    C2H C1H H1H2 . . 109.9 ?
    H1H1 C1H H1H2 . . 108.3 ?
    O2H C2H C1H . . 108.8(3) ?
    O2H C2H H2H1 . . 109.9 ?
    C1H C2H H2H1 . . 109.9 ?
    O2H C2H H2H2 . . 109.9 ?
    C1H C2H H2H2 . . 109.9 ?
    H2H1 C2H H2H2 . . 108.3 ?
    C3H O2H C2H . . 108.2(2) ?
    O2H C3H H3H1 . . 109.5 ?
    O2H C3H H3H2 . . 109.5 ?
    H3H1 C3H H3H2 . . 109.5 ?
    O2H C3H H3H3 . . 109.5 ?
    H3H1 C3H H3H3 . . 109.5 ?
    H3H2 C3H H3H3 . . 109.5 ?
    C1I O1I Ba . . 131.91(16) ?
    C1I O1I H1I . . 103.1 ?
    Ba O1I H1I . . 108.4 ?
    O1I C1I C2I . . 111.8(2) ?
    O1I C1I H1I1 . . 109.3 ?
    C2I C1I H1I1 . . 109.3 ?
    O1I C1I H1I2 . . 109.3 ?
    C2I C1I H1I2 . . 109.3 ?
    H1I1 C1I H1I2 . . 107.9 ?
    O2I C2I C1I . . 111.8(2) ?
    O2I C2I H2I1 . . 109.3 ?
    C1I C2I H2I1 . . 109.3 ?
    O2I C2I H2I2 . . 109.3 ?
    C1I C2I H2I2 . . 109.3 ?
    H2I1 C2I H2I2 . . 107.9 ?
    C3I O2I C2I . . 114.1(3) ?
    O2I C3I H3I1 . . 109.5 ?
    O2I C3I H3I2 . . 109.5 ?
    H3I1 C3I H3I2 . . 109.5 ?
    O2I C3I H3I3 . . 109.5 ?
    H3I1 C3I H3I3 . . 109.5 ?
    H3I2 C3I H3I3 . . 109.5 ?
    C1J O1J Ba . . 116.81(15) ?
    C1J O1J H1J . . 105.9 ?
    Ba O1J H1J . . 115.3 ?
    O1J C1J C2J . . 111.5(2) ?
    O1J C1J H1J1 . . 109.3 ?
    C2J C1J H1J1 . . 109.3 ?
    O1J C1J H1J2 . . 109.3 ?
    C2J C1J H1J2 . . 109.3 ?
    H1J1 C1J H1J2 . . 108.0 ?
    O2J C2J C1J . . 108.4(2) ?
    O2J C2J H2J1 . . 110.0 ?
    C1J C2J H2J1 . . 110.0 ?
    O2J C2J H2J2 . . 110.0 ?
    C1J C2J H2J2 . . 110.0 ?
    H2J1 C2J H2J2 . . 108.4 ?
    C3J O2J C2J . . 113.4(2) ?
    C3J O2J Ba . . 124.66(16) ?
    C2J O2J Ba . . 118.34(15) ?
    O2J C3J H3J1 . . 109.5 ?
    O2J C3J H3J2 . . 109.5 ?
    H3J1 C3J H3J2 . . 109.5 ?
    O2J C3J H3J3 . . 109.5 ?
    H3J1 C3J H3J3 . . 109.5 ?
    H3J2 C3J H3J3 . . 109.5 ?
loop_
    _geom_torsion_atom_site_label_1
    _geom_torsion_atom_site_label_2
    _geom_torsion_atom_site_label_3
    _geom_torsion_atom_site_label_4
    _geom_torsion_site_symmetry_1
    _geom_torsion_site_symmetry_2
    _geom_torsion_site_symmetry_3
    _geom_torsion_site_symmetry_4
    _geom_torsion
    _geom_torsion_publ_flag
    Ba O1 C1 O2 . . . . 31.5(5) ?
    Ba O1 C1 C2 . . . . -151.1(3) ?
    Zn O2 C1 O1 . . . . -3.5(3) ?
    Zn O2 C1 C2 . . . . 178.94(14) ?
    O1 C1 C2 C1B . . . . 161.4(2) ?
    O2 C1 C2 C1B . . . . -21.0(3) ?
    O1 C1 C2 C1A . . . . 39.8(3) ?
    O2 C1 C2 C1A . . . . -142.6(2) ?
    O1 C1 C2 C1C . . . . -79.0(3) ?
    O2 C1 C2 C1C . . . . 98.7(2) ?
    C1B C2 C1A C6A . . . . 12.2(3) ?
    C1C C2 C1A C6A . . . . -109.0(2) ?
    C1 C2 C1A C6A . . . . 133.8(2) ?
    C1B C2 C1A C2A . . . . -173.5(2) ?
    C1C C2 C1A C2A . . . . 65.3(3) ?
    C1 C2 C1A C2A . . . . -51.9(3) ?
    C6A C1A C2A C3A . . . . -1.0(4) ?
    C2 C1A C2A C3A . . . . -175.6(2) ?
    C1A C2A C3A C4A . . . . -0.3(4) ?
    C2A C3A C4A C5A . . . . 0.9(4) ?
    C3A C4A C5A C6A . . . . -0.1(4) ?
    C4A C5A C6A C1A . . . . -1.3(4) ?
    C2A C1A C6A C5A . . . . 1.8(4) ?
    C2 C1A C6A C5A . . . . 176.3(2) ?
    C1A C2 C1B C2B . . . . -108.0(2) ?
    C1C C2 C1B C2B . . . . 12.0(3) ?
    C1 C2 C1B C2B . . . . 128.7(2) ?
    C1A C2 C1B C6B . . . . 67.2(3) ?
    C1C C2 C1B C6B . . . . -172.85(19) ?
    C1 C2 C1B C6B . . . . -56.1(3) ?
    C6B C1B C2B C3B . . . . -0.9(3) ?
    C2 C1B C2B C3B . . . . 174.4(2) ?
    C1B C2B C3B C4B . . . . 0.0(4) ?
    C2B C3B C4B C5B . . . . 0.6(4) ?
    C3B C4B C5B C6B . . . . -0.3(4) ?
    C4B C5B C6B C1B . . . . -0.6(4) ?
    C2B C1B C6B C5B . . . . 1.1(3) ?
    C2 C1B C6B C5B . . . . -174.3(2) ?
    C1B C2 C1C C2C . . . . -89.5(3) ?
    C1A C2 C1C C2C . . . . 30.8(3) ?
    C1 C2 C1C C2C . . . . 151.7(2) ?
    C1B C2 C1C C6C . . . . 87.1(3) ?
    C1A C2 C1C C6C . . . . -152.6(2) ?
    C1 C2 C1C C6C . . . . -31.7(3) ?
    C6C C1C C2C C3C . . . . -1.3(4) ?
    C2 C1C C2C C3C . . . . 175.4(2) ?
    C1C C2C C3C C4C . . . . 0.4(4) ?
    C2C C3C C4C C5C . . . . 0.5(4) ?
    C3C C4C C5C C6C . . . . -0.5(4) ?
    C4C C5C C6C C1C . . . . -0.4(4) ?
    C2C C1C C6C C5C . . . . 1.2(4) ?
    C2 C1C C6C C5C . . . . -175.4(2) ?
    Ba O3 C3 O4 . . . . 13.4(5) ?
    Ba O3 C3 C4 . . . . -164.39(19) ?
    Zn O4 C3 O3 . . . . 22.2(3) ?
    Zn O4 C3 C4 . . . . -159.98(15) ?
    O3 C3 C4 C1E . . . . 115.2(2) ?
    O4 C3 C4 C1E . . . . -62.8(3) ?
    O3 C3 C4 C1D . . . . -3.4(3) ?
    O4 C3 C4 C1D . . . . 178.6(2) ?
    O3 C3 C4 C1F . . . . -123.7(2) ?
    O4 C3 C4 C1F . . . . 58.3(3) ?
    C1E C4 C1D C2D . . . . 11.6(3) ?
    C1F C4 C1D C2D . . . . -110.1(3) ?
    C3 C4 C1D C2D . . . . 127.2(2) ?
    C1E C4 C1D C6D . . . . -173.1(2) ?
    C1F C4 C1D C6D . . . . 65.2(3) ?
    C3 C4 C1D C6D . . . . -57.6(3) ?
    C6D C1D C2D C3D . . . . -0.9(4) ?
    C4 C1D C2D C3D . . . . 174.4(2) ?
    C1D C2D C3D C4D . . . . 0.8(4) ?
    C2D C3D C4D C5D . . . . 0.1(4) ?
    C3D C4D C5D C6D . . . . -0.9(4) ?
    C4D C5D C6D C1D . . . . 0.8(4) ?
    C2D C1D C6D C5D . . . . 0.1(4) ?
    C4 C1D C6D C5D . . . . -175.4(2) ?
    C1D C4 C1E C2E . . . . -103.2(3) ?
    C1F C4 C1E C2E . . . . 16.4(3) ?
    C3 C4 C1E C2E . . . . 138.0(2) ?
    C1D C4 C1E C6E . . . . 74.1(3) ?
    C1F C4 C1E C6E . . . . -166.3(2) ?
    C3 C4 C1E C6E . . . . -44.7(3) ?
    C6E C1E C2E C3E . . . . -0.9(4) ?
    C4 C1E C2E C3E . . . . 176.4(2) ?
    C1E C2E C3E C4E . . . . 0.3(4) ?
    C2E C3E C4E C5E . . . . 0.6(4) ?
    C3E C4E C5E C6E . . . . -0.8(4) ?
    C4E C5E C6E C1E . . . . 0.1(4) ?
    C2E C1E C6E C5E . . . . 0.7(4) ?
    C4 C1E C6E C5E . . . . -176.7(2) ?
    C1E C4 C1F C6F . . . . 92.9(3) ?
    C1D C4 C1F C6F . . . . -146.2(3) ?
    C3 C4 C1F C6F . . . . -24.4(3) ?
    C1E C4 C1F C2F . . . . -84.8(3) ?
    C1D C4 C1F C2F . . . . 36.1(3) ?
    C3 C4 C1F C2F . . . . 157.8(2) ?
    C6F C1F C2F C3F . . . . -1.6(4) ?
    C4 C1F C2F C3F . . . . 176.3(2) ?
    C1F C2F C3F C4F . . . . -0.1(4) ?
    C2F C3F C4F C5F . . . . 1.8(5) ?
    C3F C4F C5F C6F . . . . -1.9(5) ?
    C2F C1F C6F C5F . . . . 1.5(4) ?
    C4 C1F C6F C5F . . . . -176.2(3) ?
    C4F C5F C6F C1F . . . . 0.2(5) ?
    Ba O1G C1G C2G . . . . -8.8(3) ?
    O1G C1G C2G O2G . . . . 54.1(3) ?
    C1G C2G O2G C3G . . . . 71.7(3) ?
    C1G C2G O2G Ba . . . . -67.0(2) ?
    Ba O1H C1H C2H . . . . -4.1(7) ?
    O1H C1H C2H O2H . . . . 72.7(4) ?
    C1H C2H O2H C3H . . . . 174.4(2) ?
    Ba O1I C1I C2I . . . . -140.4(2) ?
    O1I C1I C2I O2I . . . . -63.6(3) ?
    C1I C2I O2I C3I . . . . 105.6(3) ?
    Ba O1J C1J C2J . . . . -46.1(3) ?
    O1J C1J C2J O2J . . . . 56.2(3) ?
    C1J C2J O2J C3J . . . . 159.6(2) ?
    C1J C2J O2J Ba . . . . -40.8(3) ?
loop_
    _geom_hbond_atom_site_label_D
    _geom_hbond_atom_site_label_H
    _geom_hbond_atom_site_label_A
    _geom_hbond_site_symmetry_A
    _geom_hbond_distance_DH
    _geom_hbond_distance_HA
    _geom_hbond_distance_DA
    _geom_hbond_angle_DHA
    _geom_hbond_publ_flag
    O1G H1G O2I 1_455 0.84 1.91 2.728(3) 163 yes
    O1H H1H O3 . 0.84 2.17 2.746(3) 125 no
    O1I H1I O2H . 0.84 1.99 2.817(3) 170 yes
    C2I H2I2 Cl1 1_655 0.99 2.81 3.660(3) 144 yes
    O1J H1J Cl2 1_565 0.84 2.17 3.012(2) 174 yes
_shelx_hkl_file
;
   0   0  -4 95772.1 307.374   2
   0   0   4 97450.9 277.105   0
   0   0   5 89.0111 42.0741   0
   0   0  -5 492.471 51.3356   2
   0   0  -6 38769.5 245.012   2
   0   0   6 37500.4 216.153   0
   0   0  -7 11698.9 153.731   2
   0   0   7 11850.5 136.116   0
   0   0   8 98841.8 401.819   0
   0   0  -8 129076. 502.866   2
   0   0   9 1153.24 74.4431   0
   0   0  -9 1213.61 81.1919   2
   0   0 -10 152206. 523.564   3
   0   0 -10 153183. 617.884   2
   0   0  10 153916. 557.396   0
   0   0 -11 1976.63 100.530   2
   0   0  11 1940.48 92.9815   0
   0   0 -11 2074.53 84.7453   3
   0   0 -12 271915. 905.331   2
   0   0 -12 271085. 769.902   3
   0   0  13 440.752 74.8715   0
   0   0 -13 546.811 76.1995   3
   0   0 -13 674.004 90.6551   2
   0   0 -14 60946.9 403.375   3
   0   0 -14 60032.3 472.501   2
   0   0  14 61168.7 427.090   0
   0   0 -15 1564.03 106.636   2
   0   0 -15 1219.92 83.6916   3
   0   0  15 1732.25 107.325   0
   0   0 -16 58627.9 502.422   2
   0   0  16 59872.7 454.542   0
   0   0  17 2659.74 130.082   0
   0   0 -17 2432.38 138.507   2
   0   0  18 39885.0 399.441   0
   0   0 -18 38278.9 439.212   2
   0   0 -19 14468.3 289.147   2
   0   0  19 14221.2 257.773   0
   0   0 -19 14947.8 241.817   3
   0   0 -20 36049.8 453.770   2
   0   0  20 37185.9 412.578   0
   0   0  21 2303.76 144.132   0
   0   0 -21 2089.31 152.575   2
   0   0 -22 39041.7 501.745   2
   0   0  22 39235.0 447.907   0
   0   0  23 68.9019 117.159   0
   0   0 -23 112.958 120.210   2
   0   0  24 14794.9 267.766   4
   0   0  24 14728.0 298.131   0
   0   0 -24 14147.0 333.198   2
   0   0 -25 97.2224 128.708   2
   0   0  25 191.140 126.573   4
   0   0 -26 26803.2 465.146   2
   0   0  26 25478.7 360.489   4
   0   0 -27 320.319 155.398   2
   0   0  27 362.256 139.409   4
   0   0  28 15544.2 314.077   4
   0   0 -28 15785.7 390.461   2
   0   0 -29 613.732 171.925   2
   0   0  29 534.603 151.173   4
   0   0  30 12659.2 302.944   4
   0   0 -30 13209.2 383.720   2
   0   0  31 3751.60 213.374   4
   0   0 -31 4585.77 260.732   2
   0   0 -32 8933.30 343.461   2
   0   0  32 8442.63 278.641   4
   0   0  33 4300.01 235.028   4
   0   0  34 11596.4 328.437   4
   0   0  35 432.200 194.279   4
   0  -1  35 3669.35 237.531   4
   0  -1  34 823.450 192.013   4
   0  -1  33 1837.22 192.396   4
   0  -1  32 94.6357 170.813   4
   0  -1  31 4131.77 220.032   4
   0   1 -31 4111.46 243.367   2
   0   1 -30 148.084 157.688   2
   0  -1  30 74.2902 149.693   4
   0   1 -29 4784.73 254.197   2
   0  -1  29 4779.07 213.647   4
   0   1 -28-36.9283 152.588   2
   0  -1  28 58.5987 133.643   4
   0  -1  27 1767.60 161.918   4
   0   1 -27 1965.33 192.918   2
   0  -1  26 47.3814 125.902   4
   0   1 -26 7.83169 140.875   2
   0   1 -25 2221.97 187.018   2
   0  -1  25 2056.41 150.365   4
   0   1 -24 382.112 141.188   2
   0  -1  24 245.192 115.489   4
   0   1 -23 6988.25 245.523   2
   0   1 -22 1782.42 158.771   2
   0  -1  21 16140.1 270.217   0
   0   1 -21 15930.7 324.052   2
   0   1 -20 513.329 91.8190   3
   0   1 -20 629.999 117.572   2
   0  -1  20 454.046 100.454   0
   0   1 -19 3489.15 167.174   2
   0   1 -19 3388.91 133.466   3
   0  -1  19 3738.05 139.514   0
   0  -1  18 2595.44 122.581   0
   0   1 -18 2494.79 144.656   2
   0   1 -17 16566.6 284.110   2
   0  -1  17 16892.8 241.733   0
   0   1 -16 9234.06 212.813   2
   0  -1  16 8695.06 173.508   0
   0   1 -16 8680.04 176.525   3
   0   1 -15 29945.8 349.997   2
   0   1 -15 28717.0 296.018   3
   0  -1  15 29632.4 289.523   0
   0   1 -14 17278.2 228.893   3
   0  -1  14 17813.1 218.446   0
   0   1 -14 17587.0 264.055   2
   0   1 -13 38427.5 364.337   2
   0  -1  13 38582.9 301.197   0
   0  -1  12 8957.71 147.268   0
   0   1 -12 8771.55 157.036   3
   0   1 -12 9222.44 181.903   2
   0   1 -11 54582.3 351.044   3
   0   1 -11 55668.1 398.085   2
   0  -1  11 55474.1 323.985   0
   0   1 -10 8521.88 143.962   3
   0   1 -10 8936.65 164.445   2
   0   1  -9 41198.0 312.041   2
   0   1  -9 41072.6 279.240   3
   0   1  -8 17143.5 196.854   2
   0   1  -8 16984.2 175.911   3
   0  -1   7 20943.8 150.988   0
   0   1  -7 20404.6 181.053   3
   0  -1   6 11616.4 102.837   0
   0   1  -6 11244.1 131.115   3
   0   1  -5 8885.82 118.781   2
   0   1  -5 9281.95 114.087   3
   0   1  -4 1799.40 61.4085   3
   0   1  -4 1589.34 59.6626   2
   0   1  -3 10119.5 100.575   2
   0   1  -3 10237.9 100.236   3
   0  -1  -3 8177.08 96.4130   2
   0   1   3 7823.82 97.4572   0
   0  -1  -4 67771.4 287.634   2
   0   1   4 67025.2 239.199   3
   0   1   4 67194.2 283.424   0
   0   1   5 12865.4 144.652   0
   0   1   5 13333.5 121.761   3
   0  -1  -5 13183.1 147.259   2
   0   1   6 17753.6 177.444   0
   0  -1  -6 15151.0 169.212   2
   0   1   7 6359.99 121.254   0
   0  -1  -7 6435.93 125.379   2
   0   1   8 221767. 660.263   0
   0  -1  -8 222505. 685.305   2
   0  -1  -9 897.324 82.1636   2
   0   1   9 997.470 84.0637   0
   0  -1 -10 22668.5 253.556   2
   0   1  10 22704.3 245.368   0
   0   1  11 19060.5 233.937   0
   0  -1 -11 19858.9 250.953   2
   0  -1 -12 1127.77 99.7269   2
   0   1  12 1007.21 89.7541   0
   0   1  13 20596.7 262.408   0
   0  -1 -13 21598.3 282.929   2
   0  -1 -14 361.164 85.1309   2
   0   1  14 304.982 82.5269   0
   0  -1 -15 26505.1 336.078   2
   0   1  15 25577.8 311.195   0
   0   1  16 3836.06 150.026   0
   0  -1 -16 3874.80 154.529   2
   0  -1 -17 6726.25 194.528   2
   0   1  17 6283.19 184.515   0
   0   1  18 5382.48 179.823   0
   0  -1 -18 5419.54 185.717   2
   0  -1 -18 5539.05 151.571   3
   0  -1 -19 2706.86 151.393   2
   0   1  19 2805.81 148.800   0
   0  -1 -19 2509.57 118.590   3
   0   1  20 21146.2 334.429   0
   0  -1 -20 20962.4 353.521   2
   0  -1 -21 1723.86 150.039   2
   0   1  21 1684.38 145.472   0
   0   1  22 6635.16 221.912   0
   0  -1 -22 6803.12 234.428   2
   0   1  23 1985.86 157.910   0
   0  -1 -23 2252.48 170.430   2
   0   1  24 7025.14 200.663   4
   0   1  24 7177.82 239.243   0
   0  -1 -24 7515.52 258.222   2
   0  -1 -25 8232.80 272.963   2
   0   1  25 7956.08 220.114   4
   0   1  25 8521.90 262.925   0
   0  -1 -26 7512.34 277.722   2
   0   1  26 7340.33 218.910   4
   0   1  26 7784.42 256.117   0
   0   1  27 2155.86 160.274   4
   0  -1 -27 2124.92 192.029   2
   0   1  28 5773.50 217.970   4
   0  -1 -28 5679.06 259.998   2
   0  -1 -29 6151.37 275.914   2
   0   1  29 6656.18 234.441   4
   0  -1 -30 2408.50 199.544   2
   0   1  30 3591.97 201.949   4
   0  -1 -31 2720.88 222.008   2
   0   1  31 2917.02 204.114   4
   0   1  32 4272.73 229.563   4
   0  -1 -32 4388.50 260.207   2
   0   1  33 3321.85 218.752   4
   0   1  34 1406.67 197.476   4
   0   1  35 4077.74 244.213   4
   0  -2  35 216.359 184.744   4
   0  -2  34 3148.28 221.720   4
   0  -2  33 2900.01 216.105   4
   0  -2  32 3139.33 214.105   4
   0  -2  31 6974.07 251.616   4
   0  -2  31 7431.02 307.722   1
   0   2 -30 3176.84 226.215   2
   0  -2  30 3221.23 195.751   4
   0  -2  30 3370.13 231.782   1
   0   2 -29 10073.4 326.486   2
   0  -2  29 10308.3 272.260   4
   0   2 -28 5092.85 239.400   2
   0  -2  28 8010.11 239.121   4
   0  -2  27 4802.28 195.930   4
   0   2 -27 4736.63 239.006   2
   0  -2  26 2359.00 160.795   4
   0   2 -26 2756.91 193.921   2
   0  -2  25 1043.98 137.017   4
   0   2 -25 947.886 153.181   2
   0  -2  24 4487.24 174.287   4
   0   2 -24 4025.93 208.385   2
   0   2 -23 365.441 128.817   2
   0  -2  23 491.071 113.313   4
   0   2 -22 11540.9 287.517   2
   0   2 -21 7112.18 230.764   2
   0   2 -21 7020.44 202.980   3
   0   2 -20 19132.9 341.486   2
   0   2 -20 18848.4 298.377   3
   0   2 -19 12244.7 268.950   2
   0   2 -19 8813.83 206.008   3
   0   2 -18 12272.7 264.501   2
   0   2 -18 8469.94 198.421   3
   0   2 -17 34929.2 369.497   3
   0   2 -17 36647.5 421.712   2
   0   2 -16 2529.05 120.958   3
   0   2 -16 2244.57 128.664   2
   0   2 -15 13929.9 228.312   3
   0   2 -15 14308.9 252.705   2
   0  -2  15 13813.4 185.424   0
   0  -2  14 32293.6 263.611   0
   0   2 -14 31801.3 351.642   2
   0   2 -14 31495.9 322.751   3
   0   2 -13 24093.6 276.146   3
   0   2 -13 24383.1 300.262   2
   0   2 -12 20960.0 251.165   3
   0   2 -12 21558.3 270.986   2
   0  -2  11 31409.5 215.165   0
   0   2 -11 33209.2 318.132   2
   0   2 -11 32524.0 298.134   3
   0  -2  10 27435.0 187.828   0
   0   2 -10 26882.9 276.798   2
   0   2 -10 27422.0 265.684   3
   0   2  -9 13278.9 192.024   2
   0  -2   9 14267.9 126.111   0
   0   2  -9 14049.5 189.214   3
   0   2  -8 18633.3 206.658   3
   0   2  -8 18041.0 211.953   2
   0  -2   8 19547.0 130.280   0
   0   2  -7 91811.4 436.679   2
   0   2  -7 92825.5 427.299   3
   0   2  -6 7779.31 129.827   2
   0   2  -6 11278.7 153.877   3
   0   2  -5 69795.7 336.732   3
   0   2  -5 46994.9 290.630   2
   0   2  -4 47607.7 278.607   2
   0   2  -4 63427.0 308.507   3
   0   2  -3 27309.9 200.280   3
   0   2  -3 28187.9 201.243   2
   0   2  -2 103436. 369.712   2
   0   2  -2 105284. 372.438   3
   0   2  -1 16646.8 152.541   2
   0   2  -1 16125.6 145.429   3
   0   2   0 164627. 435.809   3
   0   2   0 163581. 457.127   2
   0   2   1 11157.7 118.966   3
   0   2   1 11728.1 112.185   0
   0   2   2 60652.0 265.637   0
   0   2   2 59919.6 263.458   3
   0   2   3 1393.19 62.4357   3
   0   2   3 1287.34 67.7961   0
   0   2   4 14293.4 141.142   3
   0   2   4 14403.8 160.068   0
   0   2   5 168397. 542.182   0
   0  -2  -5 172219. 561.760   2
   0   2   6 12021.1 168.807   0
   0  -2  -6 12063.2 169.726   2
   0  -2  -7 8445.15 156.249   2
   0   2   7 8111.64 151.577   0
   0  -2  -8 13057.5 190.261   2
   0   2   8 12373.2 187.173   0
   0  -2  -9 52926.2 381.567   2
   0   2   9 51592.8 376.523   0
   0  -2 -10 145.968 77.7931   2
   0   2  10 107.327 80.6114   0
   0  -2 -11 23338.9 280.094   2
   0   2  11 22324.3 270.027   0
   0  -2 -12 21113.6 276.670   2
   0   2  12 20804.3 271.020   0
   0  -2 -13 8907.78 195.939   2
   0   2  13 8982.32 192.761   0
   0   2  14 181.714 89.1057   0
   0  -2 -14 222.405 85.6371   2
   0  -2 -15 14714.0 261.221   2
   0   2  15 14798.1 258.789   0
   0  -2 -16 13526.7 263.585   2
   0   2  16 13110.1 251.989   0
   0  -2 -17 582.579 106.128   2
   0   2  17 446.546 102.856   0
   0   2  18 3972.50 173.628   0
   0  -2 -18 3841.27 170.846   2
   0  -2 -19 5841.20 206.336   2
   0   2  19 5647.37 198.958   0
   0   2  20 3470.55 175.465   0
   0  -2 -20 3728.92 184.145   2
   0  -2 -21 240.291 118.171   2
   0   2  21 171.772 122.211   0
   0   2  22 199.377 125.432   0
   0  -2 -22 270.438 125.572   2
   0  -2 -23 1744.97 157.785   2
   0   2  23 1724.30 137.274   4
   0   2  23 2162.70 173.366   0
   0   2  24 5614.93 230.524   0
   0   2  24 5491.31 185.515   4
   0  -2 -24 5582.40 234.120   2
   0   2  25 3440.02 174.749   4
   0  -2 -25 3241.79 204.319   2
   0   2  25 3748.30 207.902   0
   0   2  26 967.118 147.172   4
   0  -2 -26 994.438 167.077   2
   0   2  26 864.663 157.757   0
   0  -2 -27 6289.49 266.526   2
   0   2  27 6206.58 216.702   4
   0   2  27 5900.40 246.838   0
   0   2  28 2881.16 179.553   4
   0  -2 -28 2574.96 203.429   2
   0   2  29 257.052 149.928   4
   0   2  29 60.2790 147.461   0
   0  -2 -29 62.9955 143.420   2
   0  -2 -30 2916.64 219.493   2
   0   2  30 4843.48 220.573   4
   0  -2 -31 215.491 157.038   2
   0   2  31 147.560 156.356   4
   0   2  32 3654.08 219.115   4
   0  -2 -32 3751.76 250.021   2
   0  -2 -33-50.9276 164.016   2
   0   2  33 74.9819 168.121   4
   0   2  34 1361.96 198.593   4
   0   2  35 581.942 195.252   4
   0  -3  34 1991.22 207.518   4
   0  -3  33 1469.07 194.324   4
   0  -3  33 1334.27 211.193   1
   0  -3  32 7763.67 272.313   4
   0  -3  32 8135.24 337.456   1
   0  -3  31 5905.45 246.392   4
   0  -3  31 5621.30 289.393   1
   0  -3  30 12361.7 297.940   4
   0  -3  30 8019.47 298.826   1
   0   3 -29 2358.98 206.841   2
   0  -3  29 2635.36 220.848   1
   0  -3  29 2995.88 193.614   4
   0   3 -28 14793.8 378.327   2
   0  -3  28 16093.8 406.803   1
   0  -3  28 15445.3 312.799   4
   0  -3  27 1550.79 160.121   4
   0   3 -27 1112.43 158.551   2
   0   3 -26 12336.3 338.469   2
   0  -3  26 12117.9 265.414   4
   0   3 -25 1695.62 174.179   2
   0  -3  25 1716.53 148.085   4
   0   3 -24 9471.02 286.504   2
   0  -3  24 9278.87 226.351   4
   0   3 -23 12036.9 308.829   2
   0  -3  23 12957.9 250.762   4
   0   3 -22 11925.4 299.196   2
   0  -3  22 11578.0 230.138   4
   0   3 -22 10831.7 258.017   3
   0   3 -21 15739.3 328.825   2
   0   3 -21 16576.5 303.260   3
   0   3 -20 8107.32 218.249   3
   0   3 -20 8289.90 241.065   2
   0   3 -19 6847.22 197.117   3
   0   3 -19 8107.69 231.313   2
   0   3 -18 11275.2 259.924   2
   0   3 -18 8517.14 207.962   3
   0   3 -17 2600.48 135.461   3
   0   3 -17 3008.44 152.177   2
   0   3 -16 19496.7 308.156   2
   0   3 -16 19522.0 288.572   3
   0   3 -15 2489.29 131.308   2
   0   3 -15 2517.13 124.776   3
   0   3 -14 10183.5 205.384   3
   0   3 -14 10848.2 222.497   2
   0   3 -13 23807.5 307.739   2
   0  -3  13 24069.1 186.276   0
   0   3 -13 22903.8 287.489   3
   0   3 -12 6214.09 158.996   3
   0   3 -12 5907.06 161.164   2
   0  -3  12 6295.99 92.6008   0
   0   3 -11 12765.1 208.126   3
   0  -3  11 12313.3 113.405   0
   0   3 -11 11925.3 209.702   2
   0   3 -10 3369.65 123.300   2
   0   3 -10 3102.92 118.311   3
   0   3  -9 66128.9 439.823   2
   0   3  -9 61502.1 408.855   3
   0   3  -8 36294.9 317.679   2
   0   3  -8 34552.5 303.877   3
   0   3  -7 24902.3 258.951   2
   0   3  -7 22951.1 242.712   3
   0   3  -6 4927.27 123.379   2
   0   3  -6 4508.25 123.283   3
   0   3  -5 59634.0 361.911   2
   0   3  -5 59161.9 363.700   3
   0   3  -4 3379.39 104.130   2
   0   3  -4 3746.47 111.921   3
   0   3  -3 5399.36 122.254   3
   0   3  -3 4450.59 113.256   2
   0   3  -2 42601.7 295.070   2
   0   3  -2 55606.5 329.227   3
   0   3  -1 13318.3 171.576   2
   0  -3   1 12790.4 138.385   1
   0   3  -1 18532.6 191.495   3
   0   3  -1 18710.5 136.277   0
   0   3   0 58205.0 258.417   0
   0   3   0 55731.5 318.423   3
   0  -3   0 56991.5 256.278   1
   0  -3  -1 49775.2 218.514   1
   0   3   1 47919.9 259.370   0
   0   3   2 9160.83 131.828   0
   0   3   2 6566.99 119.588   3
   0   3   3 66950.2 349.799   3
   0   3   3 91931.8 401.334   0
   0   3   4 14005.2 166.439   3
   0   3   4 17251.9 193.513   0
   0   3   5 9749.57 160.033   0
   0   3   5 10169.3 146.627   3
   0   3   6 472.074 65.3164   3
   0   3   6 403.499 83.2933   0
   0  -3  -6 356.688 71.3629   2
   0   3   7 29963.7 248.733   3
   0   3   7 29449.8 287.516   0
   0  -3  -7 31177.0 295.684   2
   0  -3  -8 1385.59 100.148   2
   0   3   8 1296.18 95.8977   0
   0   3   8 1524.74 81.4436   3
   0   3   9 97625.2 547.978   0
   0   3   9 100827. 473.344   3
   0  -3  -9 99279.6 559.170   2
   0   3  10 4876.95 151.292   0
   0  -3 -10 5559.92 154.486   2
   0   3  10 5260.29 126.542   3
   0   3  11 12266.2 186.397   3
   0   3  11 11534.5 217.200   0
   0  -3 -11 12858.2 225.585   2
   0  -3 -12 7660.64 186.342   2
   0   3  12 8007.30 159.744   3
   0   3  12 7719.89 191.236   0
   0   3  13 118788. 589.519   3
   0  -3 -13 120460. 697.120   2
   0   3  13 115805. 680.029   0
   0  -3 -14 4591.99 163.033   2
   0   3  14 4818.04 170.027   0
   0   3  15 39436.2 429.186   0
   0  -3 -15 38446.4 424.151   2
   0  -3 -16 1360.18 120.886   2
   0   3  16 1313.35 123.484   0
   0  -3 -17 15668.7 297.046   2
   0   3  17 14842.4 290.471   0
   0  -3 -18 8512.87 239.782   2
   0   3  18 8467.17 238.959   0
   0  -3 -19 6698.80 220.578   2
   0   3  19 6466.05 222.133   0
   0   3  20 2940.59 176.832   0
   0  -3 -20 3190.59 180.535   2
   0   3  21 38900.0 501.588   0
   0  -3 -21 37603.3 501.334   2
   0   3  21 38008.2 375.893   4
   0  -3 -22 3741.94 201.892   2
   0   3  22 3810.09 205.657   0
   0   3  22 3768.11 156.371   4
   0   3  23 12198.6 315.751   0
   0   3  23 12843.1 248.801   4
   0  -3 -23 12240.9 321.198   2
   0   3  24 13501.0 338.297   0
   0  -3 -24 13502.8 343.961   2
   0   3  24 13382.7 261.155   4
   0   3  25 10621.4 248.606   4
   0   3  25 10614.1 321.130   0
   0  -3 -25 10103.5 306.681   2
   0   3  26 4169.48 229.088   0
   0   3  26 4147.68 191.719   4
   0  -3 -26 4108.84 227.287   2
   0   3  27 6317.19 268.719   0
   0  -3 -27 5992.36 263.395   2
   0   3  27 7022.91 229.459   4
   0   3  28 653.477 153.848   4
   0  -3 -28 554.763 161.856   2
   0   3  28 544.045 174.568   0
   0  -3 -29 6686.70 278.091   2
   0   3  29 6165.22 265.720   0
   0   3  30 6232.68 242.098   4
   0   3  30 5945.51 278.557   0
   0  -3 -31 9821.46 354.114   2
   0   3  31 11048.1 358.619   0
   0   3  31 10285.0 293.496   4
   0   3  32 824.187 181.005   4
   0  -3 -32 1054.00 204.206   2
   0  -3 -33 10365.0 375.898   2
   0   3  33 10485.9 309.142   4
   0   3  34 2241.17 222.650   4
   0  -4  33 106.822 172.595   4
   0  -4  32 2367.92 200.826   4
   0  -4  31 282.530 161.058   4
   0  -4  31 612.028 194.450   1
   0  -4  30 721.939 188.856   1
   0  -4  30 767.576 165.923   4
   0  -4  29 2092.08 219.659   1
   0  -4  29 2360.02 180.211   4
   0   4 -28 338.028 155.925   2
   0  -4  28 443.888 184.442   1
   0  -4  28 493.045 145.946   4
   0  -4  27 604.016 174.502   1
   0  -4  27 572.366 141.774   4
   0   4 -27 349.033 140.685   2
   0   4 -26 1124.74 158.669   2
   0  -4  26 2054.60 158.142   4
   0   4 -25 1437.03 170.562   2
   0  -4  25 1370.32 140.642   4
   0   4 -24 7838.28 272.917   2
   0  -4  24 7874.91 211.816   4
   0  -4  23 433.609 116.146   4
   0   4 -23 342.286 130.356   2
   0   4 -22 12809.9 315.221   2
   0  -4  22 12640.2 238.224   4
   0   4 -22 12443.2 284.529   3
   0   4 -21 385.908 113.779   3
   0   4 -21 290.990 126.680   2
   0  -4  21 359.050 105.334   4
   0   4 -20 12940.4 279.314   3
   0  -4  20 13524.3 228.907   4
   0   4 -19 1743.52 137.098   3
   0   4 -19 1741.62 146.453   2
   0   4 -18 9616.88 249.160   2
   0   4 -18 9955.11 237.986   3
   0   4 -17 391.959 99.5119   3
   0   4 -17 404.190 107.661   2
   0   4 -16 7.75352 91.1135   3
   0   4 -16 74.2156 93.1034   2
   0   4 -15 112.108 92.0551   3
   0   4 -15 201.549 92.5790   2
   0   4 -14 58.6134 85.9971   2
   0   4 -14 25.1174 86.8053   3
   0   4 -13 263.746 88.4594   2
   0   4 -13 182.165 85.5269   3
   0   4 -12 3928.18 142.096   3
   0   4 -12 4117.01 151.614   2
   0   4 -11 1872.03 113.296   2
   0   4 -11 1945.38 115.307   3
   0   4 -10 6225.26 162.143   3
   0   4 -10 6412.90 166.764   2
   0   4  -9 1438.99 98.6314   3
   0   4  -9 1489.91 98.8879   2
   0   4  -8 37235.3 347.160   2
   0   4  -8 35306.4 338.936   3
   0   4  -7 18318.4 242.143   2
   0   4  -7 17982.9 245.131   3
   0   4  -6 78659.3 480.638   2
   0   4  -6 72733.8 466.569   3
   0   4  -5 3813.01 122.664   3
   0   4  -5 4153.93 129.021   2
   0   4  -4 36807.9 321.769   2
   0   4  -4 35609.2 316.382   3
   0   4  -3 6784.51 82.5440   0
   0   4  -3 6587.20 149.060   3
   0   4  -3 6996.77 151.795   2
   0  -4   2 12297.5 165.808   1
   0   4  -2 11823.7 187.755   2
   0   4  -2 12223.1 120.589   0
   0   4  -2 11856.0 184.992   3
   0   4  -1 3030.22 108.769   3
   0   4  -1 2921.66 112.795   2
   0   4  -1 3050.31 77.0429   0
   0   4   0 17653.3 170.943   0
   0   4   0 17995.5 219.162   3
   0  -4  -1 128.079 40.2028   1
   0   4   1 250.935 73.6679   3
   0   4   1 129.419 55.3448   0
   0   4   2 4064.88 118.432   3
   0  -4  -2 4041.65 77.1010   1
   0   4   2 3735.22 103.200   0
   0   4   3 1956.91 90.5717   3
   0  -4  -3 1841.56 51.9300   1
   0   4   3 1710.45 88.4964   0
   0   4   4 3416.54 112.221   0
   0   4   4 3455.99 112.055   3
   0   4   5 141.078 72.8678   0
   0   4   5 138.079 64.7547   3
   0   4   6 1200.11 84.3620   3
   0   4   6 1067.67 94.8975   0
   0  -4  -7 2687.25 121.333   2
   0   4   7 2718.98 102.615   3
   0   4   7 2766.18 122.371   0
   0  -4  -8 35470.0 354.952   2
   0   4   8 36025.9 308.991   3
   0   4   8 34395.5 343.335   0
   0  -4  -9 5485.55 159.074   2
   0   4   9 5752.83 139.380   3
   0   4   9 5514.50 161.020   0
   0   4  10 423.082 96.9909   0
   0  -4 -10 357.365 92.3036   2
   0   4  10 368.458 73.7509   3
   0   4  11 17706.3 234.969   3
   0   4  11 18139.5 278.764   0
   0  -4 -11 17287.9 274.780   2
   0   4  12 112.827 91.3287   0
   0   4  12 66.2280 70.0135   3
   0  -4 -12 96.7075 85.2139   2
   0  -4 -13 203.041 98.1982   2
   0   4  13 135.155 93.9423   0
   0   4  13 330.675 74.1912   3
   0   4  14 273.441 78.8431   3
   0   4  14 460.065 111.820   0
   0  -4 -14 309.655 100.794   2
   0  -4 -15 2956.41 157.399   2
   0   4  15 2966.67 126.003   3
   0   4  15 3062.51 161.228   0
   0   4  16 157.504 110.839   0
   0  -4 -16 104.295 108.742   2
   0  -4 -17 3498.03 175.816   2
   0   4  17 3543.22 176.654   0
   0   4  18 5982.35 220.823   0
   0  -4 -18 5667.50 214.098   2
   0  -4 -19 2298.59 165.198   2
   0   4  19 2362.41 125.457   4
   0   4  19 2249.20 167.665   0
   0   4  20 12750.4 311.221   0
   0   4  20 13404.6 231.593   4
   0  -4 -20 12971.6 309.589   2
   0   4  21 1417.94 164.739   0
   0   4  21 1308.98 123.511   4
   0  -4 -21 1380.80 157.918   2
   0   4  22 333.198 144.737   0
   0  -4 -22 362.310 133.338   2
   0   4  22 395.133 116.460   4
   0   4  23 32.6448 115.278   4
   0   4  23 109.433 143.928   0
   0  -4 -23 112.057 133.695   2
   0   4  24 707.845 132.047   4
   0   4  24 759.856 165.345   0
   0  -4 -24 850.976 167.152   2
   0   4  25 426.174 131.112   4
   0   4  25 253.472 164.179   0
   0  -4 -25 320.845 154.887   2
   0   4  26 2301.21 164.911   4
   0   4  26 2091.84 208.700   0
   0  -4 -26 1960.71 194.139   2
   0   4  27 113.793 134.919   4
   0  -4 -27 191.139 153.272   2
   0   4  27 183.018 155.197   0
   0  -4 -28 1489.65 189.478   2
   0   4  28 1600.49 208.582   0
   0   4  28 1389.66 163.616   4
   0   4  29 484.140 170.510   0
   0   4  29 496.317 157.426   4
   0  -4 -29 341.490 146.238   2
   0  -4 -30 141.277 174.847   2
   0   4  30 429.850 176.004   0
   0   4  30 684.046 163.849   4
   0   4  31-19.1315 178.803   0
   0   4  31 43.8529 164.964   4
   0  -4 -31 50.6300 176.974   2
   0   4  32 813.347 180.572   4
   0  -4 -32 858.623 190.397   2
   0   4  32 1181.06 202.530   0
   0   4  33 359.912 174.966   4
   0   4  34 422.764 178.013   4
   0  -5  33 705.210 181.495   4
   0  -5  32 4535.77 229.910   4
   0  -5  31 1331.27 182.413   4
   0  -5  30 6005.86 304.788   1
   0  -5  30 5635.19 231.233   4
   0  -5  29 2413.99 233.143   1
   0  -5  29 2415.70 184.777   4
   0  -5  28 15268.7 308.630   4
   0  -5  28 15608.2 425.962   1
   0  -5  27 2562.80 230.935   1
   0  -5  27 2645.28 175.656   4
   0   5 -27 2747.96 218.913   2
   0  -5  26 6060.10 204.887   4
   0  -5  26 5466.12 278.025   1
   0   5 -25 75.0343 124.280   2
   0  -5  25-98.6767 169.901   1
   0  -5  25-49.4943 120.990   4
   0  -5  24 5601.29 263.728   1
   0  -5  24 6480.07 201.293   4
   0   5 -24 5939.29 258.010   2
   0  -5  23 1098.66 131.017   4
   0   5 -23 1280.77 169.943   2
   0   5 -23 1248.02 148.128   3
   0   5 -22 13864.5 338.150   2
   0  -5  22 14956.4 258.617   4
   0   5 -22 14478.7 321.096   3
   0  -5  21 830.349 114.375   4
   0   5 -21 878.526 135.438   3
   0   5 -21 949.218 147.203   2
   0   5 -20 10440.4 286.139   2
   0  -5  20 10921.8 208.338   4
   0   5 -20 10959.8 272.435   3
   0   5 -19 1116.16 139.619   2
   0  -5  19 1337.18 107.848   4
   0   5 -19 1079.01 135.673   3
   0   5 -18 9849.15 265.310   2
   0   5 -18 9767.13 251.691   3
   0  -5  18 8670.30 177.457   4
   0  -5  17 19248.9 238.476   4
   0   5 -17 19782.9 335.941   3
   0   5 -17 20228.7 354.898   2
   0   5 -16 43108.8 472.781   3
   0  -5  16 42363.6 332.285   4
   0   5 -16 42108.0 487.446   2
   0   5 -15 332.292 104.560   3
   0   5 -15 401.253 108.237   2
   0   5 -14 12796.0 266.505   2
   0   5 -14 13144.0 262.793   3
   0   5 -13 4685.76 170.268   3
   0   5 -13 4697.98 172.645   2
   0   5 -12 36994.6 409.890   2
   0   5 -12 36108.1 402.235   3
   0   5 -11 175.665 89.2709   2
   0   5 -11 271.408 92.9441   3
   0   5 -10 58756.7 489.071   2
   0   5 -10 59540.6 496.933   3
   0   5  -9 3705.38 144.501   2
   0   5  -9 2956.36 138.547   3
   0   5  -8 39267.9 390.076   2
   0   5  -8 37479.4 384.748   3
   0   5  -7 401.142 84.4840   3
   0   5  -7 434.213 88.5427   2
   0   5  -6 8589.91 190.010   2
   0   5  -6 8222.69 188.398   3
   0   5  -5 498.289 89.5256   2
   0   5  -5 400.189 90.6762   3
   0   5  -4 72164.7 270.369   0
   0   5  -4 70028.3 486.805   3
   0   5  -4 71267.0 495.608   2
   0   5  -3 4119.51 80.5458   0
   0   5  -3 3925.00 138.404   2
   0   5  -3 3682.84 130.711   3
   0  -5   3 4260.21 125.562   1
   0   5  -2 54717.8 287.401   0
   0   5  -2 53168.7 412.851   3
   0  -5   2 54589.9 359.549   1
   0   5  -1 8412.61 176.405   3
   0  -5   1 8657.74 148.630   1
   0  -5   0 197541. 613.353   1
   0   5   0 193599. 768.059   3
   0   5   1 18068.6 205.846   0
   0   5   1 18109.9 243.327   3
   0  -5  -2 113365. 410.983   1
   0   5   2 112307. 520.004   0
   0  -5  -3 7902.45 106.357   1
   0   5   3 8270.87 162.315   0
   0   5   3 8117.90 170.268   3
   0   5   4 137287. 643.107   3
   0  -5  -4 137569. 382.246   1
   0   5   5 235.878 86.8199   0
   0  -5  -5 204.793 31.1503   1
   0   5   6 79897.1 494.354   3
   0   5   6 76335.3 503.680   0
   0   5   7 909.957 90.2557   3
   0   5   7 874.571 104.440   0
   0  -5  -8 24849.7 322.871   2
   0   5   8 24829.6 286.038   3
   0   5   8 24785.2 315.498   0
   0  -5  -9 185.263 94.1751   2
   0   5   9 224.342 95.2389   0
   0   5   9 232.548 74.1551   3
   0   5  10 27177.6 305.852   3
   0  -5 -10 25941.3 343.853   2
   0   5  10 25767.4 341.623   0
   0  -5 -11 6500.50 191.842   2
   0   5  11 6682.82 168.534   3
   0   5  11 6485.06 192.659   0
   0  -5 -12 25755.4 361.424   2
   0   5  12 26512.7 313.660   3
   0   5  12 25620.5 359.158   0
   0   5  13 455.733 88.0454   3
   0   5  13 509.295 123.334   0
   0  -5 -13 399.066 110.819   2
   0  -5 -14 42892.8 480.978   2
   0   5  14 44290.0 414.089   3
   0   5  14 41915.6 477.829   0
   0  -5 -15 9382.22 249.763   2
   0   5  15 10133.0 214.707   3
   0   5  15 9515.09 254.904   0
   0   5  15 9506.33 166.805   4
   0  -5 -16 84703.6 699.017   2
   0   5  16 84551.5 472.467   4
   0   5  16 81737.7 694.344   0
   0  -5 -17 965.652 142.363   2
   0   5  17 1080.77 103.333   4
   0   5  17 871.845 147.758   0
   0   5  18 47749.2 562.882   0
   0  -5 -18 47243.0 553.556   2
   0  -5 -19 2192.17 167.613   2
   0   5  19 1942.70 170.800   0
   0  -5 -20 10451.4 290.876   2
   0   5  20 10034.4 294.012   0
   0  -5 -21 14249.8 344.769   2
   0   5  21 13837.3 344.203   0
   0  -5 -22 21802.0 423.006   2
   0   5  22 22952.0 442.667   0
   0  -5 -23 2480.23 196.285   2
   0   5  23 2299.44 209.673   0
   0   5  24 21460.9 451.961   0
   0  -5 -24 20890.9 435.249   2
   0   5  25 37.4567 157.449   0
   0   5  25 100.139 110.299   4
   0  -5 -25 52.7824 168.731   2
   0   5  26 9906.34 337.883   0
   0  -5 -26 10594.8 341.208   2
   0   5  27 304.582 137.858   4
   0   5  27 541.085 188.760   0
   0  -5 -27 370.559 164.327   2
   0   5  28 22181.0 369.479   4
   0  -5 -28 20899.4 480.000   2
   0   5  28 20878.1 474.656   0
   0   5  29 1315.80 173.135   4
   0   5  29 1110.34 198.207   0
   0  -5 -29 1252.08 208.588   2
   0   5  30 12077.2 305.081   4
   0   5  30 11613.5 377.331   0
   0  -5 -30 11054.2 378.094   2
   0   5  31 857.603 175.138   4
   0  -5 -31 937.947 186.283   2
   0   5  31 1077.17 222.196   0
   0   5  32 5927.22 252.047   4
   0   5  33 2538.01 213.205   4
   0  -6  32 86.5040 152.215   4
   0  -6  31 3365.24 205.933   4
   0  -6  30 175.668 148.634   4
   0  -6  29 5356.42 298.963   1
   0  -6  29 5174.84 214.632   4
   0  -6  28 222.980 177.948   1
   0  -6  28 113.796 135.468   4
   0  -6  27 11466.1 382.769   1
   0  -6  27 12070.0 274.491   4
   0  -6  26 130.899 126.151   4
   0   6 -26 176.893 162.528   2
   0  -6  26 125.267 182.252   1
   0   6 -25 10890.4 338.410   2
   0  -6  25 11100.5 363.628   1
   0  -6  25 12239.1 256.757   4
   0  -6  24 161.605 115.916   4
   0  -6  24 106.091 179.628   1
   0   6 -24 99.1990 124.875   2
   0  -6  23 13731.1 253.435   4
   0  -6  23 12791.6 365.753   1
   0   6 -23 13837.1 337.507   3
   0   6 -23 13599.2 355.818   2
   0  -6  22 748.244 101.981   4
   0   6 -22 1159.50 157.251   2
   0  -6  22 848.463 176.858   1
   0   6 -22 645.543 125.579   3
   0   6 -21 7209.18 251.961   3
   0   6 -21 6681.48 255.686   2
   0  -6  21 6844.90 279.666   1
   0   6 -20 5596.87 232.874   2
   0  -6  20 5652.36 165.544   4
   0   6 -20 5340.27 223.649   3
   0  -6  19 22237.3 274.730   4
   0   6 -19 22424.5 395.357   3
   0   6 -19 22774.5 406.237   2
   0  -6  18 780.680 97.4704   4
   0   6 -18 950.325 141.515   3
   0   6 -18 845.657 136.760   2
   0   6 -17 35021.7 473.295   2
   0   6 -17 35367.3 470.375   3
   0   6 -16 6178.17 220.518   3
   0   6 -16 5928.27 214.850   2
   0   6 -15 65464.6 612.083   2
   0   6 -15 66375.4 615.550   3
   0   6 -14 43.3598 111.500   3
   0   6 -14 94.9756 104.822   2
   0   6 -13 54521.7 541.079   3
   0   6 -13 56647.5 548.695   2
   0   6 -12 136.154 111.395   3
   0   6 -12 104.892 97.7276   2
   0   6 -11 37843.4 439.588   3
   0   6 -11 38898.4 442.776   2
   0   6 -10 366.440 103.280   2
   0   6 -10 212.590 102.924   3
   0   6  -9 80940.7 614.601   3
   0   6  -9 82805.8 617.485   2
   0   6  -8 3901.78 155.547   3
   0   6  -8 3911.93 160.170   2
   0  -6   8 4248.91 162.102   1
   0   6  -7 74259.8 568.168   3
   0   6  -7 76322.6 577.441   2
   0   6  -6 158.576 93.9888   2
   0  -6   6 164.751 89.0685   1
   0   6  -6 207.417 95.3955   3
   0   6  -5 68199.8 529.472   3
   0  -6   5 70748.0 494.071   1
   0   6  -5 67596.1 532.715   2
   0   6  -4 38.2994 40.6426   0
   0   6  -4 47.9325 87.5953   3
   0  -6   4 119.089 79.5219   1
   0   6  -4 7.36717 84.1124   2
   0   6  -3 21260.5 304.429   2
   0   6  -3 19972.1 292.085   3
   0   6  -3 19933.3 182.389   0
   0  -6   3 21290.1 259.557   1
   0   6  -2 55.9826 83.6662   2
   0   6  -2 75.2823 48.8501   0
   0  -6   2 85.6244 67.1153   1
   0   6  -2-9.90925 79.5186   3
   0  -6   1 73734.8 437.403   1
   0   6  -1 74546.1 538.703   3
   0  -6   0 709.362 74.2863   1
   0   6   0 573.726 93.4920   3
   0   6   0 465.375 62.6608   0
   0   6   1 78987.5 544.770   3
   0  -6  -1 79909.7 406.857   1
   0   6   1 79601.3 454.942   0
   0  -6  -2 7769.65 129.922   1
   0   6   2 7519.92 160.599   0
   0   6   2 7205.05 181.376   3
   0  -6  -3 85411.6 369.433   1
   0   6   3 85163.6 513.844   0
   0   6   3 86351.8 564.737   3
   0  -6  -4 4724.61 90.0115   1
   0   6   4 4766.54 154.063   3
   0   6   4 4690.92 148.403   0
   0   6   5 85010.2 552.663   0
   0   6   5 86203.7 564.367   3
   0   6   6 3768.63 141.948   3
   0   6   6 4198.99 151.283   0
   0   6   7 65572.7 499.605   3
   0   6   7 63249.7 506.541   0
   0   6   8 10792.8 232.242   0
   0   6   8 11216.7 219.397   3
   0   6   9 25999.2 352.598   0
   0   6   9 25931.5 323.141   3
   0  -6  -9 25608.4 360.196   2
   0   6  10 2703.79 129.452   3
   0  -6 -10 2669.97 149.271   2
   0   6  10 2839.20 150.815   0
   0  -6 -11 18160.8 321.085   2
   0   6  11 19067.1 324.239   0
   0   6  11 19138.3 286.268   3
   0   6  12 155.679 110.629   0
   0  -6 -12 196.373 109.553   2
   0   6  12 246.806 90.2217   3
   0  -6 -13 55984.5 564.661   2
   0   6  13 57259.0 568.585   0
   0   6  13 58875.3 501.468   3
   0   6  14 610.159 106.008   3
   0  -6 -14 622.280 133.849   2
   0   6  14 382.305 136.459   0
   0   6  15 79879.5 704.926   0
   0  -6 -15 80534.4 702.099   2
   0   6  16 50.3251 130.515   0
   0   6  16 33.4380 90.3165   3
   0  -6 -16 78.3767 131.565   2
   0  -6 -17 25647.3 424.720   2
   0   6  17 25442.9 428.082   0
   0   6  18 2530.39 192.806   0
   0  -6 -18 2354.13 181.562   2
   0   6  19 16253.3 244.870   4
   0  -6 -19 15396.8 355.652   2
   0   6  19 15227.5 360.954   0
   0   6  20 3237.52 141.233   4
   0   6  20 3512.45 224.708   0
   0  -6 -20 3447.62 209.153   2
   0   6  21 19506.6 421.197   0
   0  -6 -21 18980.4 401.170   2
   0   6  22 4327.08 164.919   4
   0  -6 -22 3914.64 233.323   2
   0   6  22 4125.46 249.837   0
   0   6  23 6525.93 292.991   0
   0   6  23 6713.47 198.269   4
   0  -6 -23 5856.36 262.344   2
   0   6  24 5135.76 188.983   4
   0   6  24 4803.72 270.013   0
   0  -6 -24 4364.82 254.429   2
   0  -6 -25 5431.46 268.028   2
   0   6  25 5883.48 292.040   0
   0   6  25 5687.23 204.681   4
   0   6  26 5238.48 276.817   0
   0   6  26 4880.17 199.327   4
   0  -6 -26 5009.84 273.860   2
   0  -6 -27 7519.10 313.365   2
   0   6  27 7730.70 240.692   4
   0  -6 -28 930.460 192.041   2
   0   6  28 651.016 172.126   0
   0   6  28 967.484 157.995   4
   0  -6 -29 5235.90 288.495   2
   0   6  29 4710.50 293.481   0
   0   6  29 5070.85 222.196   4
   0   6  30 1027.78 168.050   4
   0  -6 -30 1102.22 209.302   2
   0   6  31 3630.01 211.423   4
   0   6  32 2848.56 206.777   4
   0  -7  27 1065.39 217.241   1
   0  -7  26 292.730 193.704   1
   0  -7  25 75.1348 169.726   1
   0   7 -25 32.1322 145.122   2
   0   7 -24 384.214 151.889   3
   0   7 -24 178.605 148.886   2
   0  -7  24 259.659 186.856   1
   0   7 -23 43.2227 116.682   3
   0   7 -23 32.9283 123.778   2
   0  -7  23-51.8432 174.998   1
   0   7 -22 74.1231 123.698   3
   0   7 -22 91.5621 127.192   2
   0  -7  22 92.6028 158.946   1
   0   7 -21 2754.02 201.564   2
   0   7 -21 2514.18 197.884   3
   0   7 -20 193.936 133.081   2
   0   7 -20 356.467 147.002   3
   0  -7  20 183.827 158.500   1
   0   7 -19 57.3917 131.183   3
   0   7 -19 75.9425 133.256   2
   0  -7  19 180.172 149.943   1
   0  -7  18 411.316 156.420   1
   0   7 -18 602.117 150.310   3
   0   7 -18 841.635 143.656   2
   0   7 -17-20.4811 129.423   3
   0   7 -17 27.8405 122.523   2
   0  -7  17 146.927 143.188   1
   0   7 -16 269.303 137.244   3
   0   7 -16 417.804 127.849   2
   0  -7  16 489.782 142.767   1
   0   7 -15 1901.39 163.610   3
   0  -7  15 2234.19 172.912   1
   0   7 -15 1802.98 157.975   2
   0   7 -14 757.147 125.997   2
   0  -7  14 697.192 134.534   1
   0   7 -14 533.073 128.923   3
   0  -7  13 1290.74 149.751   1
   0   7 -13 1427.95 142.051   2
   0   7 -13 1428.44 144.697   3
   0   7 -12 141.795 113.881   2
   0   7 -12 0.35912 112.384   3
   0  -7  12 60.1887 118.039   1
   0   7 -11 12961.3 287.523   2
   0  -7  11 12433.3 281.234   1
   0   7 -11 13193.1 289.544   3
   0  -7  10 16353.4 306.181   1
   0   7 -10 15842.9 310.358   2
   0   7 -10 16356.9 313.253   3
   0   7  -9 453.224 116.656   3
   0  -7   9 414.101 112.755   1
   0   7  -9 468.671 112.169   2
   0  -7   8 56.1800 100.113   1
   0   7  -8 34.0517 103.613   2
   0   7  -8 12.6252 103.460   3
   0   7  -7 156.002 102.796   2
   0   7  -7 88.1082 98.3452   3
   0  -7   7 131.088 96.7352   1
   0  -7   6 1524.43 120.792   1
   0   7  -6 1452.82 125.094   2
   0   7  -6 1372.16 124.104   3
   0   7  -5 3248.84 160.225   3
   0   7  -5 3752.60 168.208   2
   0  -7   5 3848.87 147.268   1
   0  -7   4 414.250 91.0273   1
   0   7  -4 304.726 97.9006   2
   0   7  -4 418.362 101.677   3
   0   7  -3 124.552 96.5378   3
   0  -7   3 201.757 77.8642   1
   0  -7   2 289.053 76.6297   1
   0   7  -2 203.379 99.9241   3
   0   7  -1 256.638 100.269   3
   0  -7   1 307.810 71.5315   1
   0   7  -1 279.519 61.4122   0
   0  -7   0 120.877 56.4425   1
   0   7   0 106.736 55.2252   0
   0   7   0 157.179 93.7353   3
   0  -7  -1 169.628 61.9066   1
   0   7   1 58.3565 86.7624   3
   0   7   1 112.558 62.6469   0
   0  -7  -2 97.6635 57.9774   1
   0   7   2 72.0929 89.4642   3
   0   7   2 91.1901 63.4931   0
   0   7   3 8779.80 212.882   3
   0   7   3 8357.18 188.830   0
   0   7   4 6263.52 173.634   0
   0   7   4 6676.20 190.836   3
   0   7   5 7452.80 193.860   0
   0   7   5 7215.10 197.940   3
   0   7   6 13.1112 93.1298   0
   0   7   6 19.3574 87.9653   3
   0   7   7 2479.21 136.775   3
   0   7   7 2382.78 142.989   0
   0   7   8 4667.73 179.502   0
   0   7   8 4521.54 165.407   3
   0   7   9 6420.18 207.278   0
   0   7   9 7157.11 199.526   3
   0   7  10 128.069 112.903   0
   0   7  10 122.245 92.4624   3
   0  -7 -10 47.2045 116.278   2
   0   7  11 9156.30 221.559   3
   0  -7 -11 8734.30 250.597   2
   0   7  11 10006.9 261.137   0
   0   7  12 93.7899 97.0043   3
   0  -7 -12 27.1538 120.434   2
   0   7  12 128.221 123.817   0
   0   7  13 8197.32 221.764   3
   0  -7 -13 7167.27 241.536   2
   0   7  13 7953.67 248.420   0
   0   7  14 285.401 106.788   3
   0  -7 -14 420.517 130.431   2
   0   7  14 502.691 140.718   0
   0   7  15 8304.67 267.876   0
   0  -7 -15 7895.87 260.737   2
   0   7  15 9122.05 233.628   3
   0   7  16 4180.14 217.145   0
   0  -7 -16 4009.09 207.276   2
   0  -7 -17 4658.47 223.046   2
   0   7  17 4658.30 231.381   0
   0   7  18 380.817 164.877   0
   0  -7 -18 155.204 140.285   2
   0  -7 -19 1175.23 165.252   2
   0   7  19 1183.49 184.066   0
   0  -7 -20 168.198 154.363   2
   0   7  20 71.2804 154.491   0
   0   7  21 3980.51 245.247   0
   0  -7 -21 3738.89 223.923   2
   0   7  22-138.255 161.342   0
   0  -7 -22 8.62373 154.910   2
   0   7  23 8089.67 317.558   0
   0  -7 -23 7675.87 307.589   2
   0  -7 -24 4.62009 158.202   2
   0   7  24-5.33332 175.162   0
   0   7  25 5589.72 272.564   0
   0  -7 -25 8333.91 329.936   2
   0  -7 -26 39.5476 160.447   2
   0   7  26 7.59088 157.237   0
   0  -7 -27 563.952 167.390   2
   0   7  27 730.589 205.398   0
   0  -7 -28 522.673 200.380   2
   0   7  28 560.009 193.878   0
   0  -8  26 11461.5 400.876   1
   0  -8  25 12760.3 410.410   1
   0   8 -24 8944.89 317.186   3
   0  -8  24 8944.21 347.490   1
   0   8 -23 9207.71 307.878   3
   0  -8  23 8622.16 328.187   1
   0   8 -22 11370.4 347.020   2
   0  -8  22 10890.7 360.938   1
   0   8 -21 12660.1 353.701   3
   0  -8  21 10962.5 355.628   1
   0  -8  20 2179.05 223.645   1
   0   8 -20 2007.14 194.813   3
   0   8 -20 2153.26 194.198   2
   0   8 -19 24188.2 454.545   3
   0   8 -19 25843.3 467.907   2
   0  -8  19 23870.8 469.023   1
   0   8 -18 8517.64 286.583   3
   0  -8  18 7998.71 295.496   1
   0   8 -18 8401.98 291.747   2
   0  -8  17 11475.6 330.961   1
   0   8 -17 12021.2 325.858   2
   0   8 -17 11972.8 325.361   3
   0   8 -16 12329.3 323.651   3
   0   8 -16 12843.5 329.646   2
   0  -8  16 12793.4 335.281   1
   0   8 -15 20005.7 395.844   2
   0   8 -15 21138.3 405.744   3
   0  -8  15 21108.9 411.245   1
   0   8 -14 25990.7 436.807   3
   0   8 -14 25846.8 435.389   2
   0  -8  14 24816.6 431.791   1
   0  -8  13 15987.0 347.121   1
   0   8 -13 17261.3 357.325   2
   0   8 -13 16463.9 353.063   3
   0  -8  12 3714.55 193.347   1
   0   8 -12 3884.87 194.915   2
   0   8 -12 3773.98 200.672   3
   0  -8  11 7954.52 249.987   1
   0   8 -11 8693.01 259.814   2
   0   8 -11 8419.14 259.858   3
   0   8 -10 19521.3 363.844   3
   0   8 -10 19179.9 363.353   2
   0  -8  10 19631.4 351.982   1
   0   8  -9 26435.0 413.838   2
   0  -8   9 26494.8 395.380   1
   0   8  -9 26256.4 412.571   3
   0   8  -8 6910.44 231.559   2
   0  -8   8 6896.36 217.157   1
   0   8  -8 6573.03 228.162   3
   0   8  -7 51179.3 551.511   2
   0  -8   7 51828.8 510.503   1
   0  -8   6 4104.79 167.811   1
   0   8  -6 4206.54 191.036   2
   0   8  -6 3911.70 187.588   3
   0  -8   5 13814.1 262.330   1
   0   8  -5 12595.4 286.636   2
   0   8  -5 12790.0 285.917   3
   0  -8   4 15359.6 265.875   1
   0   8  -4 14136.3 299.129   3
   0  -8   3 22732.7 305.594   1
   0   8  -3 22467.3 364.968   3
   0   8  -2 6221.72 210.973   3
   0  -8   2 6090.10 167.735   1
   0   8  -1 9877.31 251.938   3
   0  -8   1 7419.69 168.688   1
   0   8   0 9644.83 250.252   3
   0   8   1 7880.24 182.789   0
   0   8   1 8131.57 229.635   3
   0   8   2 17346.2 313.529   3
   0   8   2 18403.6 274.923   0
   0   8   3 24855.2 370.699   3
   0   8   3 17121.3 272.671   0
   0   8   4 15330.2 268.609   0
   0   8   4 22094.0 350.976   3
   0   8   5 26981.7 359.524   0
   0   8   5 37326.7 445.116   3
   0   8   6 300.096 107.685   0
   0   8   6 190.440 106.160   3
   0   8   7 14759.3 293.694   0
   0   8   7 14941.0 293.264   3
   0   8   8 1893.43 140.850   3
   0   8   8 1786.39 149.994   0
   0   8   9 4399.01 196.785   0
   0   8   9 4213.97 180.853   3
   0   8  10 1058.39 142.784   0
   0  -8 -10 1228.45 149.089   2
   0   8  10 1227.70 130.131   3
   0  -8 -11 5743.62 228.275   2
   0   8  11 5827.19 228.535   0
   0   8  11 6032.44 206.828   3
   0  -8 -12 934.188 150.747   2
   0   8  12 1066.48 128.802   3
   0   8  12 1051.54 156.639   0
   0   8  13 11414.7 270.956   3
   0   8  13 11932.7 310.275   0
   0  -8 -13 10580.0 298.925   2
   0  -8 -14 3375.74 208.122   2
   0   8  14 3167.59 171.417   3
   0   8  14 3220.07 202.972   0
   0  -8 -15 16876.8 377.724   2
   0   8  15 17693.8 385.361   0
   0   8  15 18565.7 340.526   3
   0   8  16 363.367 164.768   0
   0  -8 -16 381.873 160.878   2
   0  -8 -17 8594.23 295.655   2
   0   8  17 8582.93 295.901   0
   0   8  18 317.575 174.425   0
   0  -8 -18 406.269 154.312   2
   0   8  19 8747.44 321.230   0
   0  -8 -19 8782.40 307.553   2
   0   8  20 2961.38 235.530   0
   0  -8 -20 2904.75 229.733   2
   0  -8 -21 8669.43 319.986   2
   0   8  21 8807.88 328.934   0
   0  -8 -22 167.141 159.584   2
   0   8  22 395.298 195.215   0
   0  -8 -23 7752.13 322.377   2
   0   8  23 8240.94 337.411   0
   0   8  24 484.130 213.802   0
   0  -8 -24 212.444 150.913   2
   0   8  25 7691.71 346.965   0
   0  -8 -25 4672.16 263.264   2
   0  -8 -26 273.785 176.587   2
   0   8  26 251.140 213.780   0
   0   9 -24 1940.70 207.492   3
   0  -9  24 1602.29 226.796   1
   0   9 -23 405.706 177.643   3
   0  -9  23 352.057 183.663   1
   0  -9  22 2131.69 213.682   1
   0   9 -22 1645.13 174.474   3
   0   9 -21 46.2292 149.038   2
   0  -9  21 189.105 169.250   1
   0   9 -21 90.3286 129.231   3
   0   9 -20 6213.53 278.927   2
   0  -9  20 5727.15 284.660   1
   0   9 -20 5939.40 269.727   3
   0   9 -19 2203.62 211.601   3
   0   9 -19 1561.36 186.996   2
   0  -9  19 1868.07 213.310   1
   0   9 -18 4463.45 245.255   2
   0   9 -18 4716.79 248.941   3
   0  -9  18 4992.99 266.418   1
   0  -9  17 1844.03 207.968   1
   0   9 -17 1319.68 174.490   2
   0   9 -17 1254.34 181.153   3
   0   9 -16 13235.2 354.609   2
   0   9 -16 12392.3 342.968   3
   0  -9  16 12722.9 351.366   1
   0  -9  15 1043.91 176.833   1
   0   9 -15 876.623 168.912   3
   0   9 -15 1200.33 172.902   2
   0   9 -14 7084.86 275.582   3
   0   9 -14 7310.59 271.722   2
   0  -9  14 6838.20 263.034   1
   0   9 -13 37.8426 132.861   2
   0  -9  13 160.337 143.330   1
   0   9 -13 102.610 143.359   3
   0   9 -12 3427.39 204.151   2
   0   9 -12 2981.29 199.469   3
   0  -9  12 3281.40 196.354   1
   0   9 -11 580.305 149.797   3
   0  -9  11 545.959 141.040   1
   0   9 -11 617.852 144.860   2
   0  -9  10 1009.66 149.359   1
   0   9 -10 1052.96 156.094   2
   0   9 -10 944.455 157.966   3
   0   9  -9 636.872 134.338   2
   0   9  -9 537.339 135.898   3
   0  -9   9 639.303 134.057   1
   0  -9   8 9424.86 260.093   1
   0   9  -8 9185.22 275.707   2
   0   9  -8 8891.87 276.702   3
   0   9  -7 135.502 125.374   3
   0   9  -7 110.012 125.932   2
   0  -9   7 48.4838 110.448   1
   0   9  -6 41379.9 533.162   3
   0   9  -6 42025.2 535.973   2
   0  -9   5 8100.97 222.036   1
   0   9  -5 8254.07 259.660   3
   0  -9   4 18322.0 301.829   1
   0   9  -4 18554.9 360.552   3
   0   9  -3 819.184 138.960   3
   0   9  -2 20970.5 378.493   3
   0   9  -1 1183.37 151.475   3
   0   9   0 13038.6 300.723   3
   0   9   1 9703.01 264.880   3
   0   9   2 225.339 122.440   3
   0   9   3 98.6902 119.351   3
   0   9   4 21531.0 333.215   0
   0   9   4 20918.1 370.558   3
   0   9   5 3348.55 180.461   3
   0   9   5 3181.62 164.089   0
   0   9   6 18729.0 334.688   0
   0   9   6 18613.0 350.109   3
   0   9   7 446.099 124.591   3
   0   9   7 357.440 127.835   0
   0   9   8 23655.2 393.896   3
   0   9   8 23991.8 395.339   0
   0   9   9 117.561 114.014   3
   0   9   9 122.171 129.346   0
   0   9  10 13688.0 323.838   0
   0  -9 -10 13220.0 332.657   2
   0   9  10 14814.2 317.741   3
   0   9  11 543.736 125.738   3
   0   9  11 613.480 149.429   0
   0   9  12 13878.1 338.279   0
   0   9  12 13399.2 308.412   3
   0  -9 -13 238.733 140.133   2
   0   9  13 290.821 151.485   0
   0   9  13 222.397 122.783   3
   0  -9 -14 7657.08 282.667   2
   0   9  14 8493.63 295.354   0
   0   9  14 8179.16 259.092   3
   0   9  15 1132.16 185.150   0
   0  -9 -15 982.042 168.969   2
   0  -9 -16 15444.4 390.537   2
   0   9  16 16052.3 392.816   0
   0  -9 -17 111.653 171.194   2
   0   9  17 46.2415 172.784   0
   0  -9 -18 10235.6 331.714   2
   0   9  18 10217.5 343.327   0
   0   9  19 721.255 199.970   0
   0  -9 -19 591.414 174.870   2
   0   9  20 8069.89 327.830   0
   0  -9 -20 7792.49 321.047   2
   0  -9 -21 196.352 160.427   2
   0   9  21-12.2432 177.327   0
   0   9  22 9086.07 351.055   0
   0  -9 -22 6745.60 303.152   2
   0   9  23 86.5525 193.066   0
   0  -9 -23 32.5009 133.796   2
   0   9  24 4371.95 299.840   0
   0  -9 -24 4307.09 276.463   2
   0  10 -24 2059.83 235.506   3
   0  10 -23 893.037 195.847   3
   0  10 -22 1182.77 204.935   3
   0 -10  22 1068.10 201.727   1
   0 -10  21 3529.63 244.706   1
   0  10 -21 4337.02 268.901   3
   0  10 -20 2290.46 216.226   2
   0  10 -20 1970.69 220.216   3
   0  10 -19 1022.32 180.507   2
   0  10 -19 1417.57 203.132   3
   0 -10  19 1533.41 215.622   1
   0 -10  18 1847.56 216.798   1
   0  10 -18 1518.38 179.838   2
   0  10 -18 2035.86 222.614   3
   0  10 -17 5951.97 277.513   2
   0  10 -17 5882.60 278.760   3
   0 -10  17 5395.33 280.619   1
   0  10 -16 8802.55 322.029   3
   0  10 -16 9228.28 326.298   2
   0 -10  16 8987.73 326.782   1
   0 -10  15 2490.02 213.097   1
   0  10 -15 2494.98 214.828   3
   0  10 -15 2570.79 210.418   2
   0  10 -14 4753.34 250.254   3
   0  10 -14 4832.82 251.249   2
   0 -10  14 4639.53 248.007   1
   0 -10  13 3274.57 214.061   1
   0  10 -13 3452.30 221.650   2
   0  10 -13 3050.97 221.867   3
   0 -10  12 12129.2 331.692   1
   0  10 -12 11326.6 332.703   2
   0  10 -12 12311.1 345.979   3
   0 -10  11 2327.00 191.523   1
   0  10 -11 2297.36 197.452   2
   0  10 -11 2684.99 207.258   3
   0  10 -10 3171.30 208.735   2
   0  10 -10 3114.46 212.339   3
   0 -10  10 3318.40 196.094   1
   0  10  -9 1071.83 173.301   2
   0 -10   9 1204.09 152.459   1
   0  10  -9 1256.01 181.052   3
   0  10  -8 5925.97 253.258   2
   0 -10   8 6241.99 229.402   1
   0  10  -8 6226.08 260.372   3
   0  10  -7 431.889 151.545   3
   0 -10   7 274.596 117.343   1
   0  10  -6 3356.02 202.845   3
   0  10  -5 1853.50 181.340   3
   0  10  -4 3574.70 211.632   3
   0  10  -3 890.839 157.022   3
   0  10  -2 533.713 154.893   3
   0  10  -1 73.6199 136.443   3
   0  10   0 6515.62 244.201   3
   0  10   1 2291.48 178.487   3
   0  10   2 10392.3 296.936   3
   0  10   3 5018.68 228.729   3
   0  10   4 5645.79 229.473   3
   0  10   5 839.002 147.973   3
   0  10   6 2758.64 183.712   3
   0  10   7 274.493 122.732   0
   0  10   7 211.535 134.566   3
   0  10   8 1144.75 147.936   0
   0  10   8 918.295 150.699   3
   0  10   9 110.657 122.225   0
   0  10   9 286.686 132.536   3
   0 -10 -10 548.931 152.425   2
   0  10  10 461.438 136.148   0
   0  10  10 555.066 145.711   3
   0  10  11 87.4011 137.788   0
   0 -10 -11 150.719 150.232   2
   0  10  11 54.7889 128.622   3
   0  10  12 8410.10 286.800   0
   0  10  12 8470.09 272.123   3
   0 -10 -12 8305.63 304.848   2
   0  10  13 77.3142 151.081   0
   0 -10 -13 215.667 165.824   2
   0  10  13 38.0256 107.263   3
   0 -10 -14 5269.66 261.345   2
   0  10  14 5765.25 267.905   0
   0 -10 -15 977.193 179.608   2
   0  10  15 1088.60 193.071   0
   0  10  16 9298.12 330.669   0
   0 -10 -16 8708.64 330.456   2
   0 -10 -17 1678.41 204.869   2
   0  10  17 2228.94 227.991   0
   0 -10 -18 3899.97 244.572   2
   0  10  18 5815.60 283.644   0
   0 -10 -19 433.238 161.631   2
   0  10  19 477.565 191.377   0
   0  10  20 6236.84 303.627   0
   0 -10 -20 4249.39 250.048   2
   0  10  21 2158.98 243.613   0
   0 -10 -21 2570.75 247.796   2
   0  10  22 2594.89 244.611   0
   0 -10 -22 2621.27 235.817   2
   0 -11  20-67.3762 178.503   1
   0  11 -20 131.737 170.452   3
   0 -11  19 10283.7 370.553   1
   0  11 -19 10067.6 369.231   3
   0  11 -19 10326.5 363.642   2
   0 -11  18-84.2817 184.369   1
   0  11 -18 150.640 169.759   3
   0  11 -18-15.8564 159.356   2
   0  11 -17 10665.1 356.380   2
   0  11 -17 9953.22 362.884   3
   0  11 -16 1306.08 201.291   2
   0 -11  16 954.273 166.783   1
   0  11 -16 1345.71 198.843   3
   0  11 -15 6850.65 284.674   2
   0 -11  15 6839.75 283.749   1
   0 -11  14 1194.54 178.343   1
   0  11 -14 1256.18 209.262   3
   0  11 -14 860.841 160.118   2
   0  11 -13 14357.7 390.156   2
   0 -11  13 14394.8 377.056   1
   0  11 -13 14674.9 406.390   3
   0  11 -12 195.751 166.520   3
   0 -11  12 398.689 158.762   1
   0  11 -12 485.636 172.197   2
   0 -11  11 20341.2 414.948   1
   0  11 -11 21995.9 467.535   2
   0  11 -11 21460.7 467.870   3
   0  11 -10 1027.55 188.782   3
   0  11  -9 20859.8 455.008   3
   0  11  -8 1273.12 190.732   3
   0  11  -7 16999.2 410.019   3
   0  11  -6 1784.08 201.740   3
   0  11  -5 8892.37 306.946   3
   0  11  -4 2894.06 214.115   3
   0  11  -3 13759.1 365.724   3
   0  11  -2 551.607 178.601   3
   0  11  -1 48324.5 637.892   3
   0  11   0 402.898 162.706   3
   0  11   1 22443.3 447.091   3
   0  11   2 1.48378 162.424   3
   0  11   3 32039.9 519.899   3
   0  11   4 243.295 158.673   3
   0  11   5 45894.7 611.564   3
   0  11   6 2486.64 206.016   3
   0  11   7 14464.8 361.782   3
   0  11   8 506.411 159.663   3
   0  11   9 22848.6 444.643   3
   0 -11 -10 1491.89 200.742   2
   0  11  10 1504.37 178.601   3
   0  11  11 25190.1 464.488   0
   0 -11 -11 24914.9 503.316   2
   0  11  12 420.847 147.052   0
   0 -11 -12 382.194 180.497   2
   0  11  12 253.190 148.052   3
   0  11  13 17423.7 404.359   0
   0 -11 -13 25071.8 512.118   2
   0 -11 -14 3106.10 241.583   2
   0  11  14 1941.97 198.492   0
   0  11  15 23348.5 480.572   0
   0 -11 -15 35664.8 615.031   2
   0 -11 -16 2116.30 222.694   2
   0  11  16 1595.56 196.493   0
   0 -11 -17 20044.0 485.839   2
   0  11  17 17741.0 450.003   0
   0 -11 -18 466.835 186.855   2
   0  11  18 657.060 197.272   0
   0 -11 -19 13506.6 422.864   2
   0  11  19 12447.6 399.069   0
   0  11  20 2357.71 248.040   0
   0  12 -17-32.1364 175.745   2
   0 -12  17-10.3808 165.829   1
   0 -12  16 3155.74 233.743   1
   0  12 -16 4092.95 273.734   3
   0  12 -16 3838.33 264.461   2
   0  12 -15 383.270 185.151   3
   0  12 -15 214.215 164.996   2
   0  12 -14 1606.20 233.956   3
   0  12 -14 1741.98 216.077   2
   0  12 -13 162.021 188.316   3
   0  12 -12 1045.45 201.828   3
   0  12 -11 408.239 185.207   3
   0  12 -10 3063.65 243.217   3
   0  12  -9 190.021 188.223   3
   0  12  -8 2237.45 228.036   3
   0  12  -7 84.8045 160.683   3
   0  12  -6 1596.33 212.021   3
   0  12  -5-38.3073 163.727   3
   0  12  -4 2815.24 233.277   3
   0  12  -3 71.0769 164.611   3
   0  12  -2 5279.78 268.565   3
   0  12  -1-13.6575 169.086   3
   0  12   0 681.874 184.754   3
   0  12   1 301.666 172.330   3
   0  12   2 3928.86 239.783   3
   0  12   3 71.1066 157.516   3
   0  12   4 834.686 182.170   3
   0  12   5 265.626 161.140   3
   0  12   6 9324.11 323.221   3
   0  12   7 985.553 170.519   3
   0  12   8 175.953 143.336   3
   0  12   9 1457.29 162.731   3
   0 -12 -10 1990.06 217.702   2
   0  12  10 1809.10 199.703   3
   0  12  11 124.111 163.740   3
   0 -12 -11-31.4091 190.135   2
   0 -12 -12 1538.70 211.151   2
   0 -12 -13 2918.70 255.462   2
   0 -12 -14 958.550 202.280   2
   0 -12 -15 1.36965 189.889   2
   0  12  15-100.440 168.653   0
   0  12  16 1266.29 214.658   0
   0  12  17 187.447 183.161   0
   0  13 -10 430.749 185.425   3
   0  13  -9 5851.20 304.073   3
   0  13  -8 3171.19 258.147   3
   0  13  -7 7114.17 330.571   3
   0  13  -6 5537.36 293.204   3
   0  13  -5 5573.28 294.618   3
   0  13  -4 128.828 161.993   3
   0  13  -3 4845.12 271.287   3
   0  13  -2 997.225 174.218   3
   0  13  -1 3551.70 233.085   3
   0  13   0 1872.55 203.142   3
   0  13   1 3087.13 234.146   3
   0  13   2 1322.60 207.528   3
   0  13   3 4916.81 281.663   3
   0  13   4 4429.04 275.135   3
   0  13   5 5957.12 287.579   3
   0  13   6 699.348 181.835   3
   0  13   7 1122.50 202.299   3
   0  13   8 2228.82 218.287   3
   0  13   9 3290.88 242.202   3
   0 -13  -9 3364.54 256.290   2
   0  13  10 3002.06 236.684   3
   0 -13 -10 2931.20 252.605   2
   1 -13  -9 295.997 193.178   2
   1 -13  -8 4823.74 297.730   2
   1 -13  -7-11.4453 170.128   2
  -1  13   7 148.241 156.888   3
  -1  13   6 4276.33 257.744   3
  -1  13   5 96.2490 175.666   3
  -1  13   4 5707.50 295.860   3
  -1  13   3 586.541 175.709   3
  -1  13   2 6046.81 292.049   3
  -1  13   1 1156.80 202.975   3
  -1  13   0 5014.45 272.285   3
  -1  13  -1 253.508 145.019   3
  -1  13  -2 7288.54 308.828   3
  -1  13  -3 251.132 167.029   3
  -1  13  -4 4107.51 250.140   3
  -1  13  -5 738.125 202.262   3
  -1  13  -6 3574.94 254.971   3
  -1  13  -7 712.831 206.130   3
  -1  13  -8 4749.45 292.381   3
  -1  12  17 79.5863 177.733   0
  -1  12  16 2410.20 241.979   0
  -1  12  15 101.644 172.358   0
   1 -12 -14 4310.50 283.228   2
   1 -12 -13 330.990 182.303   2
   1 -12 -12 4209.32 281.005   2
   1 -12 -11 145.671 186.473   2
   1 -12 -10 2648.70 229.545   2
   1 -12  -9 79.7214 194.432   2
  -1  12   9 263.327 159.964   3
  -1  12   8 16200.0 398.500   3
   1 -12  -8 15973.1 427.454   2
  -1  12   7 31.5869 146.279   3
  -1  12   6 1886.53 187.483   3
  -1  12   5 863.895 162.957   3
  -1  12   4 4935.30 257.814   3
  -1  12   3 1066.69 180.587   3
  -1  12   2 5173.08 266.226   3
  -1  12   1 4625.31 258.916   3
  -1  12   0 10601.2 348.499   3
  -1  12  -1 409.640 183.745   3
  -1  12  -2 8570.41 324.226   3
  -1  12  -3 2814.31 225.896   3
  -1  12  -4 11479.2 364.464   3
  -1  12  -5 793.078 197.765   3
  -1  12  -6 11154.1 355.961   3
  -1  12  -7 2931.86 223.730   3
  -1  12  -8 4868.27 266.659   3
  -1  12  -9 872.455 188.783   3
  -1  12 -10 7539.92 322.101   3
  -1  12 -11 3607.56 259.495   3
  -1  12 -12 10696.4 375.506   3
  -1  12 -13 63.5693 172.002   3
  -1  12 -14 5208.98 300.224   3
   1 -12  16 2177.20 212.734   1
   1 -12  17 1208.41 192.278   1
  -1  11  19 17179.7 465.668   0
   1 -11 -18 1505.11 221.731   2
  -1  11  18 2045.07 224.784   0
  -1  11  17 8879.97 343.220   0
   1 -11 -17 12926.0 415.581   2
   1 -11 -16 3401.05 258.663   2
  -1  11  16 2141.89 201.478   0
  -1  11  15 11272.5 361.609   0
   1 -11 -15 15776.4 431.898   2
   1 -11 -14 1189.38 211.313   2
  -1  11  14 751.688 167.883   0
   1 -11 -13 26012.1 521.932   2
  -1  11  13 18546.6 423.755   0
   1 -11 -12 2229.08 230.470   2
  -1  11  12 2199.34 196.073   0
  -1  11  11 24270.4 465.385   0
   1 -11 -11 22413.9 480.186   2
  -1  11  10 3005.12 203.642   3
   1 -11 -10 3156.11 241.025   2
   1 -11  -9 35849.8 586.461   2
  -1  11   9 24663.6 449.331   3
   1 -11  -8 250.512 157.371   2
  -1  11   8 168.858 143.140   3
  -1  11   7 25007.2 457.310   3
  -1  11   6 588.892 163.944   3
  -1  11   5 34316.9 530.210   3
  -1  11   4 9064.44 305.727   3
  -1  11   3 27311.7 483.032   3
  -1  11   2 1289.82 180.807   3
  -1  11   1 21618.8 436.399   3
  -1  11   0 12091.3 342.163   3
  -1  11  -1 17173.8 398.777   3
  -1  11  -2 4591.69 240.709   3
  -1  11  -3 16400.9 395.112   3
  -1  11  -4 319.103 154.891   3
  -1  11  -5 24221.6 473.129   3
  -1  11  -6 1860.87 199.026   3
  -1  11  -7 16416.4 411.922   3
  -1  11  -8 9285.39 329.279   3
  -1  11  -9 21312.8 463.328   3
  -1  11 -10 13915.5 395.823   3
   1 -11  11 15098.5 369.249   1
  -1  11 -11 15349.0 416.113   3
   1 -11  12 9806.90 315.560   1
  -1  11 -12 9541.01 346.765   3
  -1  11 -13 10525.1 361.613   3
   1 -11  13 10857.7 333.457   1
  -1  11 -14 4652.17 248.459   2
  -1  11 -14 4561.53 272.763   3
  -1  11 -15 6412.85 288.853   2
  -1  11 -15 5854.87 289.651   3
   1 -11  16 5624.65 272.380   1
  -1  11 -16 6155.60 305.767   3
   1 -11  17 8686.08 338.003   1
  -1  11 -17 9250.54 348.950   3
  -1  11 -18 6506.31 323.567   3
   1 -11  18 6410.64 303.309   1
   1 -11  19 4058.79 272.039   1
  -1  11 -19 4442.00 275.569   3
  -1  10  22 535.959 211.331   0
   1 -10 -21 49.8513 180.208   2
  -1  10  21-19.7531 199.210   0
   1 -10 -20 2519.48 244.500   2
  -1  10  20 3272.32 264.624   0
  -1  10  19 277.463 182.926   0
   1 -10 -19 95.7186 185.240   2
  -1  10  18 833.175 202.129   0
   1 -10 -18 717.801 192.155   2
  -1  10  17 326.744 170.579   0
   1 -10 -17 115.635 176.889   2
  -1  10  16 4605.72 272.176   0
   1 -10 -16 4634.75 267.003   2
  -1  10  15 1657.38 198.065   0
   1 -10 -15 1640.94 211.713   2
  -1  10  14 1076.72 188.289   0
   1 -10 -14 881.289 185.439   2
  -1  10  13 370.715 160.126   0
   1 -10 -13 353.152 163.737   2
  -1  10  12 30.7341 149.521   0
   1 -10 -12 49.5044 162.588   2
  -1  10  11 0.00000 141.614   0
   1 -10 -11-8.40921 146.140   2
  -1  10  11 64.1229 117.079   3
  -1  10  10 21.1400 120.207   0
   1 -10 -10-14.9811 144.124   2
  -1  10  10 59.5014 124.005   3
  -1  10   9 435.173 134.707   3
   1 -10  -9 380.720 160.907   2
  -1  10   9 180.748 124.984   0
  -1  10   8 771.411 146.028   0
  -1  10   8 968.096 152.374   3
  -1  10   7 2231.10 172.253   3
  -1  10   6 1115.78 155.038   3
  -1  10   5 8457.39 270.293   3
  -1  10   4 6964.92 252.152   3
  -1  10   3 526.119 145.425   3
  -1  10   2 6340.36 244.491   3
  -1  10   1 7697.15 262.104   3
  -1  10   0 1484.00 168.130   3
  -1  10  -1 4017.07 212.738   3
  -1  10  -2 9755.00 293.260   3
  -1  10  -3 8722.59 281.811   3
  -1  10  -4 148.551 140.244   3
  -1  10  -5 2968.75 208.210   3
  -1  10  -6 2373.87 197.241   3
  -1  10  -7 8530.22 293.904   3
   1 -10   7 10086.7 269.954   1
   1 -10   8 654.681 138.644   1
  -1  10  -8 608.026 169.895   3
   1 -10   9 5599.39 227.960   1
  -1  10  -9 5074.57 248.678   3
   1 -10  10 118.330 133.798   1
  -1  10 -10 150.191 155.895   3
   1 -10  11 11015.7 313.152   1
  -1  10 -11 11797.4 331.473   2
  -1  10 -11 10946.3 331.626   3
  -1  10 -12 164.944 152.015   2
  -1  10 -12 48.2406 156.119   3
   1 -10  12 102.496 150.186   1
  -1  10 -13 8027.62 301.601   3
  -1  10 -13 8195.83 289.692   2
   1 -10  13 7420.38 281.554   1
  -1  10 -14 1116.43 153.932   2
  -1  10 -14 1351.03 188.497   3
   1 -10  14 1488.10 188.119   1
  -1  10 -15 11891.3 368.728   3
   1 -10  15 10659.8 345.261   1
   1 -10  16 449.802 179.148   1
  -1  10 -16 592.771 185.693   3
  -1  10 -16 392.718 158.983   2
  -1  10 -17 8170.06 319.410   3
   1 -10  17 8475.30 328.530   1
  -1  10 -18 512.557 186.005   3
   1 -10  18 137.188 176.855   1
  -1  10 -19 6980.07 315.106   3
   1 -10  19 5849.21 284.988   1
  -1  10 -20 158.284 166.865   3
   1 -10  20 101.930 134.399   1
   1 -10  21 3226.74 253.335   1
  -1  10 -21 3671.04 255.179   3
  -1  10 -22 262.103 184.235   3
   1 -10  22 81.0375 179.185   1
  -1   9  24 2971.26 266.764   0
   1  -9 -24 2735.85 241.237   2
  -1   9  23 3623.84 271.436   0
   1  -9 -23 3629.49 265.707   2
   1  -9 -22 1655.67 203.303   2
  -1   9  22 1305.90 215.118   0
  -1   9  21 15640.5 432.361   0
   1  -9 -21 10328.6 354.247   2
   1  -9 -20 417.980 165.337   2
  -1   9  20 612.883 188.631   0
  -1   9  19 12640.5 381.105   0
   1  -9 -19 11741.9 371.278   2
   1  -9 -18 1670.23 207.941   2
  -1   9  18 1859.20 222.966   0
   1  -9 -17 11692.5 356.547   2
  -1   9  17 12187.3 365.280   0
  -1   9  16 1959.80 202.784   0
   1  -9 -16 2115.95 201.287   2
  -1   9  15 625.352 173.240   0
   1  -9 -15 687.568 175.006   2
   1  -9 -14 634.410 161.846   2
  -1   9  14 668.897 165.536   0
  -1   9  13 1723.89 184.550   0
   1  -9 -13 1798.06 181.573   2
   1  -9 -12 3247.48 212.589   2
  -1   9  12 3633.86 212.022   0
  -1   9  11 9528.16 259.603   3
   1  -9 -11 8691.28 290.661   2
  -1   9  11 9735.58 290.983   0
  -1   9  10 402.554 119.075   3
   1  -9 -10 238.919 149.421   2
  -1   9  10 451.664 137.749   0
  -1   9   9 9996.25 276.199   0
   1  -9  -9 9394.08 292.459   2
  -1   9   9 9973.70 263.448   3
  -1   9   8 1739.11 151.845   3
  -1   9   8 1688.54 158.387   0
  -1   9   7 11335.8 275.755   0
  -1   9   7 10889.4 274.667   3
  -1   9   6 5881.00 213.125   3
  -1   9   6 5441.59 202.636   0
  -1   9   5 11362.1 263.787   0
  -1   9   5 11483.0 282.776   3
  -1   9   4 2644.79 150.504   0
  -1   9   4 2383.79 160.856   3
  -1   9   3 968.281 134.308   3
  -1   9   2 831.504 135.650   3
  -1   9   1 1694.01 151.381   3
  -1   9   0 14112.3 313.866   3
  -1   9  -1 7159.91 241.305   3
  -1   9  -2 27.5717 121.794   3
   1  -9   3 5503.54 182.455   1
  -1   9  -3 5361.45 221.533   3
  -1   9  -4 10898.4 290.973   3
   1  -9   4 11466.1 253.667   1
  -1   9  -5 18833.7 369.148   3
   1  -9   5 20360.4 338.274   1
  -1   9  -6 8628.95 269.755   3
   1  -9   6 9491.22 246.791   1
  -1   9  -7 15514.0 347.014   3
   1  -9   7 15624.3 314.543   1
   1  -9   8 8.81108 116.421   1
  -1   9  -8-39.3944 124.641   3
  -1   9  -9 2982.18 189.193   2
   1  -9   9 3057.93 183.188   1
  -1   9  -9 3341.55 203.987   3
  -1   9 -10 1213.49 159.056   3
  -1   9 -10 995.052 147.348   2
   1  -9  10 1116.14 153.987   1
  -1   9 -11 3821.58 212.986   3
  -1   9 -11 4195.41 206.821   2
   1  -9  11 3693.02 204.084   1
  -1   9 -12 481.969 154.389   3
   1  -9  12 603.183 147.787   1
  -1   9 -12 362.694 132.951   2
  -1   9 -13 892.568 161.422   3
   1  -9  13 1064.55 167.505   1
  -1   9 -13 949.600 148.341   2
   1  -9  14 13.3656 147.546   1
  -1   9 -14 58.8425 138.784   3
  -1   9 -14-38.6564 127.581   2
   1  -9  15 7268.53 282.070   1
  -1   9 -15 7211.59 266.413   2
  -1   9 -15 7199.22 283.979   3
  -1   9 -16 711.755 176.083   3
   1  -9  16 352.846 173.890   1
  -1   9 -16 386.206 130.215   2
   1  -9  17 5235.10 266.380   1
  -1   9 -17 5681.57 266.937   3
   1  -9  18 152.465 164.147   1
  -1   9 -18 165.727 163.958   3
  -1   9 -18 179.403 133.886   2
   1  -9  19 4033.82 255.846   1
  -1   9 -19 3584.41 239.670   3
   1  -9  20 153.389 168.562   1
  -1   9 -20 210.239 163.486   3
  -1   9 -21 7294.27 304.926   3
   1  -9  21 4288.67 248.794   1
   1  -9  22 470.433 161.817   1
  -1   9 -22 790.057 176.648   3
  -1   9 -23 4104.19 257.011   3
   1  -9  23 4969.98 304.658   1
   1  -9  24-73.4678 192.012   1
  -1   9 -24 33.7411 166.165   3
  -1   9 -25 2866.76 234.370   3
   1  -8 -26 5838.34 307.466   2
  -1   8  26 6400.09 332.633   0
   1  -8 -25 158.937 194.132   2
  -1   8  25 408.935 218.923   0
  -1   8  24 2991.05 263.050   0
   1  -8 -24 2031.52 205.696   2
  -1   8  23 54.0519 186.234   0
   1  -8 -23 31.5812 145.735   2
   1  -8 -22 5145.46 277.872   2
  -1   8  22 5039.49 289.136   0
   1  -8 -21 427.276 166.715   2
  -1   8  21 332.377 194.514   0
  -1   8  20 14708.7 404.592   0
   1  -8 -20 14071.5 390.897   2
  -1   8  19 468.083 190.354   0
   1  -8 -19 216.188 147.995   2
   1  -8 -18 10918.5 334.601   2
  -1   8  18 11760.0 353.846   0
   1  -8 -17 136.709 155.129   2
  -1   8  17 161.740 160.050   0
  -1   8  16 13135.7 347.326   0
   1  -8 -16 12144.0 337.140   2
  -1   8  15 2411.05 191.401   0
   1  -8 -15 2355.21 194.269   2
  -1   8  14 5545.66 241.025   0
   1  -8 -14 5865.40 248.629   2
  -1   8  13 2494.46 190.925   0
   1  -8 -13 2484.79 191.667   2
  -1   8  12 8346.24 230.274   3
  -1   8  12 8390.93 265.982   0
   1  -8 -12 7481.53 260.556   2
  -1   8  11 1530.52 132.979   3
  -1   8  11 1394.28 156.520   0
   1  -8 -11 1202.96 162.146   2
  -1   8  10 14078.4 309.774   0
   1  -8 -10 13615.4 324.117   2
  -1   8  10 14552.6 286.414   3
  -1   8   9 389.463 110.613   3
  -1   8   9 448.675 132.472   0
   1  -8  -9 321.448 137.395   2
  -1   8   8 24449.4 376.462   0
  -1   8   8 23264.7 354.438   3
  -1   8   7 253.987 119.120   0
  -1   8   7 130.280 101.549   3
  -1   8   6 15444.2 295.069   3
  -1   8   6 13394.1 272.687   0
  -1   8   5 362.988 105.232   3
  -1   8   5 283.896 97.8546   0
  -1   8   4 21555.7 342.569   3
  -1   8   4 16770.2 284.086   0
  -1   8   3 162.962 106.210   3
  -1   8   3 175.709 92.5438   0
  -1   8   2 8329.38 230.443   3
  -1   8   2 9392.67 208.587   0
  -1   8   1 289.727 111.805   3
   1  -8   0 27223.9 312.892   1
  -1   8   0 29375.2 404.974   3
   1  -8   1 2830.63 130.137   1
  -1   8  -1 2558.22 156.018   3
   1  -8   2 28826.7 348.214   1
  -1   8  -2 27512.7 398.483   3
  -1   8  -3 1059.89 137.964   3
   1  -8   3 1164.32 115.189   1
   1  -8   4 54609.4 493.448   1
  -1   8  -4 55978.5 564.739   3
  -1   8  -5 23.8945 108.764   3
   1  -8   5 80.9253 107.627   1
   1  -8   6 31309.4 401.036   1
  -1   8  -6 29812.5 429.641   3
  -1   8  -7 2706.98 161.746   2
  -1   8  -7 2340.53 170.099   3
   1  -8   7 2626.94 159.646   1
   1  -8   8 41184.4 483.335   1
  -1   8  -8 39393.3 502.366   3
  -1   8  -8 41703.2 497.149   2
   1  -8   9 1167.10 149.349   1
  -1   8  -9 1249.02 140.644   2
  -1   8  -9 1234.65 150.361   3
   1  -8  10 4220.84 198.906   1
  -1   8 -10 4393.43 206.038   3
  -1   8 -10 4783.00 196.578   2
  -1   8 -11 152.053 131.092   3
   1  -8  11 90.0918 123.302   1
  -1   8 -11 76.1456 116.209   2
   1  -8  12 12610.6 311.793   1
  -1   8 -12 12375.0 316.522   3
  -1   8 -12 12694.4 301.228   2
   1  -8  13 73.3995 142.014   1
  -1   8 -13 97.1795 135.421   3
  -1   8 -13 242.103 126.737   2
  -1   8 -14 22266.5 394.605   2
   1  -8  14 21483.6 413.597   1
  -1   8 -14 23272.3 428.766   3
   1  -8  15 29.9903 156.875   1
  -1   8 -15 81.3013 131.350   3
  -1   8 -15 149.237 124.576   2
  -1   8 -16 17351.6 386.348   3
   1  -8  16 16168.6 381.258   1
  -1   8 -16 17226.9 364.003   2
   1  -8  17 598.778 168.769   1
  -1   8 -17 609.156 155.201   3
  -1   8 -17 754.091 149.260   2
  -1   8 -18 26518.9 457.298   2
   1  -8  18 26579.7 494.546   1
  -1   8 -19 287.168 158.871   3
   1  -8  19 272.449 173.718   1
  -1   8 -19 144.493 118.677   2
  -1   8 -20 12778.8 360.064   3
   1  -8  20 12186.3 367.713   1
  -1   8 -21 1865.06 198.155   3
   1  -8  21 1527.80 206.235   1
  -1   8 -22 6247.91 283.202   3
   1  -8  22 4944.95 262.321   1
   1  -8  23-61.0889 177.880   1
  -1   8 -23 160.787 132.759   3
  -1   8 -24 7364.11 295.886   3
   1  -8  24 11143.7 385.872   1
  -1   8 -25 49.9107 153.021   3
   1  -8  25-94.1652 206.985   1
  -1   8 -26 9756.42 351.701   3
  -1   7  27 1484.45 216.136   0
   1  -7 -27 1503.97 201.566   2
   1  -7 -26 2517.91 220.827   2
  -1   7  26 3534.09 260.081   0
   1  -7 -25 3773.74 255.351   2
  -1   7  25 3996.19 259.823   0
   1  -7 -24 4019.73 251.196   2
  -1   7  24 4952.43 285.561   0
  -1   7  23 3783.99 259.525   0
   1  -7 -23 4319.45 261.944   2
   1  -7 -22 4099.82 249.039   2
  -1   7  22 4283.61 251.484   0
  -1   7  21 2835.17 224.004   0
   1  -7 -21 2543.92 211.020   2
  -1   7  20 870.446 172.737   0
   1  -7 -20 926.916 172.755   2
   1  -7 -19 233.582 149.195   2
  -1   7  19 285.652 158.787   0
  -1   7  18 747.085 160.346   0
   1  -7 -18 673.165 152.932   2
   1  -7 -17 10956.0 318.406   2
  -1   7  17 11865.5 323.316   0
  -1   7  16 145.186 135.822   0
   1  -7 -16 65.2012 138.727   2
  -1   7  15 5206.85 224.961   0
   1  -7 -15 5098.06 227.095   2
   1  -7 -14 1165.38 148.959   2
  -1   7  14 1340.24 153.960   0
   1  -7 -13 14970.0 331.226   2
  -1   7  13 15385.2 329.634   0
  -1   7  13 15017.3 271.646   3
  -1   7  12 9960.30 224.839   3
   1  -7 -12 9333.18 266.643   2
  -1   7  12 9590.28 264.935   0
  -1   7  11 6271.31 185.818   3
   1  -7 -11 5288.10 213.149   2
  -1   7  11 5733.52 211.308   0
  -1   7  10 7743.02 229.968   0
   1  -7 -10 7487.78 235.513   2
  -1   7  10 7677.28 200.518   3
   1  -7  -9 2019.16 148.057   2
  -1   7   9 2004.92 144.182   0
  -1   7   9 2046.37 125.664   3
  -1   7   8 572.722 115.029   0
  -1   7   8 612.722 98.7260   3
   1  -7  -8 373.903 121.151   2
  -1   7   7 13394.5 250.440   3
  -1   7   7 13458.6 266.523   0
  -1   7   6 2623.43 133.696   3
  -1   7   6 2793.25 147.795   0
  -1   7   5 12755.7 245.025   0
  -1   7   5 12374.2 243.149   3
  -1   7   4 1579.22 116.573   0
  -1   7   4 1467.24 114.773   3
   1  -7  -3 458.084 68.8143   1
  -1   7   3 421.870 89.6068   0
  -1   7   3 438.516 99.8606   3
  -1   7   2 178.016 72.2582   0
  -1   7   2 151.714 93.4413   3
   1  -7  -2 201.096 57.8153   1
  -1   7   1 158.095 64.5980   0
   1  -7  -1 105.814 57.8992   1
  -1   7   1 269.573 92.7532   3
  -1   7   0 245.462 96.2228   3
  -1   7   0 84.8583 62.3283   0
   1  -7   0 119.745 72.1784   1
  -1   7  -1 2257.57 95.8811   0
   1  -7   1 2395.86 114.398   1
  -1   7  -1 2196.70 135.887   3
  -1   7  -2 106.218 92.1508   3
   1  -7   2 236.917 84.7600   1
  -1   7  -3 53.4742 89.9299   3
   1  -7   3 21.9870 77.6805   1
  -1   7  -4 1101.09 122.144   3
   1  -7   4 1227.15 111.909   1
   1  -7   5 4712.73 164.892   1
  -1   7  -5 4426.72 177.913   3
  -1   7  -5 4852.12 178.507   2
   1  -7   6 2237.74 136.561   1
  -1   7  -6 2471.33 147.270   3
  -1   7  -6 2647.65 148.170   2
   1  -7   7 202.574 105.948   1
  -1   7  -7 92.9640 98.3106   2
  -1   7  -7 137.242 101.923   3
  -1   7  -8 8385.64 235.452   3
   1  -7   8 8392.83 224.397   1
  -1   7  -8 8964.24 228.331   2
  -1   7  -9 284.607 102.754   2
  -1   7  -9 141.622 113.712   3
   1  -7   9 390.551 116.504   1
   1  -7  10 173.190 116.654   1
  -1   7 -10 64.2675 109.664   3
  -1   7 -10 133.781 101.236   2
  -1   7 -11 216.839 105.889   2
  -1   7 -11 73.6598 116.009   3
   1  -7  11 138.254 123.689   1
  -1   7 -12 676.587 122.470   2
  -1   7 -12 363.615 131.293   3
   1  -7  12 393.151 129.761   1
  -1   7 -13 4186.02 202.552   3
  -1   7 -13 4092.96 184.277   2
   1  -7  13 3597.22 190.687   1
  -1   7 -14 72.8974 106.464   2
  -1   7 -14 46.0521 124.054   3
   1  -7  14-18.1354 131.472   1
   1  -7  15 453.443 141.003   1
  -1   7 -15 522.615 135.298   3
  -1   7 -15 388.312 119.924   2
  -1   7 -16 11429.2 288.246   2
   1  -7  16 10172.9 298.160   1
  -1   7 -16 11509.2 308.977   3
   1  -7  17 1928.26 180.497   1
  -1   7 -17 1621.61 151.624   2
  -1   7 -17 1598.16 167.587   3
   1  -7  18 1792.78 187.424   1
  -1   7 -18 1958.90 161.778   2
  -1   7 -18 1455.03 176.605   3
  -1   7 -19 574.953 158.304   3
   1  -7  19 515.015 161.747   1
  -1   7 -19 548.462 136.869   2
  -1   7 -20 1073.21 167.606   3
   1  -7  20 1054.65 176.374   1
  -1   7 -20 1107.98 149.564   2
  -1   7 -21 1146.35 169.851   3
   1  -7  21 1057.58 185.638   1
  -1   7 -22 370.454 155.181   3
   1  -7  22 214.740 179.314   1
   1  -7  23 2857.53 232.986   1
  -1   7 -23 1765.54 186.806   3
   1  -7  24 1525.56 210.474   1
  -1   7 -24 929.306 159.131   3
  -1   7 -25 374.547 164.130   3
   1  -7  25 555.697 191.967   1
   1  -7  26 1124.37 217.652   1
  -1   7 -26 2034.67 207.194   3
   1  -7  27 526.759 199.438   1
  -1   6  32 614.444 170.798   4
  -1   6  31 3863.60 210.076   4
  -1   6  30 106.177 145.911   4
  -1   6  29 3913.99 206.927   4
   1  -6 -29 3468.05 262.091   2
  -1   6  29 3865.04 278.624   0
  -1   6  28 2405.63 222.619   0
   1  -6 -28 2683.52 234.090   2
   1  -6 -27 5647.50 290.696   2
  -1   6  27 6319.33 297.759   0
  -1   6  26 568.919 195.377   0
   1  -6 -26 685.894 186.065   2
  -1   6  26 541.988 139.863   4
  -1   6  25 15052.4 409.450   0
   1  -6 -25 14409.8 397.460   2
  -1   6  25 15262.0 288.252   4
   1  -6 -24 109.477 170.854   2
  -1   6  24 132.688 167.696   0
  -1   6  24 251.160 121.559   4
   1  -6 -23 16554.1 409.473   2
  -1   6  23 16833.8 415.437   0
  -1   6  23 17664.3 288.460   4
   1  -6 -22 316.570 154.528   2
  -1   6  22 403.046 177.183   0
  -1   6  22 370.779 109.134   4
  -1   6  21 9952.82 316.894   0
   1  -6 -21 9570.77 313.434   2
   1  -6 -20 6937.87 268.820   2
  -1   6  20 6779.19 267.590   0
   1  -6 -19 13353.3 342.136   2
  -1   6  19 13983.3 350.134   0
   1  -6 -18 4942.60 225.475   2
  -1   6  18 4915.74 233.246   0
  -1   6  17 7079.10 254.769   0
   1  -6 -17 7087.34 254.121   2
   1  -6 -16 12297.5 307.993   2
  -1   6  16 13235.3 315.245   0
   1  -6 -15 44883.3 541.817   2
  -1   6  15 45474.5 538.929   0
  -1   6  14 8264.86 252.180   0
   1  -6 -14 8142.18 248.681   2
  -1   6  13 42811.2 502.049   0
   1  -6 -13 41840.6 500.415   2
  -1   6  13 43754.5 417.440   3
  -1   6  12 5277.56 160.644   3
   1  -6 -12 4950.47 199.058   2
  -1   6  12 4960.58 197.512   0
   1  -6 -11 33585.4 434.897   2
  -1   6  11 32466.2 415.365   0
  -1   6  11 34477.3 361.968   3
  -1   6  10 9820.39 202.883   3
  -1   6  10 9283.18 230.764   0
   1  -6 -10 9126.49 236.338   2
   1  -6  -9 34279.4 422.168   2
  -1   6   9 36850.5 367.621   3
  -1   6   9 35144.1 407.643   0
  -1   6   8 19123.2 301.150   0
  -1   6   8 19345.0 272.473   3
   1  -6  -8 19122.0 316.546   2
  -1   6   7 42442.8 392.244   3
  -1   6   7 41822.6 418.740   0
  -1   6   6 8124.86 197.072   0
  -1   6   6 8395.37 187.242   3
  -1   6   5 73473.8 512.864   3
  -1   6   5 71484.6 515.052   0
   1  -6  -5 73118.2 367.678   1
  -1   6   4 33592.6 347.564   0
  -1   6   4 33509.6 352.990   3
   1  -6  -4 33918.5 263.587   1
  -1   6   3 114785. 642.614   3
   1  -6  -3 115285. 497.081   1
  -1   6   3 110992. 593.129   0
   1  -6  -2 13796.5 187.811   1
  -1   6   2 13887.9 213.797   0
  -1   6   2 13760.1 238.326   3
  -1   6   1 40507.6 335.050   0
  -1   6   1 41665.1 400.789   3
   1  -6  -1 41052.3 323.426   1
   1  -6   0 9215.72 171.693   1
  -1   6   0 9834.35 208.039   3
   1  -6   1 46444.9 370.648   1
  -1   6  -1 45472.4 423.023   3
   1  -6   2 14115.9 219.205   1
  -1   6  -2 14156.5 248.893   3
  -1   6  -2 14406.7 177.456   0
   1  -6   3 77630.0 502.988   1
  -1   6  -3 75230.7 365.835   0
   1  -6   4 31109.9 337.024   1
  -1   6  -4 31602.0 367.294   3
  -1   6  -4 31999.7 363.203   2
  -1   6  -5 48477.9 446.424   2
  -1   6  -5 46536.8 452.281   3
   1  -6   5 48843.3 429.927   1
  -1   6  -6 30757.7 359.439   2
   1  -6   6 30958.9 360.052   1
  -1   6  -6 31250.1 377.908   3
  -1   6  -7 86847.8 633.010   3
   1  -6   7 90689.4 620.223   1
  -1   6  -7 89674.3 610.696   2
  -1   6  -8 9872.29 234.240   3
   1  -6   8 9871.29 229.956   1
  -1   6  -8 10545.4 228.049   2
   1  -6   9 67697.3 566.667   1
  -1   6  -9 69522.5 551.231   2
   1  -6  10 20687.5 333.476   1
  -1   6 -10 19895.7 310.854   2
  -1   6 -10 19369.2 328.084   3
   1  -6  11 26330.2 380.123   1
  -1   6 -11 26859.3 384.227   3
  -1   6 -11 27911.4 366.490   2
  -1   6 -12 8717.66 222.130   2
  -1   6 -12 8419.22 234.087   3
   1  -6  12 8936.27 247.990   1
   1  -6  13 43886.0 507.291   1
  -1   6 -13 45146.0 505.503   3
   1  -6  14 21879.4 378.518   1
  -1   6 -14 22683.4 373.250   3
  -1   6 -14 23214.2 356.281   2
  -1   6 -15 35620.3 466.898   3
  -1   6 -15 35206.5 440.167   2
   1  -6  15 33151.9 468.608   1
  -1   6 -16 30354.9 419.231   2
  -1   6 -16 29849.2 437.951   3
   1  -6  16 28822.0 448.774   1
  -1   6 -17 4610.60 191.915   2
   1  -6  17 3770.00 207.801   1
  -1   6 -17 3970.14 198.089   3
  -1   6 -18 17212.4 352.866   3
   1  -6  18 16699.4 367.327   1
  -1   6 -18 17124.4 334.913   2
  -1   6 -19 34617.9 491.753   3
   1  -6  19 35063.4 523.634   1
  -1   6 -19 35647.0 481.809   2
  -1   6 -20 8961.26 268.232   2
   1  -6  20 9276.09 308.167   1
  -1   6 -20 9526.50 283.473   3
  -1   6 -21 8600.51 270.054   2
   1  -6  21 8737.25 305.594   1
  -1   6 -21 8287.93 275.252   3
  -1   6 -22 1247.71 166.969   3
   1  -6  22 1439.66 192.882   1
   1  -6  22 977.742 106.836   4
  -1   6 -22 1087.24 148.655   2
   1  -6  23 7618.28 309.492   1
   1  -6  23 8037.59 207.778   4
   1  -6  24 6644.90 296.610   1
   1  -6  24 6692.05 202.806   4
   1  -6  25 6090.08 203.115   4
   1  -6  25 5983.55 300.972   1
  -1   6 -25 5306.58 247.558   3
   1  -6  26 2809.29 241.944   1
   1  -6  26 3097.08 171.150   4
   1  -6  27 10901.6 376.853   1
   1  -6  27 11217.4 265.242   4
   1  -6  28 4837.26 292.874   1
   1  -6  28 5652.33 220.451   4
   1  -6  29 2528.30 250.551   1
   1  -6  29 3477.34 190.875   4
   1  -6  30 4294.61 208.634   4
   1  -6  31 2412.62 189.364   4
   1  -6  32 1711.18 170.301   4
  -1   5  33 584.993 180.817   4
  -1   5  32 10337.9 303.452   4
  -1   5  31 865.284 174.334   4
   1  -5 -30 3788.90 258.507   2
  -1   5  30 3947.55 212.834   4
  -1   5  30 4046.64 263.554   0
   1  -5 -29 2572.66 223.236   2
  -1   5  29 2588.64 232.187   0
  -1   5  28 12188.1 380.704   0
  -1   5  28 13044.7 296.265   4
   1  -5 -27 2394.53 235.499   2
  -1   5  27 2376.88 178.738   4
  -1   5  27 2138.08 231.708   0
   1  -5 -26 14305.8 403.216   2
  -1   5  26 14129.0 393.572   0
  -1   5  25 1938.92 206.268   0
  -1   5  25 1546.44 138.387   4
   1  -5 -25 1809.03 198.919   2
  -1   5  24 9824.52 333.813   0
   1  -5 -24 9644.00 322.455   2
  -1   5  23 1016.50 173.885   0
   1  -5 -23 1231.92 180.174   2
   1  -5 -22 18655.1 409.628   2
  -1   5  22 18584.2 406.041   0
   1  -5 -21 943.108 157.794   2
  -1   5  21 886.773 173.739   0
   1  -5 -20 23462.3 428.391   2
  -1   5  20 24537.5 435.581   0
   1  -5 -19 92.6744 128.984   2
  -1   5  19 23.0931 143.261   0
  -1   5  18 28961.9 445.468   0
   1  -5 -18 28585.2 447.453   2
   1  -5 -17 11878.3 299.201   2
  -1   5  17 11373.1 288.646   0
   1  -5 -16 37937.9 487.760   2
  -1   5  16 37213.7 479.604   0
  -1   5  15 5204.88 210.145   0
   1  -5 -15 5340.98 207.882   2
  -1   5  14 28689.1 401.847   0
   1  -5 -14 30007.1 416.743   2
   1  -5 -13 6184.03 203.998   2
  -1   5  13 6387.81 206.781   0
  -1   5  13 6148.66 153.958   3
   1  -5 -12 31640.0 407.755   2
  -1   5  12 31402.9 396.179   0
  -1   5  11 2582.18 147.923   0
   1  -5 -11 2664.34 147.724   2
  -1   5  11 2897.79 114.471   3
   1  -5 -10 28608.3 369.702   2
  -1   5  10 29459.3 301.749   3
  -1   5  10 29060.5 364.731   0
   1  -5  -9 2624.35 140.827   2
  -1   5   9 2625.14 111.316   3
  -1   5   9 2538.49 137.357   0
   1  -5  -8 49645.7 260.231   1
  -1   5   8 48793.1 438.586   0
  -1   5   8 49112.4 380.060   3
   1  -5  -8 48237.3 453.387   2
  -1   5   7 107.908 68.0453   3
   1  -5  -7 154.088 86.8271   2
  -1   5   7 202.521 86.9318   0
   1  -5  -7 218.818 42.4685   1
  -1   5   6 34694.3 320.209   3
   1  -5  -6 34075.3 225.317   1
   1  -5  -5 35172.8 239.625   1
  -1   5   5 34585.6 340.364   0
  -1   5   5 35923.5 324.430   3
  -1   5   4 24754.1 273.727   3
  -1   5   4 23124.4 271.539   0
  -1   5   3 1624.22 96.2784   3
  -1   5   3 1799.41 102.072   0
   1  -5  -3 1462.37 70.1012   1
  -1   5   2 86429.4 508.730   3
   1  -5  -2 83482.4 406.466   1
  -1   5   2 84498.6 463.829   0
  -1   5   1 28228.3 299.458   3
   1  -5  -1 28496.6 250.385   1
  -1   5   1 28861.2 267.017   0
   1  -5   0 112963. 509.977   1
  -1   5   0 111530. 586.201   3
   1  -5   1 10470.4 172.063   1
  -1   5  -1 10671.6 198.890   3
   1  -5   2 93409.8 498.135   1
  -1   5  -2 95108.8 556.748   3
   1  -5   3 9102.46 174.943   1
  -1   5  -3 8545.92 118.246   0
  -1   5  -3 9231.91 185.353   2
  -1   5  -3 8980.18 191.053   3
   1  -5   4 19652.5 254.440   1
  -1   5  -4 19281.6 157.197   0
  -1   5  -4 19674.7 261.229   2
  -1   5  -4 18631.6 266.186   3
  -1   5  -5 33789.1 359.241   3
   1  -5   5 35732.7 350.132   1
  -1   5  -5 34523.8 342.456   2
  -1   5  -5 33917.7 186.171   0
   1  -5   6 5402.45 158.050   1
  -1   5  -6 4649.85 154.146   3
  -1   5  -6 4874.93 148.418   2
   1  -5   7 9667.08 206.026   1
  -1   5  -7 9158.74 205.747   3
  -1   5  -7 8694.61 186.357   2
  -1   5  -8 5469.97 157.131   2
  -1   5  -8 5416.27 170.531   3
   1  -5   8 5631.81 172.889   1
  -1   5  -9 15109.4 263.517   3
   1  -5   9 16029.0 271.523   1
  -1   5  -9 16900.0 257.244   2
  -1   5 -10 27355.8 329.164   2
  -1   5 -10 26354.0 344.030   3
   1  -5  10 27524.5 358.572   1
  -1   5 -11 9200.49 220.349   3
   1  -5  11 9794.01 232.082   1
  -1   5 -11 10045.8 213.123   2
  -1   5 -12 16862.6 290.013   3
   1  -5  12 16719.5 301.338   1
  -1   5 -13 7187.70 206.839   3
   1  -5  13 7388.01 218.656   1
  -1   5 -13 7836.99 199.672   2
  -1   5 -14 13583.1 260.196   2
   1  -5  14 14607.9 190.544   4
   1  -5  14 13497.9 292.977   1
  -1   5 -14 13363.3 275.833   3
  -1   5 -15 24336.4 349.002   2
   1  -5  15 24055.4 249.807   4
  -1   5 -15 23307.0 363.807   3
   1  -5  15 22282.3 374.840   1
   1  -5  16 4163.12 128.785   4
  -1   5 -16 4390.10 176.573   2
  -1   5 -16 4322.51 187.750   3
   1  -5  16 4346.87 203.561   1
  -1   5 -17 51630.3 529.940   2
  -1   5 -17 51842.0 546.713   3
   1  -5  17 51137.1 381.338   4
   1  -5  17 49121.2 562.087   1
   1  -5  18 185.171 85.9202   4
  -1   5 -18 96.4196 108.321   2
   1  -5  18 93.3837 135.722   1
  -1   5 -18 45.1564 122.912   3
  -1   5 -19 4084.15 189.079   2
  -1   5 -19 3628.20 190.500   3
   1  -5  19 3893.97 211.879   1
   1  -5  19 3952.00 142.373   4
   1  -5  20 13303.5 335.386   1
   1  -5  20 13922.3 234.901   4
  -1   5 -20 13539.2 308.786   2
  -1   5 -20 13013.0 309.503   3
   1  -5  21 12157.5 331.130   1
   1  -5  21 12629.5 234.354   4
  -1   5 -21 11750.7 300.419   3
  -1   5 -21 12767.2 307.109   2
   1  -5  22 2768.12 148.828   4
   1  -5  22 2375.52 200.620   1
  -1   5 -22 2740.55 186.419   3
  -1   5 -22 2956.84 185.328   2
   1  -5  23 10650.3 233.468   4
   1  -5  23 10979.2 334.479   1
  -1   5 -23 11260.6 305.396   2
   1  -5  24 3469.62 237.707   1
   1  -5  24 3551.72 168.892   4
   1  -5  25 9693.03 336.229   1
   1  -5  25 10393.5 247.808   4
  -1   5 -25 9788.21 299.000   3
   1  -5  26 2146.84 226.424   1
   1  -5  26 2203.05 167.529   4
   1  -5  27 10846.8 267.068   4
   1  -5  27 11122.6 368.699   1
   1  -5  28 938.949 206.949   1
   1  -5  28 1201.30 161.408   4
   1  -5  29 10848.5 381.885   1
   1  -5  29 11634.3 290.997   4
   1  -5  30 5605.26 307.072   1
   1  -5  30 5065.85 225.402   4
   1  -5  31 13881.6 325.404   4
   1  -5  32 1458.17 192.041   4
   1  -5  33 9633.32 301.454   4
  -1   4  33 1859.88 203.359   4
  -1   4  32 37.1827 169.427   0
  -1   4  32 21.1985 166.115   4
   1  -4 -31 1193.96 195.937   2
  -1   4  31 1294.08 208.280   0
  -1   4  31 1452.68 184.838   4
   1  -4 -30 189.362 164.942   2
  -1   4  30 270.873 183.553   0
  -1   4  30 355.544 161.143   4
  -1   4  29 334.618 181.898   0
  -1   4  29 685.711 155.953   4
   1  -4 -29 386.737 175.707   2
   1  -4 -28 125.925 169.912   2
  -1   4  28 6.28897 171.189   0
  -1   4  28 143.782 141.914   4
  -1   4  27 4808.99 202.479   4
   1  -4 -27 5030.10 269.101   2
  -1   4  27 4764.59 258.536   0
  -1   4  26 115.130 174.593   0
   1  -4 -26 63.5731 158.885   2
   1  -4 -25 9704.40 324.031   2
  -1   4  25 9846.10 318.112   0
  -1   4  24 1875.86 197.000   0
   1  -4 -24 1894.45 190.934   2
  -1   4  23 4761.03 234.348   0
   1  -4 -23 5205.26 244.349   2
   1  -4 -22 1529.68 181.276   2
  -1   4  22 1780.29 181.091   0
   1  -4 -21 4029.74 213.263   2
  -1   4  21 4230.49 211.451   0
   1  -4 -20 1613.71 155.774   2
  -1   4  20 1571.49 168.896   0
   1  -4 -19 2412.94 179.373   2
  -1   4  19 2097.38 166.982   0
   1  -4 -18 626.794 130.368   2
  -1   4  18 649.940 137.812   0
   1  -4 -17 3569.83 184.770   2
  -1   4  17 3230.25 176.174   0
  -1   4  16 1018.80 134.494   0
   1  -4 -16 1193.91 138.142   2
  -1   4  15 13371.5 277.130   0
   1  -4 -15 14302.7 290.851   2
   1  -4 -14 1925.16 138.605   2
  -1   4  14 2013.16 141.973   0
   1  -4 -13 8910.14 224.167   2
  -1   4  13 8781.56 219.944   0
  -1   4  12 5700.61 135.517   3
   1  -4 -12 5722.69 185.592   2
  -1   4  12 5722.16 180.335   0
   1  -4 -12 5998.45 112.115   1
   1  -4 -11 12815.5 150.878   1
  -1   4  11 12276.9 241.883   0
   1  -4 -11 12612.5 244.051   2
  -1   4  11 13073.1 190.464   3
   1  -4 -10 5151.00 167.384   2
   1  -4 -10 4850.22 94.8392   1
  -1   4  10 4497.25 157.461   0
  -1   4  10 5090.37 121.754   3
  -1   4   9 2365.64 129.801   0
  -1   4   9 2827.00 98.1365   3
   1  -4  -9 2880.26 137.420   2
   1  -4  -9 2867.09 74.7614   1
  -1   4   8 264.110 85.8469   0
   1  -4  -8 291.902 80.9628   2
   1  -4  -8 266.164 45.0715   1
  -1   4   8 310.124 65.1236   3
   1  -4  -7 30.2824 37.9960   1
  -1   4   7 123.690 59.1038   3
   1  -4  -7 62.6635 83.0139   2
  -1   4   7 84.1969 85.2046   0
  -1   4   6 7024.04 135.176   3
   1  -4  -6 7001.83 103.773   1
  -1   4   6 6794.13 160.165   0
   1  -4  -6 7114.40 168.213   2
  -1   4   5 34961.7 317.134   0
  -1   4   5 35855.2 286.267   3
  -1   4   4 21191.3 223.937   3
  -1   4   4 19934.5 234.348   0
  -1   4   3 31309.5 276.884   0
  -1   4   3 32752.8 277.123   3
  -1   4   2 14296.5 184.378   0
  -1   4   2 14520.9 191.013   3
  -1   4   1 32.3946 56.8825   0
   1  -4  -1 107.728 45.8018   1
  -1   4   1 114.747 61.5587   3
  -1   4   0 53109.9 302.721   0
   1  -4   0 54888.4 328.267   1
  -1   4   0 54568.9 368.859   3
  -1   4  -1 1579.73 91.8447   3
  -1   4  -1 1106.43 61.2672   0
   1  -4   1 1581.73 84.1417   1
  -1   4  -2 1599.57 96.4021   3
   1  -4   2 1772.57 91.5869   1
   1  -4   3 20739.5 233.778   1
  -1   4  -3 20073.8 155.166   0
  -1   4  -3 21090.1 251.952   3
  -1   4  -3 20288.4 233.842   2
  -1   4  -4 1584.26 95.2661   3
  -1   4  -4 1506.02 89.7732   2
   1  -4   4 1541.67 95.4786   1
  -1   4  -4 1459.87 50.1758   0
  -1   4  -5 18102.1 226.655   2
  -1   4  -5 17724.9 237.806   3
   1  -4   5 18479.6 241.177   1
  -1   4  -6 1842.88 95.1276   2
  -1   4  -6 1636.31 97.5023   3
   1  -4   6 1738.98 105.400   1
  -1   4  -7 7246.82 171.134   3
  -1   4  -7 8030.90 161.977   2
   1  -4   7 7582.58 175.501   1
   1  -4   8 7761.66 184.289   1
  -1   4  -8 7745.99 163.137   2
  -1   4  -8 8185.24 184.572   3
  -1   4  -9 8332.04 170.840   2
  -1   4  -9 7593.94 179.799   3
   1  -4   9 8250.56 191.775   1
  -1   4 -10 6264.72 174.097   3
   1  -4  10 6597.98 180.226   1
  -1   4 -10 6280.30 155.925   2
   1  -4  11 413.897 99.0517   1
  -1   4 -11 263.363 77.4257   2
  -1   4 -11 373.478 91.7324   3
   1  -4  12 7858.96 208.228   1
  -1   4 -12 8352.29 188.978   2
  -1   4 -12 8176.86 202.526   3
   1  -4  13 128.599 102.977   1
  -1   4 -13 154.455 97.2654   3
  -1   4 -13 65.4504 75.8610   2
   1  -4  14 8249.10 222.945   1
  -1   4 -14 8251.69 212.008   3
   1  -4  14 8830.04 152.538   4
  -1   4 -14 8192.94 196.480   2
   1  -4  15 236.296 112.688   1
  -1   4 -15 168.494 103.384   3
   1  -4  15 184.398 74.4733   4
  -1   4 -15 171.311 90.2184   2
  -1   4 -16 2715.04 150.599   3
  -1   4 -16 2629.29 137.952   2
   1  -4  16 2677.82 165.814   1
  -1   4 -17 1010.12 115.870   2
  -1   4 -17 906.906 122.401   3
   1  -4  17 885.296 135.788   1
   1  -4  17 709.535 84.9477   4
   1  -4  18 1581.33 108.529   4
   1  -4  18 1592.88 156.524   1
  -1   4 -18 1596.65 132.445   2
  -1   4 -18 1757.20 145.646   3
  -1   4 -19 107.310 96.3951   2
   1  -4  19 157.743 95.1909   4
   1  -4  19 253.749 134.727   1
  -1   4 -19 164.133 115.994   3
  -1   4 -20 1797.03 154.835   3
   1  -4  20 2412.91 178.532   1
  -1   4 -20 2208.09 150.013   2
   1  -4  20 2110.58 124.761   4
  -1   4 -21 2226.29 164.837   3
  -1   4 -21 2426.40 162.986   2
   1  -4  21 2135.11 181.653   1
   1  -4  21 2118.64 129.511   4
  -1   4 -22 1139.50 144.565   2
  -1   4 -22 1226.39 149.716   3
   1  -4  22 1087.52 163.327   1
   1  -4  22 1077.23 121.829   4
  -1   4 -23 562.867 131.934   2
   1  -4  23 531.632 167.054   1
   1  -4  23 461.127 117.931   4
  -1   4 -23 429.646 135.069   3
   1  -4  24 7472.24 211.803   4
   1  -4  24 7243.12 278.666   1
  -1   4 -24 7126.52 252.740   2
  -1   4 -24 7079.36 249.315   3
   1  -4  25 1944.20 151.197   4
   1  -4  25 1913.21 201.461   1
   1  -4  26 161.121 126.994   4
   1  -4  26 114.577 178.378   1
   1  -4  27 148.675 178.087   1
   1  -4  27 41.0495 130.364   4
   1  -4  28 1047.10 158.842   4
   1  -4  28 1027.61 205.831   1
   1  -4  29 103.623 171.711   1
   1  -4  29 111.858 147.983   4
   1  -4  30 213.231 152.171   4
   1  -4  30 341.132 173.388   1
   1  -4  31 90.4025 156.343   4
   1  -4  31 277.718 185.263   1
   1  -4  32 800.566 177.574   4
   1  -4  33 1062.08 190.999   4
  -1   3  34 12999.3 344.158   4
  -1   3  33 2003.24 203.694   4
   1  -3 -32 12966.8 406.973   2
  -1   3  32 13473.9 329.627   4
   1  -3 -31 1143.77 191.356   2
  -1   3  31 1186.33 179.117   4
  -1   3  31 797.699 189.379   0
  -1   3  30 7273.47 250.633   4
   1  -3 -30 7773.20 319.276   2
  -1   3  30 7360.19 308.873   0
  -1   3  29 3053.35 192.659   4
   1  -3 -29 2397.77 225.058   2
   1  -3 -28 21750.0 477.515   2
  -1   3  28 22361.0 461.619   0
  -1   3  28 22285.4 363.885   4
  -1   3  27 6237.85 276.605   0
   1  -3 -27 4800.68 262.030   2
   1  -3 -26 20073.8 435.421   2
  -1   3  26 20327.4 422.735   0
   1  -3 -25 1475.78 184.754   2
  -1   3  25 1458.01 194.216   0
   1  -3 -24 7985.36 282.037   2
  -1   3  24 7711.94 273.422   0
   1  -3 -23 2046.04 182.166   2
  -1   3  23 2192.25 183.811   0
  -1   3  22 10809.5 295.757   0
   1  -3 -22 10505.5 303.062   2
  -1   3  21 1265.53 154.065   0
   1  -3 -21 889.549 152.682   2
   1  -3 -20 44249.7 543.772   2
  -1   3  20 45050.6 526.493   0
   1  -3 -19 1074.63 142.078   2
  -1   3  19 688.878 128.361   0
  -1   3  18 21963.7 359.455   0
   1  -3 -18 21732.6 369.184   2
   1  -3 -17 8991.31 243.597   2
  -1   3  17 9621.88 246.602   0
   1  -3 -16 40874.7 465.850   2
  -1   3  16 40010.0 446.522   0
   1  -3 -15-22.6297 99.2126   2
  -1   3  15 73.1061 99.4240   0
   1  -3 -14 37517.6 422.545   2
  -1   3  14 37684.7 410.513   0
   1  -3 -13 1814.56 125.988   2
  -1   3  13 1914.11 125.919   0
   1  -3 -13 1886.15 86.3155   1
  -1   3  13 1710.90 83.8494   3
   1  -3 -12 47308.4 310.287   1
  -1   3  12 47534.2 320.438   3
  -1   3  12 45432.6 425.378   0
   1  -3 -12 45353.9 435.571   2
  -1   3  11 7595.23 187.581   0
  -1   3  11 5820.14 119.258   3
   1  -3 -11 7774.66 189.900   2
   1  -3 -11 5515.62 107.692   1
  -1   3  10 52957.7 319.579   3
   1  -3 -10 51248.8 431.227   2
  -1   3  10 51257.6 426.247   0
   1  -3  -9 1709.97 109.433   2
  -1   3   9 1712.89 112.152   0
  -1   3   9 1607.55 73.3930   3
  -1   3   8 68681.5 345.749   3
  -1   3   8 99045.1 544.149   0
   1  -3  -8 97351.8 554.687   2
   1  -3  -7 7235.15 102.661   1
   1  -3  -7 10045.8 183.405   2
  -1   3   7 6702.89 113.829   3
  -1   3   7 9849.73 179.997   0
   1  -3  -6 32371.2 302.616   2
  -1   3   6 32169.5 292.766   0
  -1   3   5 473.210 82.0369   0
   1  -3  -5 471.379 79.5723   2
   1  -3  -5 391.538 43.3807   1
  -1   3   5 320.734 51.7892   3
   1  -3  -4 46382.0 237.596   1
  -1   3   4 43481.3 267.759   3
  -1   3   3 17919.2 178.144   3
   1  -3  -3 17437.6 151.792   1
  -1   3   2 48265.3 287.579   3
   1  -3  -2 45469.1 246.723   1
   1  -3  -1 2893.36 77.3726   1
  -1   3   1 3173.27 89.1973   3
  -1   3   0 27975.6 198.998   0
  -1   3   0 24609.0 219.466   3
  -1   3  -1 22983.3 169.709   0
  -1   3  -1 22523.3 218.914   3
   1  -3   2 37814.4 271.003   1
  -1   3  -2 43409.2 300.314   3
  -1   3  -3 7136.28 138.719   3
   1  -3   3 7524.14 140.348   1
   1  -3   4 54949.8 357.151   1
  -1   3  -4 53273.9 321.492   2
  -1   3  -4 52949.2 350.444   3
   1  -3   5 43426.0 331.016   1
  -1   3  -5 43234.7 296.023   2
  -1   3  -5 42643.5 326.237   3
  -1   3  -6 32099.0 297.387   3
   1  -3   6 33769.7 305.504   1
  -1   3  -6 32229.8 264.263   2
   1  -3   7 8966.38 176.604   1
  -1   3  -7 8743.80 171.652   3
  -1   3  -7 8817.11 148.951   2
   1  -3   8 45435.5 377.899   1
  -1   3  -8 44342.0 367.367   3
  -1   3  -8 44854.8 330.673   2
  -1   3  -9 112.559 80.1427   3
   1  -3   9 183.811 88.8476   1
  -1   3  -9 82.0710 63.6482   2
   1  -3  10 51521.2 225.943   0
   1  -3  10 50793.4 428.275   1
  -1   3 -10 51388.8 417.044   3
  -1   3 -10 50429.9 375.947   2
  -1   3 -11 693.753 94.8918   3
  -1   3 -11 855.852 84.0046   2
   1  -3  11 904.639 45.5995   0
   1  -3  11 772.669 104.642   1
   1  -3  12 9964.47 118.834   0
  -1   3 -12 10203.8 207.732   3
   1  -3  12 9800.35 215.222   1
  -1   3 -12 9944.75 187.144   2
   1  -3  13 12882.2 250.082   1
   1  -3  13 12693.3 142.270   0
  -1   3 -13 12923.4 234.799   3
  -1   3 -13 13143.1 220.759   2
  -1   3 -14 39261.5 407.025   3
   1  -3  14 39033.6 425.962   1
  -1   3 -14 39469.9 382.647   2
  -1   3 -15 5112.78 172.133   3
   1  -3  15 5488.53 132.846   4
   1  -3  15 4953.30 184.688   1
  -1   3 -15 5142.74 159.940   2
  -1   3 -16 24128.5 339.548   3
   1  -3  16 22994.1 351.319   1
  -1   3 -16 23546.1 321.007   2
   1  -3  17 8556.68 235.048   1
  -1   3 -17 8896.40 224.520   3
  -1   3 -17 9175.20 219.873   2
  -1   3 -18 36307.3 431.040   3
   1  -3  18 35169.4 329.689   4
  -1   3 -18 34942.2 412.832   2
   1  -3  18 33330.3 441.580   1
  -1   3 -19 156.552 100.303   2
   1  -3  19 33.7818 128.576   1
   1  -3  19 70.6607 93.9559   4
  -1   3 -19 70.5799 104.680   3
  -1   3 -20 36919.0 454.988   3
  -1   3 -20 34170.4 435.755   2
   1  -3  20 34544.1 474.309   1
   1  -3  20 35593.4 355.200   4
   1  -3  21 644.881 151.148   1
  -1   3 -21 518.771 119.118   3
   1  -3  21 573.673 111.683   4
  -1   3 -21 668.469 118.734   2
   1  -3  22 53332.0 453.492   4
  -1   3 -22 53657.0 568.587   3
  -1   3 -22 52567.5 570.291   2
   1  -3  22 52052.0 602.974   1
  -1   3 -23 5557.90 215.495   3
  -1   3 -23 5773.98 222.961   2
   1  -3  23 5354.06 184.366   4
   1  -3  23 5119.81 239.315   1
   1  -3  24 18700.4 302.474   4
  -1   3 -24 17969.3 362.119   2
  -1   3 -24 18898.3 364.007   3
   1  -3  24 17219.8 385.027   1
  -1   3 -25 804.927 146.323   2
   1  -3  25 736.268 176.495   1
   1  -3  25 724.597 135.145   4
   1  -3  26 5445.11 263.047   1
   1  -3  26 5907.36 206.040   4
   1  -3  27 391.952 147.284   4
   1  -3  27 556.481 181.063   1
   1  -3  28 18818.4 340.677   4
   1  -3  28 18678.4 432.406   1
   1  -3  29 406.776 152.247   4
   1  -3  29 265.882 154.287   1
   1  -3  30 7874.69 259.227   4
   1  -3  30 5634.15 268.096   1
   1  -3  31 1421.40 184.937   4
   1  -3  31 1193.85 203.367   1
   1  -3  32 12908.1 409.188   1
   1  -3  32 13840.4 332.893   4
   1  -3  33 499.473 176.467   4
   1  -3  33 592.185 206.297   1
   1  -3  34 7536.46 282.237   4
  -1   2  34 581.403 189.587   4
  -1   2  33 1811.32 204.285   4
  -1   2  32-92.7538 162.361   4
   1  -2 -32 72.1049 169.185   2
   1  -2 -31 1917.47 216.270   2
  -1   2  31 1834.61 182.479   4
  -1   2  30 1131.22 167.472   4
   1  -2 -30 760.724 192.739   2
   1  -2 -29 8338.72 317.801   2
  -1   2  29 7639.50 292.870   0
  -1   2  29 7905.37 250.050   4
  -1   2  28 181.032 137.662   0
   1  -2 -28 264.833 162.725   2
   1  -2 -27 3773.17 236.565   2
  -1   2  27 4011.10 223.660   0
   1  -2 -26 91.6278 137.023   2
  -1   2  26 148.972 146.789   0
  -1   2  25 4227.95 219.474   0
   1  -2 -25 3360.62 209.862   2
  -1   2  24 1389.98 164.062   0
   1  -2 -24 973.881 163.029   2
   1  -2 -23 9350.17 288.151   2
  -1   2  23 10089.7 279.271   0
   1  -2 -22 45.0409 122.403   2
  -1   2  22 48.8324 122.097   0
  -1   2  21 30412.2 428.783   0
   1  -2 -21 30063.1 450.507   2
   1  -2 -20 1683.76 150.287   2
  -1   2  20 1811.58 148.390   0
  -1   2  19 19160.3 328.373   0
   1  -2 -19 19580.4 355.139   2
   1  -2 -18 66.6071 103.731   2
  -1   2  18 72.3402 106.456   0
   1  -2 -17 20019.1 333.985   2
  -1   2  17 20528.1 319.124   0
  -1   2  16 2431.50 137.393   0
   1  -2 -16 2480.89 145.537   2
   1  -2 -15 30293.5 381.595   2
  -1   2  15 30883.9 363.514   0
   1  -2 -14 2419.41 133.232   2
  -1   2  14 2623.42 128.625   0
   1  -2 -13 12042.3 235.115   2
  -1   2  13 12097.6 223.136   0
   1  -2 -12 4498.55 115.307   1
   1  -2 -12 4869.42 156.558   2
  -1   2  12 4848.07 151.775   0
   1  -2 -11 31239.9 257.812   1
   1  -2 -11 29926.1 328.756   2
  -1   2  11 30480.4 321.219   0
   1  -2 -10 1078.34 66.8787   1
  -1   2  10 773.193 50.4205   3
  -1   2  10 1008.57 96.1596   0
   1  -2 -10 1029.92 98.9018   2
  -1   2   9 37343.1 326.426   0
  -1   2   9 35584.5 226.800   3
   1  -2  -9 37758.5 340.143   2
  -1   2   8 12619.3 131.032   3
  -1   2   8 13374.6 198.729   0
   1  -2  -8 14072.6 208.944   2
  -1   2   7 125403. 539.560   0
   1  -2  -7 126513. 563.122   2
   1  -2  -6 32330.2 279.147   2
  -1   2   6 33225.2 190.774   3
  -1   2   6 31519.1 264.228   0
   1  -2  -5 4827.31 83.4085   1
  -1   2   5 5060.27 82.0434   3
  -1   2   5 5135.32 120.591   0
   1  -2  -5 4968.68 118.059   2
  -1   2   4 102768. 426.442   0
  -1   2   4 106054. 324.620   3
   1  -2  -4 102855. 328.380   1
   1  -2  -4 101745. 435.581   2
   1  -2  -3 23773.7 161.223   1
  -1   2   3 22976.0 196.781   0
   1  -2  -3 23637.8 204.883   2
  -1   2   3 24118.7 161.870   3
  -1   2   2 284.032 46.8401   3
   1  -2  -2 238.998 48.0251   1
  -1   2   2 172.652 60.8977   0
   1  -2  -1 30752.4 189.329   1
  -1   2   1 31027.2 194.747   3
  -1   2   0 6727.32 102.190   3
   1  -2   0 6874.70 101.675   1
   1  -2   1 32555.1 214.790   1
  -1   2  -1 31624.9 211.424   3
  -1   2  -2 65941.6 319.620   3
  -1   2  -2 68641.1 289.639   2
   1  -2   2 65892.7 315.012   1
   1  -2   3 3660.97 99.1406   1
  -1   2  -3 3867.61 96.6435   3
  -1   2  -3 3867.92 82.0626   2
  -1   2  -4 3737.28 101.792   3
   1  -2   4 3475.11 110.312   1
   1  -2   5 64944.9 365.534   1
  -1   2  -5 65832.3 365.651   3
   1  -2   6 1190.43 82.8402   1
  -1   2  -6 1166.36 84.6196   3
   1  -2   7 42581.2 328.831   1
  -1   2  -7 43587.6 324.908   3
   1  -2   7 44246.9 200.899   0
   1  -2   8 3020.08 118.610   1
  -1   2  -8 2862.33 106.499   3
  -1   2  -8 2798.94 90.6520   2
   1  -2   8 2891.09 64.5869   0
   1  -2   9 47306.2 372.636   1
  -1   2  -9 47360.2 356.342   3
   1  -2   9 48199.9 242.041   0
  -1   2  -9 46728.9 321.427   2
  -1   2 -10 4043.88 127.485   3
  -1   2 -10 4236.08 115.380   2
  -1   2 -11 5618.23 147.850   3
  -1   2 -11 5590.73 135.310   2
  -1   2 -12 1756.61 107.278   3
  -1   2 -12 1739.12 94.4890   2
  -1   2 -13 6925.14 158.816   2
  -1   2 -13 6952.89 170.502   3
  -1   2 -14 67.2380 78.5743   3
  -1   2 -14 22.8550 70.4237   2
   1  -2  14-8.31516 68.5842   4
   1  -2  14 25.9920 54.4505   0
  -1   2 -15 6941.85 173.848   2
  -1   2 -15 7099.47 182.545   3
   1  -2  15 7120.43 142.309   0
   1  -2  15 7213.23 148.452   4
   1  -2  16 4116.67 115.742   0
  -1   2 -16 4944.59 158.511   2
  -1   2 -16 4834.71 160.484   3
   1  -2  17 9211.69 174.234   4
   1  -2  17 9098.68 171.190   0
  -1   2 -17 13113.3 246.912   2
  -1   2 -17 12616.4 245.216   3
  -1   2 -18 15.0075 90.5518   2
   1  -2  18 15.9380 86.1237   4
  -1   2 -18 30.6410 93.7712   3
  -1   2 -19 13347.0 267.860   2
   1  -2  19 13378.5 222.632   4
  -1   2 -19 13047.8 262.992   3
  -1   2 -20 688.964 113.988   2
   1  -2  20 614.510 106.519   4
  -1   2 -20 551.447 117.271   3
   1  -2  20 730.837 132.902   1
   1  -2  21 4955.11 207.360   1
  -1   2 -21 4861.31 190.647   2
   1  -2  21 4868.87 163.479   4
  -1   2 -21 4963.47 189.580   3
  -1   2 -22 289.092 114.662   2
   1  -2  22 350.041 131.421   1
  -1   2 -22 255.232 113.332   3
   1  -2  22 390.313 110.358   4
  -1   2 -23 14709.1 316.397   2
  -1   2 -23 15077.9 313.937   3
   1  -2  23 14257.4 330.079   1
   1  -2  23 15631.5 268.615   4
  -1   2 -24 1347.04 147.937   2
   1  -2  24 1284.75 165.350   1
   1  -2  24 1229.91 134.136   4
   1  -2  25 914.716 162.730   1
  -1   2 -25 802.403 139.258   2
   1  -2  25 676.714 130.191   4
   1  -2  26 1656.48 187.109   1
   1  -2  26 1539.85 152.123   4
  -1   2 -26 1269.58 150.473   2
   1  -2  27 947.555 176.248   1
   1  -2  27 697.692 143.642   4
   1  -2  28 233.209 143.278   1
   1  -2  28 698.372 150.209   4
   1  -2  29 2696.52 200.190   1
   1  -2  29 4345.83 210.311   4
   1  -2  30 1593.44 179.262   4
   1  -2  30 1794.77 207.483   1
   1  -2  31 847.721 169.859   4
   1  -2  31 557.822 185.071   1
   1  -2  32 663.454 173.385   4
   1  -2  33 2432.67 214.990   4
   1  -2  34 1711.87 205.800   4
  -1   1  35 3004.73 231.179   4
  -1   1  34 21.4185 172.698   4
  -1   1  33 1048.15 190.034   4
   1  -1 -33 1155.72 202.973   2
   1  -1 -32 349.662 180.072   2
  -1   1  32 446.647 166.247   4
   1  -1 -31 4666.31 265.437   2
  -1   1  31 5030.43 229.370   4
  -1   1  30 44.9160 148.214   4
   1  -1 -30 47.6220 158.450   2
   1  -1 -29 75.5999 160.358   2
   1  -1 -28 285.462 166.281   2
   1  -1 -27 7226.42 284.508   2
  -1   1  27 4737.33 213.282   0
   1  -1 -26 120.867 152.966   2
  -1   1  26 116.776 133.996   0
   1  -1 -25 9785.50 306.233   2
  -1   1  25 10618.8 286.213   0
  -1   1  24 2499.39 177.700   0
   1  -1 -24 2448.15 186.420   2
  -1   1  23 6747.69 229.751   0
   1  -1 -23 6666.73 249.428   2
  -1   1  22 8082.62 238.368   0
   1  -1 -22 8032.24 260.843   2
   1  -1 -21 15162.0 327.217   2
  -1   1  21 15707.1 304.353   0
   1  -1 -20 29.5216 115.009   2
  -1   1  20 92.9847 107.905   0
  -1   1  19 21223.1 329.695   0
   1  -1 -19 20640.0 352.042   2
   1  -1 -18 264.730 103.907   2
  -1   1  18 281.945 103.750   0
   1  -1 -17 2973.04 153.620   2
  -1   1  17 3036.74 141.711   0
   1  -1 -16 8523.20 216.885   2
  -1   1  16 8857.44 203.109   0
   1  -1 -16 8938.41 149.686   3
   1  -1 -15 5365.13 175.309   2
  -1   1  15 5807.83 167.201   0
   1  -1 -15 5744.77 117.462   3
   1  -1 -14 1979.97 120.381   2
  -1   1  14 2020.20 114.839   0
   1  -1 -13 10449.2 215.311   2
  -1   1  13 10164.3 195.767   0
   1  -1 -12 3132.85 131.528   2
  -1   1  12 3157.08 121.974   0
   1  -1 -11 13687.0 187.385   1
   1  -1 -11 13534.4 222.159   2
  -1   1  11 13845.3 209.197   0
   1  -1 -10 438.267 66.6023   1
  -1   1  10 276.829 78.4558   0
   1  -1 -10 356.035 80.7533   2
   1  -1  -9 49699.4 308.268   1
  -1   1   9 50167.7 348.576   0
   1  -1  -9 51216.3 378.728   2
  -1   1   8 7413.15 144.042   0
   1  -1  -8 7505.79 154.013   2
  -1   1   7 34987.5 267.050   0
   1  -1  -7 33971.0 282.262   2
   1  -1  -6 3484.42 106.856   2
  -1   1   6 3662.95 101.761   0
   1  -1  -5 5448.08 92.6093   1
   1  -1  -5 5654.61 115.728   2
  -1   1   5 5377.21 110.187   0
   1  -1  -4 175467. 505.014   2
  -1   1   4 173070. 493.137   0
   1  -1  -3 71734.0 298.927   2
   1  -1  -3 70977.5 258.826   1
   1  -1  -2 20341.6 149.350   2
   1  -1  -2 19906.8 134.865   1
   1  -1  -1 2531.35 57.3819   2
   1  -1  -1 2451.84 58.9600   1
   1  -1   0 16120.8 126.344   1
  -1   1   0 17163.8 119.202   3
  -1   1  -1 23185.9 148.942   3
   1  -1   1 23227.4 155.565   1
  -1   1  -2 433.085 49.8451   3
   1  -1   2 364.164 46.4665   1
  -1   1  -3 52714.6 259.353   3
   1  -1   3 53134.0 264.750   1
   1  -1   4 74977.9 334.012   1
  -1   1  -4 74478.8 326.810   3
  -1   1  -5 603.396 47.7658   2
   1  -1   5 508.655 45.1744   0
  -1   1  -5 621.406 61.8013   3
   1  -1   5 512.041 68.5816   1
   1  -1   6 14672.1 130.289   0
   1  -1   6 15349.2 179.791   1
  -1   1  -6 15396.0 175.967   3
   1  -1   7 78099.7 401.974   1
  -1   1  -7 53131.9 282.403   2
  -1   1  -7 77296.9 393.945   3
  -1   1  -8 10283.3 141.877   2
  -1   1  -8 13764.6 184.117   3
   1  -1   8 9616.58 122.441   0
   1  -1   8 13836.0 188.080   1
  -1   1  -9 83477.7 447.690   3
  -1   1  -9 87526.9 417.322   2
  -1   1 -10 9747.91 157.171   2
  -1   1 -10 9055.57 166.083   3
  -1   1 -11 29683.7 292.566   3
   1  -1  11 30539.7 251.141   0
  -1   1 -11 30993.0 282.039   2
  -1   1 -12 40979.4 337.749   2
  -1   1 -12 39621.6 349.695   3
  -1   1 -13 2442.68 108.088   2
  -1   1 -13 2557.60 115.987   3
   1  -1  13 2426.50 97.6275   0
   1  -1  14 6370.39 137.617   4
   1  -1  14 6619.23 146.228   0
  -1   1 -14 5945.44 158.890   3
  -1   1 -14 6523.17 160.965   2
   1  -1  15 2692.78 109.720   0
  -1   1 -15 2930.69 127.950   3
  -1   1 -15 2857.09 123.958   2
   1  -1  15 2772.23 108.196   4
  -1   1 -16 24609.4 313.313   3
   1  -1  16 23984.9 255.736   4
  -1   1 -16 24255.2 314.987   2
   1  -1  16 24863.6 282.348   0
   1  -1  17 1361.16 95.9975   4
  -1   1 -17 1894.08 121.211   3
  -1   1 -17 1676.59 117.205   2
   1  -1  17 1838.17 112.244   0
  -1   1 -18 3924.25 157.632   2
  -1   1 -18 4418.70 161.439   3
   1  -1  18 4450.45 148.879   0
   1  -1  19 18619.7 275.264   0
  -1   1 -19 18734.5 314.085   2
   1  -1  19 18156.4 252.196   4
   1  -1  20 6739.08 175.661   4
  -1   1 -20 6551.98 206.285   2
  -1   1 -20 5817.27 185.635   3
   1  -1  20 6773.97 184.190   0
   1  -1  21 5612.78 208.234   1
  -1   1 -21 6261.61 213.877   2
  -1   1 -21 5937.62 195.454   3
   1  -1  21 5903.85 173.888   4
   1  -1  22 12507.5 293.511   1
   1  -1  22 13499.1 247.631   4
  -1   1 -22 12175.8 264.279   3
  -1   1 -22 12961.1 293.915   2
  -1   1 -23 5061.95 192.586   3
   1  -1  23 4982.03 209.758   1
  -1   1 -23 5627.71 221.158   2
   1  -1  23 5263.14 180.752   4
   1  -1  24 5693.64 192.174   4
   1  -1  24 5340.82 225.856   1
  -1   1 -24 5403.90 224.287   2
  -1   1 -25 11928.2 312.162   2
   1  -1  25 11672.0 255.515   4
   1  -1  25 11751.9 310.854   1
  -1   1 -26 6232.21 245.009   2
   1  -1  26 5905.47 202.853   4
   1  -1  27 8053.30 271.547   1
  -1   1 -27 8557.08 279.034   2
   1  -1  28 3313.60 218.537   1
   1  -1  28 3550.48 195.713   4
   1  -1  29 4465.24 213.137   4
   1  -1  30 1748.69 179.984   4
   1  -1  31 3582.16 213.205   4
   1  -1  32 1096.10 182.294   4
   1  -1  33 851.811 184.010   4
   1  -1  34 4930.84 252.183   4
   1  -1  35 487.048 190.361   4
  -1   0  35 943.717 197.918   4
  -1   0  34 6622.95 272.530   4
   1   0 -33 5707.00 304.344   2
  -1   0  33 5467.40 253.172   4
  -1   0  32 8431.18 279.063   4
   1   0 -32 8641.54 350.051   2
  -1   0  31 938.023 173.756   4
   1   0 -31 880.227 186.680   2
   1   0 -30 4788.21 254.223   2
  -1   0  30 6624.76 244.659   4
   1   0 -29 712.870 182.584   2
   1   0 -28 10524.7 341.655   2
   1   0 -27 2637.76 211.315   2
   1   0 -26 9510.07 305.389   2
   1   0 -25 855.111 164.014   2
  -1   0  24 13539.6 296.045   0
   1   0 -24 14538.1 349.441   2
  -1   0  23 11354.4 268.588   0
   1   0 -23 11435.3 305.251   2
  -1   0  22 24548.3 364.486   0
   1   0 -22 24373.6 415.763   2
   1   0 -21 8013.96 251.383   2
  -1   0  21 8753.49 225.805   0
   1   0 -20 39156.2 490.976   2
  -1   0  20 39004.1 425.962   0
   1   0 -19 3613.92 177.073   2
  -1   0  19 3533.79 155.106   0
   1   0 -18 40759.8 470.854   2
  -1   0  18 41692.4 413.332   0
   1   0 -17 25839.8 369.071   2
  -1   0  17 26857.8 322.590   0
   1   0 -17 25887.0 260.417   3
   1   0 -16 30807.9 271.485   3
   1   0 -16 29292.3 375.541   2
  -1   0  16 29847.7 329.757   0
   1   0 -15 13466.1 254.338   2
  -1   0  15 12840.4 216.193   0
   1   0 -15 12964.2 173.665   3
   1   0 -14 33887.8 376.114   2
  -1   0  14 31943.0 319.001   0
   1   0 -13 37213.1 378.829   2
  -1   0  13 37532.7 332.305   0
   1   0 -12 91590.7 559.459   2
  -1   0  12 94499.8 500.082   0
  -1   0  11 20040.0 228.942   0
   1   0 -11 19972.4 260.318   2
   1   0 -10 188576. 488.677   3
  -1   0  10 188491. 636.516   0
   1   0 -10 188479. 732.393   2
   1   0 -10 188929. 669.626   1
  -1   0   9 2363.76 92.3607   0
   1   0  -9 2364.96 97.2755   1
   1   0  -9 2485.81 63.6807   3
   1   0  -9 2507.09 110.505   2
   1   0  -8 153520. 594.652   2
   1   0  -8 160320. 382.926   3
   1   0  -8 157692. 549.141   1
  -1   0   8 155476. 526.699   0
  -1   0   7 3173.38 90.6771   0
   1   0  -7 3370.88 93.4045   1
  -1   0   6 73004.9 323.609   0
   1   0  -6 69701.5 327.375   1
   1   0  -5 169727. 508.711   2
   1   0  -5 173025. 474.790   1
   1   0  -4 109427. 352.355   1
   1   0  -4 108314. 376.287   2
   1   0  -3 256.315 45.3762   1
   1   0  -3 1359.20 55.2770   2
   1   0   3 403.697 44.2199   1
   1   0   3 344.931 43.2630   0
   1   0   4 160648. 1646.61   1
   1   0   4 158373. 1595.90   0
   1   0   5 121116. 381.276   0
   1   0   5 120717. 391.301   1
  -1   0  -6 60447.6 267.866   2
   1   0   6 60056.8 297.308   1
  -1   0  -7 130.323 43.2827   2
   1   0   7 190.433 51.3677   0
   1   0   7 255.877 66.3571   1
   1   0   8 70244.4 353.715   0
  -1   0  -8 67585.5 337.080   2
  -1   0  -9 29333.8 241.026   2
   1   0   9 29777.3 244.321   0
   1   0  10 80218.5 411.068   0
  -1   0 -10 86734.9 432.080   2
   1   0  11 63361.3 382.813   0
  -1   0 -11 62754.6 392.227   2
  -1   0 -12 32530.6 302.249   2
   1   0  12 31923.2 288.717   0
  -1   0 -13 23835.9 273.193   2
   1   0  13 22878.2 256.839   0
  -1   0 -14 37239.5 352.115   2
   1   0  14 36188.6 331.674   0
  -1   0 -14 35865.7 340.311   3
   1   0  14 38330.2 298.661   4
   1   0  15 17856.7 247.756   0
   1   0  15 18404.5 222.998   4
  -1   0 -15 16939.7 248.092   3
  -1   0 -15 18225.8 263.464   2
   1   0  16 42201.1 381.051   0
  -1   0 -16 45189.4 422.401   2
   1   0  16 42985.1 337.660   4
  -1   0 -16 43160.3 398.600   3
   1   0  17 21681.4 257.265   4
  -1   0 -17 21889.1 311.476   2
  -1   0 -17 21765.8 296.061   3
   1   0  17 21509.7 286.834   0
  -1   0 -18 50172.2 476.927   2
   1   0  18 50974.1 394.523   4
   1   0  18 50248.1 445.863   0
  -1   0 -19 1821.95 132.294   2
   1   0  19 2052.46 130.254   0
   1   0  19 2013.41 122.437   4
  -1   0 -20 23160.5 357.690   2
   1   0  20 23149.4 293.017   4
  -1   0 -20 22867.7 328.812   3
   1   0  20 23243.7 329.243   0
  -1   0 -21 23678.6 370.355   2
   1   0  21 22842.1 338.323   0
   1   0  21 22530.2 299.040   4
  -1   0 -21 22113.7 332.109   3
   1   0  21 22490.0 351.393   1
   1   0  22 23194.0 311.072   4
  -1   0 -22 23358.9 379.888   2
   1   0  22 22506.9 360.056   1
   1   0  22 22886.3 349.935   0
  -1   0 -22 22795.8 345.378   3
   1   0  23 27582.4 346.191   4
  -1   0 -23 29458.9 433.533   2
   1   0  23 29363.1 406.774   0
   1   0  23 29330.8 418.376   1
   1   0  24 4422.21 192.995   0
   1   0  24 4522.12 206.356   1
   1   0  24 4388.56 175.952   4
  -1   0 -24 4354.30 198.393   2
  -1   0 -25 14673.3 336.398   2
   1   0  25 14604.0 278.635   4
   1   0  25 15564.9 334.768   1
  -1   0 -26 5291.27 229.996   2
   1   0  26 5061.03 194.235   4
  -1   0 -27 7952.25 267.175   2
   1   0  27 10800.4 262.737   4
   1   0  28 7855.15 243.885   4
  -1   0 -28 5307.17 235.459   2
   1   0  29 11768.5 288.172   4
   1   0  30 2315.18 190.083   4
   1   0  31 13364.4 323.901   4
   1   0  32 1043.12 186.178   4
   1   0  33 12487.2 329.476   4
   1   0  34 2344.65 217.933   4
   1   0  35 14190.5 361.298   4
  -1  -1  35 1524.07 209.802   4
  -1  -1  34 1800.50 204.386   4
   1   1 -33 99.1868 177.473   2
  -1  -1  33 0.79779 167.255   4
   1   1 -32 1305.04 195.229   2
  -1  -1  32 1248.25 181.869   4
  -1  -1  31 1494.09 179.938   4
   1   1 -31 1409.51 199.554   2
   1   1 -30 298.292 151.227   2
  -1  -1  30 159.793 149.439   4
   1   1 -29 1431.72 198.348   2
   1   1 -28 545.098 174.670   2
   1   1 -27 5916.86 274.324   2
   1   1 -26 497.125 161.192   2
   1   1 -25 251.557 152.687   2
   1   1 -24 400.008 145.841   2
   1   1 -23 2780.88 192.175   2
   1   1 -22 4059.94 203.619   2
   1   1 -21 5391.14 215.108   2
  -1  -1  21 5735.06 181.385   0
   1   1 -20 4665.28 197.733   2
  -1  -1  20 4618.28 162.525   0
   1   1 -19 5836.70 208.728   2
  -1  -1  19 5493.09 165.271   0
   1   1 -18 3645.72 170.804   2
  -1  -1  18 3338.89 132.846   0
  -1  -1  17 17620.3 251.938   0
   1   1 -17 17869.9 233.197   3
   1   1 -17 17658.9 308.704   2
   1   1 -16 56.4006 51.2363   3
  -1  -1  16 1.90314 70.1884   0
   1   1 -16 106.267 97.2821   2
  -1  -1  15 1617.10 96.0112   0
   1   1 -15 1672.52 116.606   2
   1   1 -15 1243.00 73.4023   3
  -1  -1  14 4475.33 125.355   0
   1   1 -14 3969.94 146.912   2
   1   1 -13 12235.3 228.280   2
  -1  -1  13 12476.9 185.059   0
   1   1 -12 16152.2 251.015   2
  -1  -1  12 16592.7 200.371   0
   1   1 -11 4.36714 74.8776   2
   1   1 -11 16.2142 40.8685   3
  -1  -1  11 48.1331 60.0604   0
  -1  -1  10 9098.74 138.272   0
   1   1 -10 9150.02 176.257   2
   1   1  -9 4051.49 123.136   2
   1   1  -9 3804.39 86.8218   3
   1   1  -8 35723.7 217.725   3
   1   1  -8 36780.6 301.077   2
  -1  -1   7 206.688 44.1191   0
   1   1  -7 220.205 70.9760   1
   1   1  -7 228.066 73.0748   2
   1   1  -7 253.332 44.7630   3
   1   1  -6 693.925 70.3925   2
   1   1  -6 599.471 45.4837   3
   1   1  -6 517.416 72.9938   1
   1   1  -5 505.124 40.3873   3
   1   1  -5 471.644 65.4306   1
   1   1  -5 553.733 71.3453   2
   1   1  -4 20669.7 175.089   1
   1   1  -4 21736.0 182.415   2
   1   1  -3 688.288 48.0335   2
   1   1  -3 615.538 57.2188   1
   1   1  -2 7752.77 94.9695   1
   1   1  -2 7187.81 91.2187   2
   1   1  -1 6256.53 81.2250   2
   1   1   2 89.9507 45.7866   0
   1   1   2 154.950 46.2963   3
   1   1   3 12846.0 132.041   3
   1   1   3 12395.8 130.303   0
   1   1   4 52365.9 272.135   3
  -1  -1  -4 55482.6 236.456   2
   1   1   4 54309.7 274.350   0
   1   1   5 1971.24 81.5508   0
  -1  -1  -5 1963.28 65.7599   2
   1   1   5 1860.63 76.7141   3
   1   1   5 1993.66 56.6035   1
  -1  -1  -6 1888.67 68.4344   2
   1   1   6 1969.04 81.6097   0
  -1  -1  -7 5629.76 106.983   2
   1   1   7 6150.23 121.971   0
   1   1   8 2020.24 74.1483   1
   1   1   8 2048.46 94.0308   0
  -1  -1  -8 1794.15 78.1652   2
  -1  -1  -9 31318.3 260.481   2
   1   1   9 32097.2 276.889   0
   1   1  10 2127.75 99.9438   0
  -1  -1 -10 2165.31 93.7811   2
  -1  -1 -11 6963.77 147.561   2
   1   1  11 6796.32 152.561   0
   1   1  12 18895.8 245.277   0
  -1  -1 -12 19124.1 241.473   2
  -1  -1 -13 7567.28 168.622   2
   1   1  13 7798.10 172.743   0
  -1  -1 -14 20467.1 274.440   2
   1   1  14 21388.4 226.019   4
   1   1  14 21270.7 276.466   0
  -1  -1 -15 34771.9 365.912   2
   1   1  15 35079.1 296.370   4
   1   1  15 36413.7 367.034   0
   1   1  16 25305.9 266.061   4
  -1  -1 -16 25532.7 326.424   2
   1   1  16 24933.9 317.065   0
   1   1  17 5424.47 169.101   0
  -1  -1 -17 5680.61 175.007   2
   1   1  17 5621.35 150.286   4
   1   1  18 25519.3 286.281   4
   1   1  18 25894.8 343.234   0
  -1  -1 -18 25741.7 347.476   2
   1   1  19 32.0881 97.5416   0
   1   1  19 43.8567 97.9976   4
  -1  -1 -19 98.0776 95.3815   2
   1   1  20 12212.8 222.141   4
  -1  -1 -20 12337.9 267.928   2
  -1  -1 -20 13016.6 251.780   3
   1   1  20 12215.5 260.802   0
   1   1  21 82.6088 107.229   1
   1   1  21 100.939 109.547   0
  -1  -1 -21 122.926 98.2924   3
  -1  -1 -21 124.061 107.221   2
   1   1  21 68.6592 103.508   4
   1   1  22 19141.6 320.577   1
   1   1  22 19308.5 337.404   0
  -1  -1 -22 18537.6 342.006   2
   1   1  22 18493.0 283.522   4
   1   1  23 3402.47 179.638   0
   1   1  23 3381.58 162.135   4
  -1  -1 -23 3388.01 182.545   2
  -1  -1 -24 10313.5 280.940   2
   1   1  24 10842.8 240.815   4
   1   1  24 10869.1 278.129   0
   1   1  25 277.948 131.024   0
  -1  -1 -25 195.089 130.260   2
   1   1  25 161.872 123.344   4
  -1  -1 -26 5814.14 245.377   2
   1   1  26 5852.64 202.515   4
   1   1  26 5995.55 236.465   0
   1   1  27 253.691 137.463   4
  -1  -1 -27 46.3861 125.174   2
   1   1  28 4412.02 203.314   4
  -1  -1 -28 2985.92 196.857   2
   1   1  29 1256.92 166.464   4
  -1  -1 -29 1062.88 168.323   2
   1   1  30 13205.2 308.935   4
   1   1  31 53.1430 157.719   4
   1   1  32 3501.93 219.114   4
   1   1  33 206.868 171.428   4
   1   1  34 2645.35 220.719   4
   1   1  35 194.277 192.182   4
  -1  -2  34 3788.53 231.721   4
  -1  -2  33 167.390 168.190   4
   1   2 -33 251.038 181.216   2
   1   2 -32 10896.1 375.124   2
  -1  -2  32 10714.8 301.342   4
   1   2 -31-19.5575 164.912   2
  -1  -2  31-39.9469 153.719   4
  -1  -2  30 12705.8 300.107   4
   1   2 -30 8277.90 317.364   2
  -1  -2  29 3289.67 191.660   4
   1   2 -29 2442.40 211.009   2
   1   2 -28 16948.5 413.329   2
   1   2 -27 1168.59 178.896   2
   1   2 -26 21064.2 434.104   2
   1   2 -25 197.654 147.699   2
   1   2 -24 15570.0 362.072   2
   1   2 -23 1661.34 167.357   2
   1   2 -22 15572.9 345.111   2
   1   2 -21 5342.37 221.147   2
   1   2 -20 27215.5 420.493   2
   1   2 -19 3944.31 185.184   2
   1   2 -18 62065.2 588.145   2
   1   2 -18 63903.8 468.830   3
   1   2 -17 73.9559 105.432   2
   1   2 -17-28.2267 58.3064   3
  -1  -2  17 53.8669 59.3909   0
  -1  -2  16 38238.8 322.603   0
   1   2 -16 38993.5 346.905   3
   1   2 -15 22.2555 88.3670   2
  -1  -2  15 45.6324 57.3006   0
   1   2 -15 75.3532 61.1015   3
   1   2 -14 20268.1 302.997   2
  -1  -2  14 20209.7 217.430   0
   1   2 -13 4895.76 159.895   2
  -1  -2  13 4560.34 108.922   0
   1   2 -13 4660.61 124.397   3
  -1  -2  12 181949. 574.578   0
   1   2 -12 178902. 644.832   3
   1   2 -12 183814. 812.205   2
   1   2 -11 12245.2 170.187   3
   1   2 -11 12072.0 212.806   2
   1   2 -10 68484.5 464.580   2
   1   2 -10 66533.9 367.824   3
   1   2  -9 5674.20 145.298   2
   1   2  -9 5632.89 114.788   3
   1   2  -8 69945.8 427.395   2
   1   2  -8 69873.9 351.660   3
   1   2  -7 3252.23 110.944   2
   1   2  -7 3298.44 90.8427   3
   1   2  -6 229725. 700.396   2
   1   2  -6 227232. 593.580   3
   1   2  -5 69935.0 374.145   2
   1   2  -5 69341.5 320.206   3
   1   2  -4 388397. 2897.14   3
   1   2  -4 378760. 3288.59   2
   1   2  -3 13150.1 157.829   2
   1   2  -3 13019.7 139.071   3
   1   2  -3 12498.1 143.887   1
   1   2  -2 2885.98 85.9664   2
   1   2  -2 2932.96 77.0793   3
   1   2  -2 2844.85 77.4015   1
   1   2  -1 17314.2 135.986   1
   1   2  -1 17112.7 163.218   2
   1   2  -1 17001.2 155.496   3
   1   2  -1 17413.3 126.038   0
   1   2   0 36099.7 226.891   2
   1   2   0 37482.9 174.325   1
   1   2   0 35823.7 191.648   0
   1   2   0 35025.5 218.862   3
   1   2   1 10374.1 129.273   3
   1   2   1 10607.4 118.347   0
   1   2   1 10244.1 127.600   2
   1   2   2 201.747 48.9824   3
   1   2   2 215.526 58.0120   0
   1   2   3 14095.3 154.145   3
   1   2   3 14509.9 156.940   0
   1   2   4 120540. 445.364   0
   1   2   4 97644.6 408.566   3
   1   2   5 32020.9 252.410   0
   1   2   5 23265.2 210.193   3
  -1  -2  -6 26473.2 228.407   2
   1   2   6 26999.7 234.367   3
   1   2   7 10329.2 98.9192   1
  -1  -2  -7 9622.35 150.420   2
   1   2   7 9924.03 161.983   0
   1   2   7 9808.21 156.541   3
   1   2   8 27372.6 173.651   1
  -1  -2  -8 27205.7 252.621   2
   1   2   8 27377.5 268.408   0
   1   2   8 27228.0 253.201   3
   1   2   9 2722.17 105.160   3
   1   2   9 2846.17 73.4915   1
   1   2   9 2779.20 118.166   0
  -1  -2  -9 2722.59 100.562   2
  -1  -2 -10 57231.1 394.155   2
   1   2  10 57182.2 412.181   0
  -1  -2 -11 1081.17 86.5802   2
   1   2  11 1451.58 101.090   0
   1   2  12 554.193 94.2345   0
  -1  -2 -12 231.626 75.3939   2
  -1  -2 -13 1201.22 96.6281   2
   1   2  13 1057.28 104.213   0
   1   2  14 5026.13 126.916   4
  -1  -2 -14 5426.58 158.722   2
   1   2  14 5155.45 159.915   0
   1   2  15 107.110 91.1708   0
   1   2  15 122.294 76.5004   4
  -1  -2 -15 72.3147 81.6946   2
   1   2  16 6997.73 156.748   4
  -1  -2 -16 7435.88 194.035   2
   1   2  16 7099.61 193.639   0
   1   2  17 926.799 118.781   0
  -1  -2 -17 903.612 110.760   2
   1   2  17 854.753 92.0503   4
   1   2  18 16323.2 295.033   0
  -1  -2 -18 16978.1 299.488   2
   1   2  18 15940.2 234.280   4
  -1  -2 -19 177.278 100.183   2
   1   2  19 183.012 99.7031   4
   1   2  19 75.5801 103.903   0
  -1  -2 -20 41240.6 484.144   2
   1   2  20 40940.8 382.890   4
   1   2  21 2443.95 164.126   0
   1   2  21 2442.02 137.599   4
  -1  -2 -21 2323.36 158.991   2
   1   2  22 12096.9 288.435   0
   1   2  22 12193.1 240.255   4
  -1  -2 -22 12670.4 294.957   2
   1   2  23 120.974 129.759   0
  -1  -2 -23 180.305 119.350   2
   1   2  23-56.7005 111.827   4
   1   2  24 9389.26 231.720   4
   1   2  24 9419.16 278.078   0
  -1  -2 -24 8982.60 272.453   2
  -1  -2 -25 953.371 154.226   2
   1   2  25 821.846 154.342   0
   1   2  25 564.204 131.731   4
  -1  -2 -26 3356.54 207.291   2
   1   2  26 3145.52 176.299   4
   1   2  26 3350.61 209.900   0
  -1  -2 -27 111.524 131.227   2
   1   2  27-99.4618 137.488   4
   1   2  27-13.6664 145.692   0
   1   2  28 1790.02 168.122   4
  -1  -2 -28 1524.66 164.960   2
   1   2  28 1331.38 163.625   0
   1   2  29 1919.05 193.900   0
  -1  -2 -29 2213.42 200.562   2
   1   2  29 2014.84 181.612   4
   1   2  30 4234.97 217.042   4
   1   2  31 297.778 165.329   4
   1   2  32 4833.23 242.092   4
   1   2  33 1110.87 189.574   4
   1   2  34 2330.92 216.608   4
   1   2  35 372.823 191.016   4
  -1  -3  34 1613.59 202.793   4
  -1  -3  33 4295.62 237.329   4
  -1  -3  32 1096.26 184.725   4
   1   3 -32 1058.91 194.600   2
  -1  -3  31 13045.9 316.527   4
   1   3 -31 12765.9 395.664   2
  -1  -3  30 2863.68 196.730   4
   1   3 -30 2230.48 223.058   2
   1   3 -29 11898.1 360.892   2
  -1  -3  29 18863.7 343.985   4
   1   3 -28 2148.09 210.825   2
   1   3 -27 15021.6 389.278   2
   1   3 -26 3980.64 233.656   2
   1   3 -25 11293.8 326.990   2
   1   3 -24 693.757 160.224   2
   1   3 -23 10137.6 301.188   2
   1   3 -22 187.253 127.245   2
   1   3 -21 36193.5 496.916   2
   1   3 -20 979.727 138.400   2
   1   3 -19 49559.1 449.750   3
   1   3 -19 48034.1 536.827   2
   1   3 -18 317.359 110.494   2
   1   3 -18 280.281 86.1294   3
   1   3 -17 32538.6 349.708   3
   1   3 -17 47512.1 505.061   2
   1   3 -16 2788.04 118.538   3
   1   3 -16 4216.58 171.349   2
   1   3 -15 45562.4 388.483   3
   1   3 -15 45494.2 465.916   2
   1   3 -14 299.741 74.2632   3
   1   3 -14 230.624 88.8870   2
  -1  -3  14 272.337 49.8071   0
  -1  -3  13 35161.3 237.340   0
   1   3 -13 34935.8 327.181   3
   1   3 -13 35376.5 391.527   2
   1   3 -12 216.150 69.1570   3
  -1  -3  12 345.487 44.7416   0
   1   3 -12 297.849 90.9772   2
   1   3 -11 53908.0 382.913   3
  -1  -3  11 55146.9 260.415   0
   1   3 -11 55564.9 454.731   2
  -1  -3  10 23967.6 160.116   0
   1   3 -10 22988.3 250.976   3
   1   3 -10 24259.2 294.432   2
  -1  -3   9 12954.1 110.769   0
   1   3  -9 12563.3 212.216   2
   1   3  -9 12545.9 187.249   3
   1   3  -8 62918.8 435.067   2
   1   3  -8 61271.4 383.152   3
   1   3  -7 37437.6 335.073   2
   1   3  -7 36763.2 291.987   3
   1   3  -6 2037.58 100.163   2
   1   3  -6 1591.25 83.5240   3
   1   3  -5 69235.8 381.236   3
   1   3  -5 69521.7 418.002   2
   1   3  -4 5855.36 133.669   2
   1   3  -4 5908.48 123.435   3
   1   3  -3 51448.7 319.629   3
   1   3  -3 52265.4 342.763   2
   1   3  -2 52198.6 338.757   2
   1   3  -2 53776.5 228.327   0
   1   3  -2 54178.3 324.095   3
   1   3  -1 31998.8 193.825   0
   1   3  -1 31929.4 264.434   2
   1   3  -1 31305.1 251.270   3
   1   3   0 85939.4 338.229   0
   1   3   0 84682.5 415.929   2
   1   3   1 53029.6 321.733   3
   1   3   1 55446.0 340.101   2
   1   3   1 55506.3 292.763   0
   1   3   2 29612.8 231.639   0
   1   3   2 29142.6 243.616   3
   1   3   3 83794.7 392.800   0
   1   3   3 81938.4 405.864   3
   1   3   4 131003. 513.816   0
   1   3   4 130171. 519.846   3
   1   3   5 105336. 485.490   0
   1   3   5 105742. 479.887   3
   1   3   6 21086.2 239.177   0
   1   3   6 21572.4 234.378   3
  -1  -3  -7 92653.4 486.740   2
   1   3   7 94488.6 478.920   3
   1   3   7 94055.3 504.210   0
   1   3   8 75566.1 472.327   0
   1   3   8 78403.7 448.141   3
  -1  -3  -8 77996.9 461.474   2
   1   3   9 45165.6 358.068   3
  -1  -3  -9 46186.3 368.786   2
   1   3   9 45332.2 382.176   0
   1   3  10 1994.87 103.809   3
   1   3  10 1920.02 55.5897   1
  -1  -3 -10 1857.71 103.506   2
   1   3  10 1842.24 109.639   0
   1   3  11 10470.5 120.906   1
  -1  -3 -11 10299.6 197.427   2
   1   3  11 10647.6 192.264   3
   1   3  11 10330.8 208.137   0
  -1  -3 -12 22606.7 291.808   2
   1   3  12 23006.9 190.112   1
   1   3  12 23500.3 282.753   3
   1   3  12 23152.3 308.553   0
   1   3  13 57634.6 317.559   1
   1   3  13 57607.6 489.319   0
  -1  -3 -13 57778.2 471.507   2
  -1  -3 -14 22540.1 309.438   2
   1   3  14 22541.4 216.461   1
   1   3  14 23009.1 237.238   4
   1   3  14 22337.1 322.159   0
  -1  -3 -15 24206.8 330.122   2
   1   3  15 23470.0 249.738   4
   1   3  15 22784.3 334.513   0
   1   3  16 8217.57 166.201   4
  -1  -3 -16 8120.16 208.980   2
   1   3  16 8498.40 222.492   0
  -1  -3 -17 42161.2 456.957   2
   1   3  17 43135.9 355.814   4
   1   3  17 41583.2 467.206   0
   1   3  18 926.571 108.003   4
  -1  -3 -18 1152.13 124.920   2
   1   3  18 1220.25 134.722   0
   1   3  19 33047.1 338.290   4
   1   3  19 32399.5 434.773   0
  -1  -3 -19 33277.2 433.253   2
  -1  -3 -20 9819.40 258.518   2
   1   3  20 9787.90 207.480   4
   1   3  20 9428.15 259.343   0
   1   3  21 19078.9 359.066   0
  -1  -3 -21 20399.8 366.588   2
   1   3  21 19703.7 283.720   4
  -1  -3 -22 2843.81 178.083   2
   1   3  22 2852.10 152.793   4
   1   3  22 3024.70 183.878   0
   1   3  23 25168.2 336.965   4
   1   3  23 26282.3 433.976   0
  -1  -3 -23 26260.5 435.228   2
   1   3  24 7328.63 213.369   4
  -1  -3 -24 6998.91 259.844   2
   1   3  24 7154.70 260.032   0
  -1  -3 -25 19824.9 400.893   2
   1   3  25 19869.6 403.884   0
   1   3  25 19441.1 319.962   4
   1   3  26 651.438 160.063   0
  -1  -3 -26 734.429 155.104   2
   1   3  26 868.184 145.063   4
   1   3  27 13628.0 292.452   4
  -1  -3 -27 13102.2 349.121   2
   1   3  27 13596.1 363.417   0
  -1  -3 -28 2280.31 201.228   2
   1   3  28 2402.64 184.599   4
   1   3  28 2413.35 214.159   0
  -1  -3 -29 15507.5 393.322   2
   1   3  29 16300.8 332.826   4
  -1  -3 -30 1381.04 183.348   2
   1   3  30 1823.49 186.117   4
   1   3  30 1664.35 204.487   0
   1   3  31 11773.6 368.724   0
   1   3  31 12047.9 314.954   4
   1   3  32 1753.82 197.619   4
   1   3  33 5252.61 253.770   4
   1   3  34 82.4114 177.145   4
  -1  -4  33 1209.93 186.940   4
  -1  -4  32 95.8740 163.121   4
   1   4 -32 288.031 180.239   2
  -1  -4  31 3174.70 207.556   4
   1   4 -31 2933.82 242.495   2
  -1  -4  30 895.298 161.507   4
   1   4 -30 823.641 185.642   2
  -1  -4  29 285.779 148.742   4
   1   4 -29 281.620 162.082   2
  -1  -4  28 326.544 138.825   4
   1   4 -28 472.511 145.129   2
   1   4 -27 319.079 165.692   2
   1   4 -26 1595.84 189.335   2
   1   4 -25 588.235 162.679   2
   1   4 -24 1219.65 168.502   2
   1   4 -23 8540.84 285.409   2
   1   4 -22 5734.39 238.546   2
   1   4 -21 20089.3 387.251   2
   1   4 -20 993.152 146.521   2
   1   4 -20 894.996 112.675   3
   1   4 -19 14299.0 317.070   2
   1   4 -19 14981.4 273.040   3
   1   4 -18 3980.71 190.009   2
   1   4 -18 3754.00 156.678   3
   1   4 -17 447.607 115.144   2
   1   4 -17 369.648 89.5617   3
   1   4 -16 2725.67 130.096   3
   1   4 -16 2826.47 153.884   2
   1   4 -15 581.946 106.807   2
   1   4 -15 448.934 91.6631   3
   1   4 -14 14702.7 277.315   2
   1   4 -14 15206.6 251.072   3
   1   4 -13 12078.8 248.036   2
   1   4 -13 12676.9 226.277   3
   1   4 -12 1120.19 109.122   2
   1   4 -12 1218.52 97.5586   3
   1   4 -11 20428.1 300.793   2
   1   4 -11 19713.0 266.971   3
   1   4 -10 6554.65 162.028   3
   1   4 -10 6352.82 172.332   2
   1   4  -9 23404.3 300.709   2
   1   4  -9 22623.9 272.226   3
   1   4  -8 33842.3 322.405   3
   1   4  -8 35275.5 358.070   2
   1   4  -7 38938.7 362.472   2
   1   4  -7 38103.4 333.602   3
   1   4  -6 13178.3 215.113   2
   1   4  -6 13216.4 203.906   3
   1   4  -5 2018.09 110.627   2
   1   4  -5 1776.89 98.0025   3
   1   4  -4 209.744 34.6134   0
   1   4  -4 176.812 73.1290   3
   1   4  -4 128.634 71.8493   2
   1   4  -3 504.568 78.3177   3
   1   4  -3 524.394 43.4490   0
   1   4  -3 582.132 82.3601   2
   1   4  -2 58895.9 275.136   0
   1   4  -2 56694.9 382.712   3
   1   4  -2 59061.2 406.894   2
   1   4  -1 12255.2 188.974   3
   1   4  -1 12184.5 142.345   0
   1   4  -1 11959.5 191.274   2
   1   4   0 679.580 74.4955   3
   1   4   0 894.307 82.9074   2
   1   4   0 755.692 64.1534   0
   1   4   1 6337.88 144.048   3
   1   4   1 5789.65 119.248   0
   1   4   2 8999.78 165.060   3
   1   4   2 8754.17 145.680   0
   1   4   3 10432.4 175.146   3
   1   4   3 9999.48 161.471   0
   1   4   4 304.455 72.1168   0
   1   4   4 396.229 73.1207   3
   1   4   5 1017.21 89.5121   0
   1   4   5 1065.52 87.4515   3
   1   4   6 712.753 85.7318   3
   1   4   6 664.281 85.3799   0
   1   4   7 10514.6 185.515   3
   1   4   7 10836.9 199.511   0
   1   4   8 10665.1 207.813   0
   1   4   8 11458.6 200.305   3
   1   4   9 15875.6 231.469   3
   1   4   9 15240.0 247.212   0
  -1  -4  -9 15699.5 244.415   2
   1   4  10 4497.02 140.973   3
  -1  -4 -10 4286.04 148.665   2
   1   4  10 4315.40 153.504   0
  -1  -4 -11 94.3337 81.9207   2
   1   4  11 87.5695 78.8436   3
   1   4  11-24.2400 88.6259   0
   1   4  12 18940.0 298.905   0
  -1  -4 -12 19353.8 288.818   2
   1   4  12 20094.7 277.053   3
  -1  -4 -13 226.595 87.5418   2
   1   4  13 228.336 100.530   0
   1   4  13 215.517 85.2028   3
   1   4  14 10849.3 219.589   3
   1   4  14 11201.2 172.369   4
  -1  -4 -14 11294.6 241.232   2
   1   4  14 10829.1 248.341   0
  -1  -4 -15 5216.36 181.600   2
   1   4  15 4952.30 163.719   3
   1   4  15 4904.40 132.743   4
   1   4  15 4815.08 186.860   0
  -1  -4 -16 994.786 120.920   2
   1   4  16 992.221 130.729   0
   1   4  16 669.199 77.8118   4
  -1  -4 -17 1668.00 137.443   2
   1   4  17 1328.97 93.0787   4
   1   4  17 1846.34 153.068   0
   1   4  18 187.835 116.197   0
  -1  -4 -18 188.992 104.885   2
   1   4  18 161.441 94.6080   4
   1   4  19 762.030 140.014   0
  -1  -4 -19 636.522 127.065   2
   1   4  19 697.960 108.766   4
  -1  -4 -20 151.382 120.988   2
   1   4  20 192.537 101.534   4
   1   4  20 254.947 140.354   0
  -1  -4 -21 1297.31 148.822   2
   1   4  21 1437.74 126.736   4
   1   4  21 1018.57 152.328   0
   1   4  22 3718.82 204.992   0
   1   4  22 3918.69 163.454   4
  -1  -4 -22 3607.76 198.642   2
   1   4  23 430.189 148.923   0
  -1  -4 -23 454.466 137.465   2
   1   4  23 446.280 121.818   4
   1   4  24-50.4292 146.165   0
   1   4  24-69.0466 119.031   4
  -1  -4 -24 72.6933 138.746   2
   1   4  25 4406.66 187.903   4
  -1  -4 -25 3889.55 220.286   2
   1   4  25 4231.89 235.426   0
  -1  -4 -26 1399.78 181.530   2
   1   4  26 1287.31 191.180   0
   1   4  26 1132.69 149.182   4
  -1  -4 -27 2348.82 201.682   2
   1   4  27 2954.80 184.011   4
   1   4  27 2500.27 218.696   0
  -1  -4 -28 768.609 156.458   2
   1   4  28 715.201 156.799   4
   1   4  28 1021.08 191.676   0
  -1  -4 -29 1783.04 197.248   2
   1   4  29 1999.15 187.067   4
   1   4  29 1689.92 189.516   0
   1   4  30 822.422 169.437   4
  -1  -4 -30 677.460 169.801   2
   1   4  31 2679.86 205.213   4
  -1  -4 -31 2419.13 221.033   2
   1   4  31 2734.84 243.318   0
   1   4  32 589.643 198.350   0
   1   4  32 293.371 172.890   4
   1   4  33 1045.68 193.453   4
   1   4  34 362.339 190.054   4
  -1  -5  33 875.932 183.373   4
  -1  -5  32 5723.40 245.752   4
  -1  -5  31 720.671 175.037   4
   1   5 -31 1165.37 198.079   2
  -1  -5  30 3627.22 204.195   4
   1   5 -30 2929.64 238.150   2
  -1  -5  29 4965.65 219.595   4
   1   5 -29 4876.38 276.426   2
   1   5 -28 1802.51 201.559   2
  -1  -5  28 2223.03 175.823   4
  -1  -5  27 1476.53 156.442   4
   1   5 -27 1108.13 166.141   2
   1   5 -26 4259.18 245.854   2
  -1  -5  26 4594.09 192.733   4
   1   5 -25 269.502 151.822   2
   1   5 -24 3527.63 227.599   2
   1   5 -23 200.170 142.514   2
   1   5 -22 4573.00 233.332   2
   1   5 -21 865.446 146.767   2
   1   5 -21 1128.77 133.234   3
   1   5 -20 3839.10 206.518   2
   1   5 -20 4417.09 182.952   3
   1   5 -19 765.210 134.531   2
   1   5 -19 957.887 121.373   3
   1   5 -18 9881.42 247.059   3
   1   5 -18 9847.90 275.433   2
   1   5 -17 37965.1 441.014   3
   1   5 -17 37290.2 484.469   2
   1   5 -16 10942.1 246.827   3
   1   5 -16 10911.8 270.727   2
   1   5 -15 10914.2 267.772   2
   1   5 -15 11873.8 250.363   3
   1   5 -14 13161.0 281.786   2
   1   5 -14 13263.0 257.388   3
   1   5 -13 28826.0 391.109   2
   1   5 -13 29773.9 362.913   3
   1   5 -12 21574.4 308.259   3
   1   5 -12 20562.9 326.176   2
   1   5 -11 21578.5 301.762   3
   1   5 -11 21949.3 326.754   2
   1   5 -10 931.139 104.238   2
   1   5 -10 995.499 100.840   3
   1   5  -9 17427.9 279.440   2
   1   5  -9 16736.2 260.198   3
   1   5  -8 22644.9 308.043   2
   1   5  -8 22524.3 295.185   3
   1   5  -7 1121.60 102.180   2
   1   5  -7 983.083 95.5105   3
   1   5  -6 76556.1 513.087   3
   1   5  -6 77644.5 542.265   2
   1   5  -5 91945.6 298.431   0
   1   5  -5 90540.7 550.946   3
   1   5  -5 92984.7 583.713   2
   1   5  -4 60252.2 266.103   0
   1   5  -4 61191.6 470.855   2
   1   5  -4 59599.6 446.431   3
   1   5  -3 59172.8 289.439   0
   1   5  -3 60737.6 446.179   3
   1   5  -3 62612.0 471.438   2
   1   5  -2 13102.1 216.865   3
   1   5  -2 13131.6 226.772   2
   1   5  -1 43239.6 373.511   3
   1   5  -1 42125.3 382.563   2
   1   5   0 16268.4 238.029   3
   1   5   0 15807.9 188.207   0
   1   5   0 15893.1 246.821   2
   1   5   1 78432.6 499.219   3
   1   5   1 79232.6 424.323   0
   1   5   2 684.399 92.0860   3
  -1  -5  -2 774.461 50.5549   1
   1   5   2 704.341 81.5369   0
  -1  -5  -3 42132.7 207.569   1
   1   5   3 40323.6 364.068   3
   1   5   3 39591.2 327.571   0
   1   5   4 1404.98 100.794   0
   1   5   4 1864.32 109.470   3
   1   5   5 58110.3 437.507   3
   1   5   5 55326.4 416.011   0
   1   5   6 32263.9 335.857   0
   1   5   6 33825.3 341.360   3
   1   5   7 12598.1 219.142   3
   1   5   7 12335.5 224.882   0
   1   5   8 55643.5 442.411   3
   1   5   8 53596.2 456.237   0
   1   5   9 50451.9 457.780   0
  -1  -5  -9 51183.3 457.588   2
   1   5   9 51562.4 435.943   3
   1   5  10 20236.5 284.701   3
  -1  -5 -10 20014.2 299.321   2
   1   5  10 19653.8 303.619   0
   1   5  11 10797.7 239.116   0
  -1  -5 -11 10782.4 233.703   2
   1   5  11 11068.4 221.117   3
  -1  -5 -12 49088.8 478.928   2
   1   5  12 47777.3 484.393   0
   1   5  12 49465.0 447.309   3
  -1  -5 -13 28361.7 378.671   2
   1   5  13 28877.1 351.979   3
   1   5  13 29261.5 394.173   0
  -1  -5 -14 30511.0 401.520   2
   1   5  14 31682.5 376.925   3
   1   5  14 30658.5 275.553   4
   1   5  14 29665.2 405.304   0
  -1  -5 -15 14999.5 298.689   2
   1   5  15 15497.0 275.452   3
   1   5  15 14894.2 204.943   4
   1   5  15 14882.4 308.489   0
   1   5  16 4260.12 201.433   0
  -1  -5 -16 4444.01 190.086   2
   1   5  16 5045.48 176.372   3
   1   5  16 4652.35 139.830   4
   1   5  17 75387.6 609.369   3
  -1  -5 -17 74469.0 655.609   2
   1   5  17 72206.2 666.157   0
   1   5  18 57956.7 614.473   0
  -1  -5 -18 56967.6 595.104   2
  -1  -5 -19 19459.2 367.617   2
   1   5  19 18155.0 366.054   0
  -1  -5 -20 7737.14 256.170   2
   1   5  20 7551.72 263.800   0
   1   5  21 6904.71 264.868   0
  -1  -5 -21 6837.27 246.479   2
   1   5  22 17468.8 384.933   0
  -1  -5 -22 17881.5 380.050   2
   1   5  22 17664.7 284.071   4
   1   5  23 2816.77 157.520   4
   1   5  23 2778.35 212.086   0
  -1  -5 -23 2706.81 197.351   2
  -1  -5 -24 9067.55 298.029   2
   1   5  24 9052.08 233.145   4
   1   5  24 8346.61 301.906   0
   1   5  25 11109.4 256.871   4
  -1  -5 -25 11146.4 331.847   2
   1   5  25 10985.2 340.780   0
   1   5  26 7396.99 230.612   4
  -1  -5 -26 8237.90 301.400   2
   1   5  26 7479.05 302.684   0
   1   5  27 12563.7 380.331   0
   1   5  27 13127.2 293.517   4
   1   5  28 2254.55 186.043   4
   1   5  28 2290.02 241.804   0
   1   5  29 19053.1 476.267   0
  -1  -5 -29 18406.1 447.736   2
   1   5  29 19619.6 365.565   4
   1   5  30 2402.70 247.846   0
  -1  -5 -30 2441.34 222.640   2
   1   5  30 2769.53 201.269   4
   1   5  31 5985.87 309.090   0
   1   5  31 6000.48 250.736   4
  -1  -5 -31 5574.88 285.247   2
   1   5  32 1323.09 193.837   4
   1   5  33 5804.89 259.739   4
  -1  -6  32 2533.25 192.262   4
  -1  -6  31 1402.21 178.447   4
  -1  -6  30 2659.44 189.002   4
   1   6 -29 5596.99 297.288   2
  -1  -6  29 6232.21 231.077   4
  -1  -6  29 5827.19 313.627   1
   1   6 -28 4680.54 276.484   2
  -1  -6  28 5965.67 226.125   4
  -1  -6  27 1845.24 166.663   4
   1   6 -27 1522.81 206.846   2
  -1  -6  26 3896.48 179.012   4
   1   6 -26 2348.48 200.362   2
   1   6 -25 4600.44 258.369   2
  -1  -6  25 4135.67 176.874   4
   1   6 -24 5355.49 261.907   2
  -1  -6  24 5515.86 185.530   4
   1   6 -23 8639.24 305.547   2
   1   6 -22 5099.36 245.183   2
   1   6 -21 10977.0 289.197   3
   1   6 -21 11679.7 328.451   2
   1   6 -20 587.215 131.485   3
   1   6 -20 614.059 147.972   2
   1   6 -19 10194.2 297.011   2
   1   6 -19 10887.8 276.674   3
   1   6 -18 6133.62 243.186   2
   1   6 -18 6653.57 224.082   3
   1   6 -17 38955.1 518.745   2
   1   6 -17 40630.3 486.564   3
   1   6 -16 10802.5 284.594   2
   1   6 -16 10850.2 263.088   3
   1   6 -15 5426.59 196.986   3
   1   6 -15 5067.86 208.027   2
   1   6 -14 13117.1 275.049   3
   1   6 -14 12997.4 291.806   2
   1   6 -13 20519.3 327.742   3
   1   6 -13 20229.1 346.839   2
   1   6 -12 10414.0 238.835   3
   1   6 -12 10072.7 250.704   2
   1   6 -11 13665.9 268.616   3
   1   6 -11 13955.9 281.281   2
   1   6 -10 7492.81 206.029   3
   1   6 -10 7955.52 222.133   2
   1   6  -9 1982.49 127.471   3
   1   6  -9 2044.15 131.255   2
   1   6  -8 647.295 97.9985   3
   1   6  -8 978.015 111.392   2
   1   6  -7 8287.42 213.652   2
   1   6  -7 8248.08 206.057   3
   1   6  -6 1019.89 105.384   3
   1   6  -6 908.103 109.233   2
   1   6  -5 30245.2 371.723   2
   1   6  -5 31469.1 366.594   3
   1   6  -4 22908.2 313.493   3
   1   6  -4 22950.9 187.717   0
   1   6  -4 23287.5 325.913   2
   1   6  -3 46017.0 446.614   2
   1   6  -3 45134.0 426.713   3
   1   6  -3 45945.5 284.054   0
   1   6  -2 12008.1 229.027   3
   1   6  -2 10937.4 229.142   2
   1   6  -2 12189.0 163.402   0
   1   6  -1 12771.4 235.829   3
   1   6  -1 11931.5 237.943   2
  -1  -6   0 3248.03 98.6139   1
   1   6   0 3021.02 131.118   3
   1   6   1 26082.6 323.180   3
   1   6   1 27577.9 280.462   0
   1   6   2 4191.68 129.753   0
  -1  -6  -2 4237.52 94.1156   1
   1   6   2 4198.29 149.918   3
   1   6   3 49389.3 394.565   0
   1   6   3 50778.0 445.520   3
  -1  -6  -3 51993.0 265.208   1
   1   6   4 1041.61 101.372   3
   1   6   4 824.545 93.1542   0
  -1  -6  -4 816.834 41.4290   1
   1   6   5 33661.2 369.652   3
   1   6   5 31906.7 342.248   0
   1   6   6 113.663 86.1066   0
   1   6   6 158.043 88.8179   3
   1   6   7 8670.49 204.090   0
   1   6   7 9379.12 208.913   3
   1   6   8 7793.50 195.579   3
   1   6   8 7530.06 201.226   0
   1   6   9 10872.0 225.423   3
   1   6   9 10653.1 236.900   0
  -1  -6 -10 612.071 108.417   2
   1   6  10 520.566 109.683   0
   1   6  10 693.952 99.3915   3
  -1  -6 -11 6693.83 206.769   2
   1   6  11 7161.60 198.035   3
   1   6  11 6728.13 210.108   0
  -1  -6 -12 2012.45 147.694   2
   1   6  12 1869.49 147.578   0
   1   6  12 1924.19 129.389   3
   1   6  13 13066.9 288.853   0
   1   6  13 12218.7 253.614   3
  -1  -6 -13 12610.1 276.919   2
  -1  -6 -14 18560.3 337.775   2
   1   6  14 18255.9 345.388   0
   1   6  14 19541.5 315.219   3
   1   6  15 5077.79 219.203   0
  -1  -6 -15 5210.70 208.439   2
   1   6  15 5317.67 189.070   3
   1   6  16 53659.3 529.870   3
   1   6  16 51769.1 580.329   0
   1   6  16 52215.3 384.438   4
  -1  -6 -16 51718.2 566.935   2
   1   6  17 2411.61 190.654   0
   1   6  17 2806.14 158.076   3
  -1  -6 -17 2435.86 167.973   2
   1   6  17 2777.52 125.576   4
   1   6  18 8855.49 187.363   4
   1   6  18 8986.85 241.348   3
  -1  -6 -18 8517.22 264.469   2
   1   6  18 8584.12 270.866   0
  -1  -6 -19 5153.00 222.404   2
   1   6  19 5519.72 241.045   0
   1   6  19 5392.46 160.599   4
   1   6  20 9335.93 205.855   4
   1   6  20 8423.80 289.470   0
  -1  -6 -20 8686.74 278.589   2
   1   6  21 497.856 114.080   4
  -1  -6 -21 532.872 146.997   2
   1   6  21 326.869 162.220   0
  -1  -6 -22 9192.27 295.480   2
   1   6  22 9221.81 309.984   0
   1   6  22 9411.04 220.828   4
   1   6  23 1053.73 134.689   4
   1   6  23 1004.19 181.614   0
  -1  -6 -23 828.964 168.432   2
   1   6  24 4575.57 187.182   4
  -1  -6 -24 4625.52 249.017   2
   1   6  24 4891.11 266.830   0
  -1  -6 -25 1524.91 196.410   2
   1   6  25 1285.43 145.142   4
   1   6  25 1445.29 216.959   0
  -1  -6 -26 8308.20 309.199   2
   1   6  26 8325.36 334.184   0
   1   6  26 9190.94 250.001   4
   1   6  27 171.593 181.266   0
   1   6  27 222.426 146.956   4
  -1  -6 -27 264.432 137.226   2
  -1  -6 -28 10718.6 360.844   2
   1   6  28 12135.6 290.214   4
   1   6  29 477.163 201.574   0
  -1  -6 -29 844.282 192.293   2
   1   6  29 681.097 163.778   4
  -1  -6 -30 7739.62 328.124   2
   1   6  30 7878.64 260.873   4
   1   6  31 1246.85 175.425   4
   1   6  32 4400.19 227.298   4
   1   7 -28 2616.23 243.208   2
  -1  -7  27 104.206 183.249   1
   1   7 -27-199.647 179.730   2
  -1  -7  26 1847.12 225.365   1
   1   7 -26 1780.39 211.315   2
   1   7 -25 58.7914 133.779   2
   1   7 -24 2890.36 217.722   2
   1   7 -23 1215.88 188.080   2
   1   7 -22 3894.20 212.053   3
   1   7 -22 3612.44 225.403   2
   1   7 -21 4606.54 213.757   3
   1   7 -21 5923.92 261.091   2
   1   7 -20 8075.89 283.529   2
   1   7 -20 5041.44 214.550   3
   1   7 -19 126.537 133.167   2
   1   7 -19 77.5571 122.846   3
   1   7 -18 1551.09 161.355   3
   1   7 -18 1955.02 174.655   2
   1   7 -17 22.5267 121.060   3
   1   7 -17-37.5012 128.760   2
   1   7 -16 11200.3 303.275   2
   1   7 -16 10894.7 279.573   3
   1   7 -15 593.520 134.204   2
   1   7 -15 744.098 133.149   3
   1   7 -14 10276.4 283.542   2
   1   7 -14 9969.98 265.487   3
   1   7 -13 169.352 111.379   3
   1   7 -13-2.34348 123.480   2
   1   7 -12 10806.0 276.267   2
   1   7 -12 11566.4 271.098   3
   1   7 -11 2254.49 153.432   3
   1   7 -11 2271.29 157.939   2
   1   7 -10 7020.26 215.588   3
   1   7 -10 6888.40 223.894   2
   1   7  -9 1377.95 130.929   3
   1   7  -9 1670.72 137.880   2
   1   7  -8 8556.36 235.282   2
   1   7  -8 8654.43 229.754   3
   1   7  -7 1294.51 127.998   2
   1   7  -7 1363.86 133.941   3
   1   7  -6 17371.8 313.092   2
   1   7  -6 16945.9 303.520   3
   1   7  -5 1919.48 143.161   2
   1   7  -5 2207.67 137.102   3
   1   7  -4 12402.4 259.213   3
   1   7  -4 12572.3 263.681   2
   1   7  -3 1425.51 124.570   3
   1   7  -3 1203.58 123.034   2
   1   7  -2 11674.3 174.538   0
  -1  -7   2 12515.9 202.531   1
   1   7  -2 11925.4 256.595   2
   1   7  -2 11078.7 243.958   3
  -1  -7   1 296.315 68.6441   1
   1   7  -1 193.867 65.3751   0
   1   7  -1 248.155 92.9823   3
   1   7   0 22569.3 328.998   3
  -1  -7   0 20731.3 232.584   1
  -1  -7  -1 8038.22 144.178   1
   1   7   1 7442.73 205.708   3
   1   7   2 1823.55 125.645   3
   1   7   2 1592.82 98.5472   0
   1   7   3 900.642 97.8187   0
   1   7   3 998.461 113.480   3
   1   7   4 2459.62 137.608   3
   1   7   4 2638.65 129.070   0
   1   7   5 9032.53 208.569   0
   1   7   5 9349.57 222.974   3
   1   7   6 2223.95 130.712   0
   1   7   6 1991.97 132.435   3
   1   7   7 3647.79 161.209   3
   1   7   7 3847.37 161.665   0
   1   7   8 4138.35 171.848   0
   1   7   8 3934.73 163.947   3
   1   7   9 54.5533 105.321   0
   1   7   9 55.7418 98.9528   3
   1   7  10 14820.0 282.405   3
   1   7  10 14181.1 289.990   0
  -1  -7 -11 1788.13 150.195   2
   1   7  11 1807.17 138.006   3
   1   7  11 1785.33 151.557   0
   1   7  12 10510.5 270.721   0
  -1  -7 -12 10104.7 270.553   2
  -1  -7 -13 9248.82 262.055   2
   1   7  13 9521.89 265.918   0
   1   7  13 9661.10 245.345   3
   1   7  14 182.204 123.751   0
   1   7  14 305.554 112.010   3
  -1  -7 -14 361.248 133.783   2
  -1  -7 -15 144.299 121.552   2
   1   7  15 73.4889 126.738   0
   1   7  15 35.2159 104.058   3
  -1  -7 -16 49.7185 123.239   2
   1   7  16 158.883 143.289   0
   1   7  16 103.437 108.635   3
   1   7  17 473.223 143.121   0
  -1  -7 -17 597.286 144.499   2
   1   7  17 428.211 122.905   3
  -1  -7 -18 55.4969 142.106   2
   1   7  18 276.770 156.362   0
   1   7  18 60.0890 112.242   3
  -1  -7 -19 208.711 146.584   2
   1   7  19 362.231 151.273   0
  -1  -7 -20 2530.12 193.255   2
   1   7  20 2764.31 214.710   0
  -1  -7 -21 1686.70 180.392   2
   1   7  21 1836.96 205.624   0
   1   7  22 869.674 176.049   0
  -1  -7 -22 1020.66 171.715   2
  -1  -7 -23 7784.63 301.217   2
   1   7  23 8094.52 315.927   0
  -1  -7 -24 8580.86 315.682   2
   1   7  24 8626.14 337.190   0
  -1  -7 -25 143.159 160.511   2
   1   7  25 53.6285 162.560   0
   1   7  26 38.2787 171.686   0
  -1  -7 -26 49.3955 166.433   2
   1   7  27 782.442 218.040   0
  -1  -7 -27 589.590 178.685   2
   1   7  28 51.6901 199.431   0
  -1  -7 -28 165.861 179.527   2
  -1  -7 -29 573.107 185.146   2
   1   8 -27 16478.1 452.182   2
  -1  -8  26 337.130 194.522   1
   1   8 -26 208.963 175.371   2
   1   8 -25 10139.3 353.394   2
  -1  -8  25 11730.3 402.073   1
  -1  -8  24 179.154 194.019   1
   1   8 -24 219.577 154.950   2
   1   8 -23 13500.1 378.117   2
  -1  -8  23 14611.2 399.729   1
  -1  -8  22 351.311 184.674   1
   1   8 -22 286.957 159.899   2
   1   8 -22 316.092 153.181   3
   1   8 -21 16416.7 373.942   3
   1   8 -21 24214.4 484.298   2
   1   8 -20 457.491 137.803   3
   1   8 -20 550.372 171.047   2
   1   8 -19 39008.8 585.355   2
   1   8 -19 37546.1 541.828   3
   1   8 -18 218.253 156.494   2
   1   8 -18 224.606 148.137   3
   1   8 -17 22930.4 420.788   3
   1   8 -17 21809.1 436.186   2
   1   8 -16 290.591 145.631   3
   1   8 -16 67.2070 137.620   2
   1   8 -15 32661.4 484.316   3
   1   8 -15 32713.9 505.391   2
   1   8 -14 683.767 140.524   3
   1   8 -14 482.396 151.072   2
   1   8 -13 49851.3 595.349   2
   1   8 -13 52693.4 589.577   3
   1   8 -12 22.0865 122.125   2
   1   8 -12-44.1197 129.255   3
   1   8 -11 33768.7 482.634   2
   1   8 -11 36293.7 483.919   3
   1   8 -10 221.127 122.403   3
   1   8 -10 138.334 131.552   2
   1   8  -9 19270.3 365.246   2
   1   8  -9 20070.4 362.944   3
   1   8  -8 91.2977 123.208   2
   1   8  -8 136.637 119.728   3
   1   8  -7 9106.04 254.382   3
   1   8  -7 9524.28 264.851   2
   1   8  -6 231.589 120.410   2
   1   8  -6 191.513 115.973   3
  -1  -8   6 239.709 100.661   1
   1   8  -5 51090.0 541.256   3
   1   8  -5 52314.5 558.855   2
  -1  -8   4 7582.32 191.788   1
   1   8  -4 6914.36 225.666   3
   1   8  -4 7206.08 233.273   2
  -1  -8   3 40906.8 392.294   1
   1   8  -3 38854.1 468.133   3
   1   8  -3 39490.1 484.256   2
   1   8  -2 3939.58 181.542   3
  -1  -8   2 4535.42 143.555   1
   1   8  -1 28531.3 401.172   3
   1   8   0 2736.20 158.755   3
   1   8   1 39151.0 379.834   0
   1   8   1 37227.5 457.455   3
   1   8   2 1534.31 141.843   3
   1   8   2 1230.42 109.135   0
   1   8   3 49188.7 516.015   3
   1   8   3 34748.2 383.099   0
   1   8   4 19974.7 341.902   3
   1   8   4 14803.5 261.842   0
   1   8   5 24849.5 376.007   3
   1   8   5 17647.3 293.537   0
   1   8   6 2109.71 147.968   3
   1   8   6 1793.66 133.773   0
   1   8   7 28559.5 387.658   0
   1   8   7 28269.8 402.111   3
   1   8   8 14691.8 297.269   0
   1   8   8 14584.3 298.295   3
   1   8   9 44056.3 500.150   3
   1   8   9 44190.3 501.138   0
   1   8  10 6593.85 219.705   3
   1   8  10 6935.01 229.245   0
  -1  -8 -11 24536.4 410.934   2
   1   8  11 26456.7 399.126   3
   1   8  11 24627.7 402.222   0
   1   8  12 2118.31 158.823   3
  -1  -8 -12 1973.62 173.562   2
   1   8  12 1750.48 160.344   0
   1   8  13 17357.9 341.244   3
   1   8  13 16082.5 345.632   0
  -1  -8 -13 16103.6 351.640   2
  -1  -8 -14 5580.72 231.180   2
   1   8  14 5717.25 215.966   3
   1   8  14 5807.98 239.163   0
   1   8  15 10819.8 283.169   3
  -1  -8 -15 10118.9 298.791   2
   1   8  15 10169.5 301.240   0
  -1  -8 -16 13640.0 345.419   2
   1   8  16 14129.6 315.893   3
   1   8  16 14422.1 357.568   0
  -1  -8 -17 5532.71 249.900   2
   1   8  17 5229.45 220.163   3
   1   8  17 5317.87 252.700   0
  -1  -8 -18 6414.50 273.308   2
   1   8  18 6296.16 269.470   0
  -1  -8 -19 12504.8 353.479   2
   1   8  19 12052.1 359.293   0
  -1  -8 -20 9269.90 319.237   2
   1   8  20 9632.87 326.463   0
  -1  -8 -21 18691.9 431.485   2
   1   8  21 18459.5 437.716   0
  -1  -8 -22 2971.47 228.418   2
   1   8  22 2689.12 243.644   0
   1   8  23 12735.0 389.034   0
  -1  -8 -23 11655.0 365.682   2
   1   8  24 998.650 209.357   0
  -1  -8 -24 1187.94 187.476   2
  -1  -8 -25 9134.60 346.049   2
   1   8  25 10383.2 392.069   0
  -1  -8 -26 4666.07 266.737   2
   1   8  26 5737.46 324.848   0
  -1  -8 -27 5458.36 295.727   2
   1   9 -26 4083.16 275.632   2
   1   9 -25 10.2765 166.451   2
  -1  -9  24 7300.16 330.083   1
   1   9 -24 7564.47 328.050   2
  -1  -9  23 944.174 190.108   1
   1   9 -23 1056.36 186.964   2
   1   9 -22 2013.52 206.205   3
   1   9 -22 1447.91 188.374   2
  -1  -9  22 1581.07 195.432   1
   1   9 -21 581.194 146.416   3
  -1  -9  21 836.334 199.914   1
   1   9 -21 618.352 160.735   2
  -1  -9  20 2358.23 224.469   1
   1   9 -20 2492.48 217.245   2
   1   9 -19 1428.74 198.186   2
   1   9 -19 1099.25 178.930   3
  -1  -9  19 1569.88 207.978   1
  -1  -9  18 4624.42 253.492   1
   1   9 -18 4403.15 238.777   3
   1   9 -18 3867.04 238.966   2
   1   9 -17 2903.30 207.888   3
  -1  -9  17 2854.30 222.050   1
   1   9 -17 3148.04 225.191   2
  -1  -9  16 5211.69 252.274   1
   1   9 -16 5593.94 260.590   2
   1   9 -16 5059.21 242.565   3
  -1  -9  15 2995.29 205.237   1
   1   9 -15 3188.37 218.858   2
   1   9 -15 2893.73 207.357   3
   1   9 -14 10711.3 315.427   3
  -1  -9  14 11253.2 316.989   1
   1   9 -14 10491.9 318.825   2
  -1  -9  13 29.9988 136.318   1
   1   9 -13 66.2184 146.380   3
   1   9 -13 216.516 142.977   2
  -1  -9  12 11151.0 301.676   1
   1   9 -12 12443.2 328.168   3
   1   9 -12 11510.8 320.879   2
  -1  -9  11 825.646 145.393   1
   1   9 -11 353.989 143.870   3
   1   9 -11 634.822 149.281   2
   1   9 -10 13588.0 336.799   2
  -1  -9  10 14441.2 317.731   1
   1   9 -10 14012.6 336.785   3
  -1  -9   9 6016.96 222.883   1
   1   9  -9 5394.84 231.629   2
   1   9  -9 5475.47 231.206   3
  -1  -9   8 23694.4 375.766   1
   1   9  -8 22198.1 404.126   3
   1   9  -8 22414.0 411.812   2
   1   9  -7 14199.5 328.537   3
   1   9  -7 14093.4 333.832   2
  -1  -9   7 14518.0 293.643   1
  -1  -9   6 19312.8 323.203   1
   1   9  -6 20124.9 379.479   3
   1   9  -6 18547.7 374.762   2
  -1  -9   5 16539.2 294.497   1
   1   9  -5 15055.7 334.533   3
   1   9  -5 15642.5 347.164   2
  -1  -9   4 21132.1 317.095   1
   1   9  -4 20651.2 381.701   3
   1   9  -3 5259.76 221.158   3
   1   9  -2 20177.2 371.411   3
   1   9  -1 11915.7 294.421   3
   1   9   0 2897.38 188.871   3
   1   9   1 755.787 140.107   3
   1   9   2 18795.6 356.721   3
   1   9   3 9153.37 262.863   3
   1   9   4 20935.2 333.305   0
   1   9   4 18703.5 356.654   3
   1   9   5 12600.3 275.953   0
   1   9   5 12006.6 295.009   3
   1   9   6 14479.7 318.800   3
   1   9   6 14714.6 298.956   0
   1   9   7 10424.9 277.883   3
   1   9   7 10762.3 268.614   0
   1   9   8 15027.6 318.436   0
   1   9   8 14358.2 319.233   3
   1   9   9 18821.0 362.005   3
   1   9   9 19245.4 358.779   0
   1   9  10 10338.1 282.700   0
   1   9  10 9842.14 275.300   3
  -1  -9 -11 10386.0 307.612   2
   1   9  11 10421.3 293.851   0
   1   9  11 10623.6 286.227   3
   1   9  12 4296.20 222.349   0
  -1  -9 -12 4244.76 228.763   2
   1   9  12 4466.62 210.086   3
   1   9  13 3683.07 197.396   3
  -1  -9 -13 3202.32 208.859   2
   1   9  13 3954.08 216.539   0
   1   9  14 15697.4 349.488   3
  -1  -9 -14 14251.6 359.600   2
   1   9  14 15478.6 367.964   0
  -1  -9 -15 3074.21 212.873   2
   1   9  15 2799.85 215.171   0
   1   9  15 2812.36 193.229   3
   1   9  16 12164.7 314.228   3
  -1  -9 -16 12968.5 358.403   2
   1   9  16 12413.3 353.689   0
  -1  -9 -17 2061.76 205.878   2
   1   9  17 2098.35 208.827   0
   1   9  18 6788.02 288.998   0
  -1  -9 -18 6758.78 289.160   2
  -1  -9 -19 2974.27 227.125   2
   1   9  19 2863.82 244.574   0
  -1  -9 -20 9173.54 330.067   2
   1   9  20 10126.5 346.839   0
  -1  -9 -21 3952.57 254.234   2
   1   9  21 3799.27 270.679   0
   1   9  22 3337.36 248.606   0
  -1  -9 -22 3061.81 247.921   2
  -1  -9 -23 1856.28 189.039   2
   1   9  23 2991.89 258.386   0
  -1  -9 -24 1087.56 203.283   2
   1   9  24 1841.09 250.497   0
  -1  -9 -25 1060.02 201.883   2
   1  10 -24-24.3287 169.340   2
   1  10 -23 205.302 183.850   2
  -1 -10  22 5572.31 308.454   1
   1  10 -22 4820.08 281.072   2
   1  10 -22 4873.19 272.980   3
  -1 -10  21 325.510 155.029   1
   1  10 -21 501.758 180.421   2
   1  10 -21 393.723 165.094   3
   1  10 -20 900.928 173.850   2
  -1 -10  20 1025.07 186.279   1
   1  10 -20 524.790 151.315   3
   1  10 -19 32.2621 138.265   3
   1  10 -19 18.6459 133.159   2
  -1 -10  19 370.451 190.058   1
   1  10 -18 3757.94 239.922   2
  -1 -10  18 3266.58 248.036   1
   1  10 -18 3082.43 226.659   3
  -1 -10  17 105.733 172.369   1
   1  10 -17 44.9968 166.264   3
   1  10 -17 107.082 156.819   2
   1  10 -16 5084.68 268.946   2
  -1 -10  16 4937.08 257.521   1
   1  10 -16 4817.72 255.893   3
  -1 -10  15 1206.69 188.007   1
   1  10 -15 1206.28 178.090   2
   1  10 -15 1379.97 196.767   3
   1  10 -14 2008.46 204.531   3
  -1 -10  14 1960.72 197.364   1
   1  10 -14 1938.56 211.223   2
   1  10 -13 5116.24 257.835   3
  -1 -10  13 6154.61 254.723   1
   1  10 -13 5635.51 267.408   2
  -1 -10  12 241.979 146.953   1
   1  10 -12 179.882 163.900   3
   1  10 -12 126.009 139.592   2
  -1 -10  11 4881.53 223.063   1
   1  10 -11 4816.80 245.202   3
   1  10 -11 4356.99 238.398   2
  -1 -10  10 1083.54 153.789   1
   1  10 -10 1098.66 175.273   2
   1  10 -10 1106.39 169.412   3
  -1 -10   9 1656.40 161.495   1
   1  10  -9 1199.97 172.193   3
   1  10  -9 1680.93 183.092   2
   1  10  -8 10605.8 320.149   2
  -1 -10   8 10887.5 279.627   1
   1  10  -8 11105.7 324.148   3
   1  10  -7 1140.63 164.674   3
   1  10  -7 936.678 166.624   2
   1  10  -6 7054.98 265.738   3
   1  10  -6 7327.38 275.762   2
   1  10  -5 188.734 145.074   3
   1  10  -4 9238.76 289.327   3
   1  10  -3 1211.11 166.494   3
   1  10  -2 178.205 136.025   3
   1  10  -1 2465.43 186.191   3
   1  10   0 5294.16 234.132   3
   1  10   1 7116.81 258.819   3
   1  10   2 1257.09 164.773   3
   1  10   3 1518.09 165.728   3
   1  10   4 1391.71 162.184   3
   1  10   5 908.765 158.303   3
   1  10   6 3279.79 196.130   3
   1  10   7 2766.37 189.565   3
   1  10   7 3106.93 189.076   0
   1  10   8 4831.31 220.219   0
   1  10   8 4191.47 216.536   3
   1  10   9 2980.34 190.884   0
   1  10   9 2749.41 192.264   3
   1  10  10 3666.79 210.399   0
   1  10  10 4140.25 215.037   3
   1  10  11 7846.41 268.052   3
  -1 -10 -11 7753.23 290.285   2
   1  10  11 7393.43 271.825   0
   1  10  12 5454.27 250.302   0
   1  10  12 5452.12 239.510   3
  -1 -10 -12 5181.84 252.947   2
   1  10  13 10487.0 311.773   3
   1  10  13 9979.45 316.846   0
  -1 -10 -13 9717.86 321.741   2
   1  10  14 8415.16 302.545   0
  -1 -10 -14 7800.84 300.467   2
  -1 -10 -15 6309.46 279.324   2
   1  10  15 5002.44 225.111   3
  -1 -10 -16 2101.53 217.311   2
   1  10  16 2177.13 216.696   0
  -1 -10 -17 9090.54 331.923   2
   1  10  17 9823.87 342.859   0
  -1 -10 -18 1829.31 207.481   2
   1  10  18 2182.01 231.818   0
  -1 -10 -19 6636.00 300.185   2
   1  10  19 6335.35 312.130   0
   1  10  20 84.1888 189.558   0
  -1 -10 -20 38.5145 152.590   2
   1  10  21 4698.39 302.712   0
  -1 -10 -21 2963.28 222.371   2
  -1 -10 -22 6885.32 320.016   2
   1  10  22 7169.13 330.152   0
  -1 -10 -23 3455.40 258.824   2
   1  11 -21 5128.71 293.429   2
   1  11 -21 5132.11 289.987   3
   1  11 -20 3201.83 246.906   3
  -1 -11  20 3801.06 265.347   1
   1  11 -20 3587.32 259.615   2
  -1 -11  19 1675.18 214.170   1
   1  11 -19 1649.17 213.200   2
   1  11 -19 1563.31 217.922   3
   1  11 -18 10757.4 367.303   3
  -1 -11  18 11106.6 370.268   1
   1  11 -18 10542.4 375.395   2
   1  11 -17 803.290 180.744   2
  -1 -11  17 1003.35 182.574   1
   1  11 -17 1197.35 205.861   3
   1  11 -16 2766.89 231.121   3
   1  11 -16 2986.53 248.844   2
   1  11 -15 2473.50 221.380   2
   1  11 -15 2496.94 228.593   3
  -1 -11  14 7504.69 298.996   1
   1  11 -14 7446.23 313.229   3
   1  11 -14 7217.38 307.328   2
  -1 -11  13 6370.03 273.731   1
   1  11 -13 5832.91 280.465   3
   1  11 -13 6382.12 287.100   2
   1  11 -12 12078.1 368.483   3
  -1 -11  12 11182.1 327.857   1
   1  11 -12 11472.2 365.093   2
   1  11 -11 469.402 171.024   2
   1  11 -11 593.063 174.739   3
   1  11 -10 12262.7 363.569   2
   1  11 -10 12987.0 376.496   3
   1  11  -9 1062.97 179.402   2
   1  11  -9 1318.24 197.235   3
   1  11  -8 9186.43 317.080   3
   1  11  -7 3328.35 235.396   3
   1  11  -6 14691.3 377.723   3
   1  11  -5 5114.17 258.637   3
   1  11  -4 1607.77 180.998   3
   1  11  -3 1460.55 181.261   3
   1  11  -2 12565.5 348.309   3
   1  11  -1 17128.2 398.753   3
   1  11   0 18511.8 410.473   3
   1  11   1 9083.47 308.289   3
   1  11   2 20921.6 432.865   3
   1  11   3 21338.8 437.272   3
   1  11   4 31038.2 517.367   3
   1  11   5 5038.96 247.592   3
   1  11   6 6399.98 269.401   3
   1  11   7 10014.2 317.339   3
   1  11   8 5052.14 252.022   3
   1  11   9 3297.82 218.931   3
   1  11  10 12934.2 351.634   0
   1  11  10 12186.6 347.102   3
   1  11  11 5165.06 251.298   3
  -1 -11 -11 5743.04 279.401   2
  -1 -11 -12 10979.9 360.977   2
   1  11  12 11630.3 338.809   3
  -1 -11 -13 5556.68 278.054   2
   1  11  13 4707.24 240.859   0
   1  11  14 12569.3 358.076   3
  -1 -11 -14 11882.3 368.023   2
   1  11  15 2438.34 216.051   0
  -1 -11 -15 2080.54 211.871   2
  -1 -11 -16 7685.73 308.370   2
   1  11  16 10322.9 360.494   0
   1  11  17 1944.23 227.757   0
  -1 -11 -17 1242.06 186.580   2
  -1 -11 -18 9333.20 349.374   2
   1  11  18 12403.0 406.893   0
  -1 -11 -19 1508.30 219.770   2
   1  11  19 1589.90 227.374   0
  -1 -11 -20 5993.56 311.907   2
   1  11  20 7064.60 345.785   0
  -1 -12  18-98.1227 169.121   1
   1  12 -17 2908.68 246.155   2
  -1 -12  17 2984.21 236.426   1
   1  12 -16 174.758 166.923   3
   1  12 -16 113.823 172.744   2
   1  12 -15 142.879 182.832   3
   1  12 -15 168.342 181.006   2
   1  12 -14 31.0083 172.144   3
   1  12 -14 58.3433 167.735   2
   1  12 -13 311.567 170.221   3
   1  12 -13 219.714 169.218   2
   1  12 -12 1326.49 207.635   2
   1  12 -12 985.894 184.626   3
   1  12 -11 1040.80 204.957   2
   1  12 -11 1184.36 198.010   3
   1  12 -10 197.778 166.631   3
   1  12  -9 333.835 169.051   3
   1  12  -8 174.697 173.028   3
   1  12  -7 594.313 191.234   3
   1  12  -6-8.83702 161.382   3
   1  12  -5 157.697 172.760   3
   1  12  -4 234.931 162.870   3
   1  12  -3 1190.08 194.623   3
   1  12  -2-88.3412 172.935   3
   1  12  -1 317.428 174.859   3
   1  12   0 114.183 167.686   3
   1  12   1 3274.49 236.574   3
   1  12   2 112.763 168.306   3
   1  12   3 713.541 184.475   3
   1  12   4 38.6645 164.730   3
   1  12   5 708.133 172.263   3
   1  12   6 250.623 165.266   3
   1  12   7 1249.56 185.152   3
   1  12   8 4245.10 250.805   3
   1  12   9-6.79803 150.859   3
   1  12  10 161.234 135.631   3
   1  12  11 2452.47 202.830   3
  -1 -12 -11 2820.99 252.626   2
  -1 -12 -12 1491.78 208.414   2
   1  12  12 1342.37 188.195   3
  -1 -12 -13 154.343 191.425   2
   1  12  13 304.211 162.247   3
   1  12  14 147.194 168.615   0
  -1 -12 -14 132.819 165.926   2
   1  12  15 220.353 184.164   0
  -1 -12 -15 197.928 187.072   2
  -1 -12 -16 87.3657 163.788   2
   1  12  16-38.4536 188.185   0
   1  12  17 818.166 199.679   0
   1  12  18 316.907 182.201   0
   1  13 -10 343.232 202.034   3
   1  13  -9 8683.89 355.101   3
   1  13  -8 1.35532 187.865   3
   1  13  -7 14811.1 427.218   3
   1  13  -6 139.375 185.964   3
   1  13  -5 9282.52 362.677   3
   1  13  -4 166.425 177.602   3
   1  13  -3 7630.59 327.161   3
   1  13  -2 29.6796 151.428   3
   1  13  -1 12856.1 385.734   3
   1  13   0 445.871 164.796   3
   1  13   1 7142.03 308.608   3
   1  13   2 600.552 172.708   3
   1  13   3 11472.0 375.520   3
   1  13   4 52.0626 169.644   3
   1  13   5 9927.93 353.856   3
   1  13   6 313.866 177.202   3
   1  13   7 3429.11 250.847   3
   1  13   8 169.541 175.037   3
   1  13   9 11394.4 378.356   3
   1  13  10 2789.73 250.490   3
  -1 -13 -11 5212.67 302.054   2
   1  13  11 6393.79 295.213   3
   1  13  12 234.611 173.265   3
   2 -13  -8 954.019 209.975   2
   2 -13  -7 1386.49 220.044   2
   2 -13  -6 5408.91 300.350   2
   2 -13  -5 1224.05 200.324   2
  -2  13   5 1712.30 207.868   3
  -2  13   4 1817.40 200.991   3
  -2  13   3 2879.74 236.163   3
  -2  13   2 4087.90 264.114   3
  -2  13   1 2125.31 214.966   3
  -2  13   0 1807.36 218.503   3
  -2  13  -1 5429.09 289.383   3
  -2  13  -2 3250.44 248.992   3
  -2  13  -3 1777.51 206.231   3
  -2  13  -4 1364.26 221.508   3
  -2  13  -5 588.996 183.645   3
  -2  13  -6 1498.95 223.583   3
  -2  12  16 1705.14 220.565   0
   2 -12 -13 1718.20 218.342   2
   2 -12 -12 4168.56 284.652   2
   2 -12 -11 783.363 199.775   2
   2 -12 -10 4424.13 267.588   2
   2 -12  -9 13260.8 399.739   2
   2 -12  -8 5073.99 286.050   2
   2 -12  -7 6736.40 305.064   2
   2 -12  -6 3210.16 231.547   2
  -2  12   6 4085.28 237.772   3
  -2  12   5 5799.50 268.733   3
  -2  12   4 2072.70 180.461   3
  -2  12   3 4395.33 238.761   3
  -2  12   2 2436.03 198.343   3
  -2  12   1 7166.84 290.536   3
  -2  12   0 4128.81 249.824   3
  -2  12  -1 10251.0 344.892   3
  -2  12  -2 2933.31 230.061   3
  -2  12  -3 9695.02 338.077   3
  -2  12  -4 5141.30 277.698   3
  -2  12  -5 10517.1 359.914   3
  -2  12  -6 569.823 164.007   3
  -2  12  -7 4887.62 256.321   3
  -2  12  -8 1507.87 196.468   3
  -2  12  -9 6944.14 313.243   3
  -2  12 -10 2859.86 247.224   3
  -2  12 -11 6923.02 326.821   3
  -2  12 -12 317.830 186.218   3
  -2  12 -13 7362.97 336.477   3
   2 -12  15 6785.44 307.652   1
   2 -12  16 3585.28 261.389   1
  -2  11  19 4473.22 287.385   0
  -2  11  18 7205.59 335.706   0
  -2  11  17 7976.02 342.556   0
   2 -11 -17 8350.76 345.214   2
   2 -11 -16 7091.87 323.912   2
  -2  11  16 6027.94 289.124   0
   2 -11 -15 8673.43 351.419   2
  -2  11  15 6674.63 299.203   0
   2 -11 -14 10937.4 372.919   2
  -2  11  14 8345.68 319.116   0
   2 -11 -13 7907.02 325.697   2
  -2  11  13 7929.04 310.711   0
  -2  11  12 10009.6 334.708   0
   2 -11 -12 10214.7 359.763   2
   2 -11 -11 4628.48 262.276   2
   2 -11 -10 8876.80 330.963   2
   2 -11  -9 9304.17 330.515   2
   2 -11  -8 18696.4 437.743   2
   2 -11  -7 16159.8 405.993   2
  -2  11   7 12349.5 327.346   3
  -2  11   6 7917.26 272.636   3
  -2  11   5 4570.46 233.817   3
  -2  11   4 13191.9 346.645   3
  -2  11   3 4415.39 236.025   3
  -2  11   2 15404.1 378.794   3
  -2  11   1 2555.53 205.074   3
  -2  11   0 10592.9 324.260   3
  -2  11  -1 3029.60 216.940   3
  -2  11  -2 16334.5 395.380   3
  -2  11  -3 6303.85 274.009   3
  -2  11  -4 11975.1 350.990   3
  -2  11  -5 6480.04 282.506   3
  -2  11  -6 11553.2 354.094   3
  -2  11  -7 9413.03 328.323   3
  -2  11  -8 7058.60 296.292   3
  -2  11  -9 4771.18 268.806   3
   2 -11  10 7962.93 287.215   1
  -2  11 -10 7876.91 316.426   3
   2 -11  11 38.3464 154.644   1
  -2  11 -11 138.101 179.522   3
  -2  11 -12 15225.1 423.525   3
   2 -11  12 15241.6 388.214   1
   2 -11  13 214.568 154.983   1
  -2  11 -13 214.869 191.578   3
  -2  11 -14 13458.4 406.552   3
   2 -11  14 12906.8 374.197   1
   2 -11  15 1132.73 193.467   1
  -2  11 -15 944.080 200.243   3
   2 -11  16 4567.31 261.031   1
  -2  11 -16 5010.45 300.112   3
  -2  11 -17 378.440 185.236   3
   2 -11  17 282.985 174.300   1
   2 -11  18 7485.42 320.554   1
  -2  10  21 401.636 200.444   0
   2 -10 -20 744.538 209.347   2
  -2  10  20 1101.42 227.511   0
   2 -10 -19 1581.94 232.795   2
  -2  10  19 1921.71 242.158   0
  -2  10  18 60.7083 182.356   0
   2 -10 -18 150.962 185.135   2
   2 -10 -17 1230.86 195.641   2
  -2  10  17 1294.83 202.682   0
   2 -10 -16 673.755 198.535   2
  -2  10  16 829.851 190.964   0
   2 -10 -15 2332.21 217.190   2
  -2  10  15 2199.91 219.346   0
   2 -10 -14 70.3659 176.334   2
  -2  10  14 28.1551 160.475   0
  -2  10  13 732.957 174.024   0
   2 -10 -13 653.706 186.315   2
  -2  10  12 1426.63 187.977   0
   2 -10 -12 1106.88 183.497   2
   2 -10 -11 486.073 167.981   2
  -2  10  11 602.460 141.962   0
   2 -10 -10 687.733 171.583   2
  -2  10  10 525.569 125.416   0
  -2  10   9 128.700 123.401   0
   2 -10  -9 122.041 147.578   2
  -2  10   8 111.555 119.818   3
  -2  10   8-87.3044 132.851   0
   2 -10  -8-18.1940 158.819   2
  -2  10   7 240.388 126.033   3
   2 -10  -7 48.4416 140.840   2
  -2  10   6-14.7615 129.606   3
  -2  10   5 201.289 135.574   3
  -2  10   4 4962.14 225.016   3
  -2  10   3 15180.6 346.501   3
  -2  10   2 650.402 147.803   3
  -2  10   1 2139.32 177.599   3
  -2  10   0 5726.54 239.494   3
  -2  10  -1 4887.23 228.588   3
  -2  10  -2 723.537 159.904   3
  -2  10  -3 2694.26 201.632   3
  -2  10  -4 540.076 156.264   3
  -2  10  -5 546.642 163.823   3
   2 -10   6-0.40078 121.108   1
  -2  10  -6 77.8694 144.946   3
  -2  10  -7 5127.34 249.357   3
   2 -10   7 5110.33 216.836   1
   2 -10   8 581.889 148.691   1
  -2  10  -8 587.781 159.240   3
   2 -10   9 10675.5 301.577   1
  -2  10  -9 11238.5 334.880   3
   2 -10  10 2113.38 181.393   1
  -2  10 -10 2041.57 207.986   3
   2 -10  11 10374.0 311.490   1
  -2  10 -11 10293.9 341.716   3
  -2  10 -12-3.87485 171.763   3
   2 -10  12 198.170 145.121   1
   2 -10  13 5156.67 257.767   1
  -2  10 -13 5714.76 284.315   3
   2 -10  14 372.200 163.291   1
  -2  10 -14 555.139 180.600   3
  -2  10 -15 4897.75 268.874   3
   2 -10  15 5308.38 263.456   1
   2 -10  16 1613.29 205.151   1
  -2  10 -16 1226.38 208.043   3
   2 -10  17 1873.18 206.372   1
  -2  10 -17 2003.57 214.692   3
  -2  10 -18 224.709 182.488   3
   2 -10  18 326.610 180.009   1
  -2  10 -19 4229.28 271.761   3
   2 -10  19 2879.63 198.526   1
  -2  10 -20 56.7209 175.148   3
   2 -10  20-13.7604 160.707   1
   2 -10  21 253.536 168.880   1
  -2  10 -21 223.025 171.815   3
  -2   9  23 10166.3 385.444   0
   2  -9 -23 8926.67 356.234   2
   2  -9 -22 803.629 188.151   2
  -2   9  22 200.930 194.621   0
   2  -9 -21 10116.7 368.773   2
  -2   9  21 9699.40 366.768   0
  -2   9  20 545.876 197.427   0
   2  -9 -20 213.156 186.616   2
  -2   9  19 8739.73 333.111   0
   2  -9 -19 8210.53 326.988   2
   2  -9 -18 718.726 195.110   2
  -2   9  18 790.303 195.509   0
  -2   9  17 24086.4 487.463   0
   2  -9 -17 21201.0 469.967   2
  -2   9  16 2041.40 222.643   0
   2  -9 -16 1797.15 202.138   2
  -2   9  15 7123.64 289.781   0
   2  -9 -15 7128.44 292.949   2
   2  -9 -14 97.2324 150.793   2
  -2   9  14 169.382 153.427   0
   2  -9 -13 17682.6 403.985   2
  -2   9  13 17081.0 385.476   0
   2  -9 -12 1072.13 178.608   2
  -2   9  12 974.167 174.986   0
   2  -9 -11 10559.0 313.687   2
  -2   9  11 10326.5 303.428   0
   2  -9 -10 1141.09 165.805   2
  -2   9  10 1056.48 158.852   0
  -2   9   9 13262.0 296.022   3
   2  -9  -9 13343.9 341.271   2
  -2   9   9 14294.4 329.328   0
  -2   9   8 3356.20 174.995   3
   2  -9  -8 3130.15 198.110   2
   2  -9  -7 10046.7 293.901   2
  -2   9   7 9676.92 260.257   3
  -2   9   7 10040.6 270.874   0
  -2   9   6 4001.86 188.708   0
  -2   9   6 3877.87 182.982   3
  -2   9   5 15061.1 313.956   3
  -2   9   5 16071.9 310.004   0
  -2   9   4 254.515 122.184   3
  -2   9   3 2815.99 170.449   3
  -2   9   2 142.292 117.864   3
  -2   9   1 18099.1 350.293   3
  -2   9   0 13410.3 308.384   3
  -2   9  -1 7709.02 248.735   3
  -2   9  -2 4848.18 211.830   3
   2  -9   3 588.144 108.056   1
  -2   9  -3 491.377 141.710   3
  -2   9  -4 32395.0 475.978   3
   2  -9   4 33239.7 428.338   1
  -2   9  -5 11077.8 298.976   3
   2  -9   5 11907.0 282.489   1
   2  -9   6 16780.4 333.986   1
  -2   9  -6 15241.2 347.573   3
  -2   9  -7 3878.56 211.572   3
   2  -9   7 3929.84 194.024   1
   2  -9   8 8372.61 261.172   1
  -2   9  -8 7643.07 264.973   3
  -2   9  -9 7798.09 276.024   3
   2  -9   9 8744.07 269.711   1
   2  -9  10 2812.67 189.200   1
  -2   9 -10 2870.03 200.864   3
   2  -9  11 2860.25 201.011   1
  -2   9 -11 2903.99 202.839   3
  -2   9 -11 3281.13 189.681   2
  -2   9 -12 9208.00 303.627   3
  -2   9 -12 10647.0 295.070   2
   2  -9  12 9978.67 303.222   1
   2  -9  13 1541.75 180.732   1
  -2   9 -13 1476.30 159.680   2
  -2   9 -13 1353.96 182.960   3
   2  -9  14 2246.33 196.375   1
  -2   9 -14 2375.94 214.524   3
   2  -9  15 2067.90 200.966   1
  -2   9 -15 2561.03 211.049   3
  -2   9 -16 3584.37 235.120   3
   2  -9  16 3967.28 243.639   1
   2  -9  17 5230.39 262.061   1
  -2   9 -17 5793.48 281.069   3
   2  -9  18 2354.06 225.694   1
  -2   9 -18 2299.17 226.893   3
   2  -9  19 778.686 186.945   1
  -2   9 -19 890.293 189.467   3
   2  -9  20 7602.33 314.724   1
  -2   9 -20 11002.2 367.075   3
   2  -9  21 2382.97 212.097   1
  -2   9 -21 3768.11 251.747   3
   2  -9  22 1243.20 207.032   1
  -2   9 -22 1242.21 205.802   3
  -2   9 -23 1800.96 221.984   3
   2  -9  23 1859.30 230.017   1
  -2   9 -24 1533.34 209.899   3
   2  -8 -25 937.866 203.928   2
  -2   8  25 771.979 206.799   0
  -2   8  24 3081.68 258.472   0
   2  -8 -24 2990.38 257.539   2
  -2   8  23 20.5914 190.986   0
   2  -8 -23 119.741 185.477   2
   2  -8 -22 6926.83 305.237   2
  -2   8  22 7193.50 326.180   0
   2  -8 -21 6224.66 291.183   2
  -2   8  21 6206.65 304.295   0
  -2   8  20 8067.95 323.660   0
   2  -8 -20 7869.29 316.904   2
   2  -8 -19 8923.72 320.042   2
  -2   8  19 8979.47 317.018   0
  -2   8  18 8836.15 314.831   0
   2  -8 -18 8740.24 314.413   2
  -2   8  17 4153.42 239.715   0
   2  -8 -17 4137.13 244.734   2
   2  -8 -16 13403.8 360.249   2
  -2   8  16 13068.6 353.696   0
   2  -8 -15 6600.09 267.598   2
  -2   8  15 6067.56 259.473   0
   2  -8 -14 21195.9 424.915   2
  -2   8  14 21964.8 422.820   0
   2  -8 -13 6574.39 257.011   2
  -2   8  13 6878.27 257.976   0
   2  -8 -12 9876.47 296.360   2
  -2   8  12 9968.69 286.045   0
  -2   8  11 24756.3 415.642   0
   2  -8 -11 24727.3 431.728   2
  -2   8  10 15707.5 292.878   3
   2  -8 -10 15519.7 345.218   2
  -2   8  10 15588.0 332.676   0
   2  -8  -9 25304.0 421.958   2
  -2   8   9 26433.4 370.758   3
  -2   8   9 26448.3 409.692   0
   2  -8  -8 18458.9 360.902   2
  -2   8   8 19428.0 323.406   3
  -2   8   8 18700.5 342.876   0
  -2   8   7 14039.6 295.872   0
   2  -8  -7 13400.5 310.667   2
  -2   8   7 14146.3 284.054   3
  -2   8   6 49740.3 510.954   0
  -2   8   6 50271.3 505.073   3
  -2   8   5 23981.7 359.447   3
  -2   8   5 25337.3 362.016   0
  -2   8   4 20162.2 319.891   0
  -2   8   4 20706.8 337.947   3
  -2   8   3 22824.5 353.827   3
  -2   8   3 23375.4 329.761   0
  -2   8   2 23508.2 362.502   3
  -2   8   2 24119.7 324.948   0
  -2   8   1 32701.9 425.286   3
   2  -8   0 10170.9 218.372   1
  -2   8   0 9594.53 249.697   3
   2  -8   1 24712.9 330.001   1
  -2   8  -1 25272.2 382.550   3
   2  -8   2 9540.12 222.690   1
  -2   8  -2 9424.81 251.374   3
   2  -8   3 20689.7 320.921   1
  -2   8  -3 19949.0 350.124   3
   2  -8   4 10929.6 253.170   1
  -2   8  -4 10730.1 275.305   3
   2  -8   5 16871.2 308.671   1
  -2   8  -5 16525.4 334.381   3
  -2   8  -6 25631.7 408.360   3
   2  -8   6 26477.5 388.411   1
   2  -8   7 8952.75 249.032   1
  -2   8  -7 7878.73 248.861   3
   2  -8   8 6274.65 222.068   1
  -2   8  -8 5823.47 227.742   3
   2  -8   9 8785.71 258.381   1
  -2   8  -9 9905.33 256.169   2
  -2   8  -9 9040.66 271.545   3
   2  -8  10 3163.66 180.808   1
  -2   8 -10 3708.47 205.194   3
  -2   8 -10 3793.96 182.020   2
  -2   8 -11 4245.60 217.503   3
   2  -8  11 4155.12 206.808   1
  -2   8 -11 4522.92 193.660   2
   2  -8  12 8143.13 265.658   1
  -2   8 -12 8904.31 286.179   3
  -2   8 -12 8965.30 253.095   2
  -2   8 -13 14732.2 359.635   3
   2  -8  13 14034.1 343.521   1
  -2   8 -13 14330.9 313.749   2
   2  -8  14 7819.56 281.081   1
  -2   8 -14 8005.69 283.222   3
  -2   8 -14 8049.24 251.960   2
   2  -8  15 12028.9 337.840   1
  -2   8 -15 12805.5 344.305   3
  -2   8 -16 10170.7 323.660   3
   2  -8  16 9614.98 319.751   1
  -2   8 -17 5362.67 260.289   3
   2  -8  17 5637.30 267.076   1
   2  -8  18 8013.62 308.581   1
  -2   8 -18 8517.88 308.072   3
   2  -8  19 2841.58 239.087   1
  -2   8 -19 2960.63 225.063   3
   2  -8  20 8986.58 335.087   1
  -2   8 -20 9794.61 339.239   3
   2  -8  21 911.219 196.716   1
  -2   8 -21 1321.74 201.857   3
   2  -8  22 4198.85 255.374   1
  -2   8 -22 7452.09 315.697   3
  -2   8 -23 3641.37 255.768   3
   2  -8  23 3290.79 268.952   1
  -2   8 -24 6020.36 293.333   3
   2  -8  24 6504.32 326.004   1
   2  -8  25 4985.29 291.060   1
  -2   8 -25 5065.16 275.800   3
  -2   8 -26 3141.71 246.539   3
  -2   7  27 1040.03 218.906   0
   2  -7 -27 1533.45 210.012   2
  -2   7  26 1397.22 227.298   0
   2  -7 -26 1558.76 207.586   2
   2  -7 -25 175.630 161.531   2
  -2   7  25 92.0021 185.048   0
   2  -7 -24 409.095 163.468   2
  -2   7  24 982.429 215.613   0
   2  -7 -23 182.315 171.016   2
  -2   7  23 90.6736 183.558   0
  -2   7  22 4285.06 258.764   0
   2  -7 -22 4791.12 262.426   2
   2  -7 -21 1053.66 188.367   2
  -2   7  21 880.315 191.430   0
  -2   7  20 1725.71 202.375   0
   2  -7 -20 1763.37 205.409   2
   2  -7 -19 2623.29 207.016   2
  -2   7  19 2517.05 211.801   0
   2  -7 -18 3780.66 230.596   2
  -2   7  18 4106.92 230.926   0
  -2   7  17 1518.86 179.519   0
   2  -7 -17 1268.32 165.364   2
   2  -7 -16 4414.04 230.054   2
  -2   7  16 3728.89 224.924   0
  -2   7  15 8658.17 279.371   0
   2  -7 -15 7832.29 267.711   2
   2  -7 -14 158.919 134.496   2
  -2   7  14 58.0003 129.153   0
   2  -7 -13 346.639 141.589   2
  -2   7  13 302.180 130.632   0
  -2   7  12 15023.9 324.092   0
   2  -7 -12 15290.4 336.225   2
  -2   7  11 2686.08 173.974   0
   2  -7 -11 2991.17 181.070   2
   2  -7 -10 62.7104 119.359   2
  -2   7  10 123.082 112.987   0
  -2   7  10 77.7333 82.6249   3
  -2   7   9 1205.11 107.028   3
   2  -7  -9 1045.23 140.746   2
  -2   7   9 1272.93 136.132   0
  -2   7   8 3715.63 172.389   0
   2  -7  -8 3582.15 180.861   2
  -2   7   8 3731.39 146.090   3
  -2   7   7 1249.44 111.825   3
   2  -7  -7 1058.90 130.862   2
  -2   7   7 1264.41 129.649   0
  -2   7   6 10159.8 221.410   3
   2  -7  -6 10671.1 258.484   2
  -2   7   6 10291.4 238.071   0
  -2   7   5 78.0279 97.1091   0
  -2   7   5 116.324 88.8827   3
  -2   7   4 17294.4 282.896   3
  -2   7   4 17883.6 285.100   0
   2  -7  -3 339.884 67.4779   1
  -2   7   3 447.488 95.1707   3
  -2   7   3 351.559 88.1479   0
   2  -7  -2 2160.87 112.752   1
  -2   7   2 2164.18 132.904   3
  -2   7   1 7622.48 205.552   3
   2  -7  -1 7967.74 180.135   1
   2  -7   0 1812.39 112.991   1
  -2   7   0 1972.41 129.717   3
  -2   7   0 1869.03 102.642   0
   2  -7   1 2691.51 126.097   1
  -2   7  -1 2762.37 147.947   3
  -2   7  -1 2368.49 106.476   0
   2  -7   2 62.3527 88.4091   1
  -2   7  -2 133.805 100.008   3
   2  -7   3 2418.49 130.289   1
  -2   7  -3 2174.49 138.303   3
   2  -7   4 6228.11 190.676   1
  -2   7  -4 5516.23 190.780   3
  -2   7  -5 285.848 108.933   3
   2  -7   5 372.473 101.599   1
  -2   7  -6 3244.70 168.712   3
   2  -7   6 3964.46 169.491   1
   2  -7   7 897.459 122.354   1
  -2   7  -7 1059.39 134.879   3
  -2   7  -8 150.661 96.7928   2
  -2   7  -8 191.361 116.142   3
   2  -7   8 104.090 109.029   1
   2  -7   9 4559.48 192.764   1
  -2   7  -9 4508.54 202.454   3
  -2   7  -9 4937.23 180.754   2
  -2   7 -10 2407.06 163.781   3
  -2   7 -10 2173.12 141.246   2
   2  -7  10 2304.22 159.820   1
   2  -7  11 6701.82 232.181   1
  -2   7 -11 7559.77 217.151   2
  -2   7 -11 7762.00 245.413   3
  -2   7 -12 962.196 144.247   3
   2  -7  12 655.501 138.102   1
  -2   7 -12 700.718 113.623   2
  -2   7 -13 2528.15 179.228   3
   2  -7  13 2397.36 178.914   1
  -2   7 -13 2631.18 153.237   2
  -2   7 -14 3170.13 197.599   3
  -2   7 -14 3444.22 169.401   2
   2  -7  14 3108.36 191.064   1
  -2   7 -15 2666.54 183.614   3
  -2   7 -15 2540.94 155.572   2
   2  -7  15 2903.62 195.937   1
   2  -7  16 4619.53 229.664   1
  -2   7 -16 4706.70 226.612   3
   2  -7  17 3283.22 216.972   1
  -2   7 -17 3847.77 210.833   3
   2  -7  18 4203.45 229.768   1
  -2   7 -18 4181.47 227.688   3
  -2   7 -19 3008.96 212.374   3
   2  -7  19 2794.21 219.648   1
   2  -7  20 524.924 173.363   1
  -2   7 -20 410.352 165.374   3
   2  -7  21 2101.50 210.706   1
  -2   7 -21 1746.69 194.751   3
   2  -7  22 1938.07 207.726   1
  -2   7 -22 1931.85 204.246   3
   2  -7  23 1919.81 223.835   1
  -2   7 -23 1827.02 193.826   3
  -2   7 -24 2096.95 202.528   3
   2  -7  24 1976.37 226.114   1
   2  -7  25 3716.37 267.622   1
  -2   7 -25 2315.69 196.940   3
   2  -7  26 1460.03 217.735   1
  -2   7 -26 1420.29 197.200   3
  -2   7 -27 153.171 170.522   3
   2  -7  27 38.6711 194.172   1
  -2   6  28 4279.04 286.740   0
   2  -6 -28 4477.63 285.644   2
   2  -6 -27 259.475 172.972   2
  -2   6  27 94.2928 151.132   0
   2  -6 -26 6331.07 295.793   2
  -2   6  26 6093.58 295.754   0
  -2   6  25 9526.53 343.403   0
   2  -6 -25 8655.03 331.229   2
  -2   6  24 13015.4 383.681   0
   2  -6 -24 12736.3 380.229   2
   2  -6 -23 4051.09 247.033   2
  -2   6  23 3980.20 246.995   0
   2  -6 -22 10215.7 336.224   2
  -2   6  22 10508.3 340.203   0
   2  -6 -21 2448.18 205.777   2
  -2   6  21 2620.86 217.120   0
   2  -6 -20 12629.4 346.569   2
  -2   6  20 13231.0 351.823   0
   2  -6 -19 2897.40 209.275   2
  -2   6  19 3436.16 222.191   0
   2  -6 -18 9931.93 299.996   2
  -2   6  18 9613.72 293.168   0
   2  -6 -17 2879.94 193.845   2
  -2   6  17 2485.20 186.739   0
   2  -6 -16 18348.8 373.585   2
  -2   6  16 18646.4 371.174   0
   2  -6 -15 4095.18 207.411   2
  -2   6  15 3673.77 197.679   0
   2  -6 -14 40735.8 516.710   2
  -2   6  14 40933.5 511.531   0
   2  -6 -13 6374.83 223.360   2
  -2   6  13 5951.05 221.033   0
   2  -6 -12 20914.0 363.359   2
  -2   6  12 19926.9 351.204   0
  -2   6  11 16451.9 314.197   0
   2  -6 -11 16289.1 320.179   2
  -2   6  11 15989.8 242.022   3
   2  -6 -10 16323.9 311.610   2
  -2   6  10 17051.2 312.207   0
  -2   6  10 17291.0 250.517   3
  -2   6   9 4176.59 141.711   3
  -2   6   9 4334.37 175.349   0
   2  -6  -9 4502.84 183.961   2
   2  -6  -8 34476.6 422.478   2
  -2   6   8 36549.9 358.164   3
  -2   6   8 35572.4 413.061   0
   2  -6  -7 21854.7 336.167   2
  -2   6   7 22328.0 284.904   3
  -2   6   7 21991.6 324.127   0
   2  -6  -6 36370.8 305.510   1
  -2   6   6 36481.9 360.587   3
   2  -6  -6 35491.3 412.002   2
  -2   6   6 35385.8 389.350   0
  -2   6   5 6994.46 186.473   0
  -2   6   5 7511.70 178.293   3
  -2   6   4 80094.5 542.519   0
  -2   6   4 81574.4 541.172   3
   2  -6  -4 81425.1 468.084   1
  -2   6   3 164.335 80.3587   3
   2  -6  -3 99.5542 67.8281   1
  -2   6   3 249.034 84.8222   0
   2  -6  -2 36533.5 332.118   1
  -2   6   2 35226.0 366.353   3
  -2   6   2 35451.9 343.383   0
  -2   6   1 1994.76 114.605   3
  -2   6   1 1857.35 100.308   0
   2  -6  -1 2044.84 108.462   1
   2  -6   0 31408.6 321.674   1
  -2   6   0 31280.7 355.729   3
   2  -6   1 4904.50 147.564   1
  -2   6  -1 5131.40 162.074   3
   2  -6   2 39403.6 379.194   1
  -2   6  -2 38429.7 402.757   3
   2  -6   3 10959.0 218.062   1
  -2   6  -3 10633.3 228.058   3
  -2   6  -3 10691.0 160.287   0
   2  -6   4 57299.1 480.754   1
  -2   6  -4 55647.2 499.435   3
  -2   6  -5 17284.9 293.272   3
   2  -6   5 17805.5 283.278   1
   2  -6   6 32985.8 383.825   1
  -2   6  -6 32977.8 401.279   3
  -2   6  -6 32956.3 366.493   2
   2  -6   7 21404.7 320.829   1
  -2   6  -7 20259.8 323.472   3
  -2   6  -7 21302.7 301.133   2
   2  -6   8 68898.6 574.016   1
  -2   6  -8 66956.4 580.008   3
   2  -6   9 16615.0 303.138   1
  -2   6  -9 16841.9 307.427   3
  -2   6  -9 17691.2 279.639   2
  -2   6 -10 21422.5 311.103   2
  -2   6 -10 19952.5 335.841   3
   2  -6  10 20278.3 341.357   1
  -2   6 -11 8819.45 240.278   3
   2  -6  11 9136.26 249.016   1
  -2   6 -11 9955.48 222.958   2
  -2   6 -12 25066.3 343.778   2
   2  -6  12 23936.8 386.176   1
  -2   6 -13 325.394 122.020   3
   2  -6  13 298.906 128.951   1
  -2   6 -13 406.788 99.3815   2
  -2   6 -14 37126.5 478.273   3
   2  -6  14 36553.2 490.513   1
  -2   6 -14 37811.7 433.145   2
   2  -6  15 556.490 141.029   1
  -2   6 -15 325.046 123.969   3
  -2   6 -15 294.155 100.285   2
  -2   6 -16 4551.04 178.638   2
   2  -6  16 4150.41 217.374   1
  -2   6 -16 4059.03 198.905   3
  -2   6 -17 3627.16 201.110   3
   2  -6  17 3406.06 203.972   1
  -2   6 -17 3503.33 169.784   2
   2  -6  18 13898.2 349.370   1
  -2   6 -18 13728.4 331.097   3
  -2   6 -19 999.592 153.549   3
   2  -6  19 898.040 173.702   1
   2  -6  20 18782.7 415.205   1
  -2   6 -20 18788.8 393.032   3
  -2   6 -21 117.954 144.932   3
   2  -6  21 241.126 167.049   1
   2  -6  22 9417.37 327.051   1
  -2   6 -22 10913.4 328.176   3
   2  -6  23 3708.99 244.488   1
  -2   6 -23 3506.96 220.336   3
  -2   6 -24 22774.6 457.763   3
   2  -6  24 22514.0 491.826   1
  -2   6 -25 44.7732 126.657   3
   2  -6  25-67.9425 170.606   1
   2  -6  26 16599.8 447.233   1
  -2   6 -26 12210.0 358.452   3
   2  -6  27 353.777 192.532   1
  -2   6 -27 614.031 168.439   3
   2  -6  28 8293.78 352.312   1
  -2   5  32 574.443 159.779   4
  -2   5  31 1208.87 181.562   4
  -2   5  30 123.146 182.782   0
  -2   5  30 305.689 157.825   4
   2  -5 -29 2685.61 245.585   2
  -2   5  29 2731.03 242.443   0
   2  -5 -28 538.573 166.112   2
  -2   5  28 467.765 156.589   0
  -2   5  27 6793.33 318.376   0
   2  -5 -27 4576.99 262.947   2
   2  -5 -26 1379.29 207.944   2
  -2   5  26 1382.50 198.195   0
  -2   5  25 2595.45 234.331   0
   2  -5 -25 2996.59 237.326   2
  -2   5  24 5717.76 267.756   0
   2  -5 -24 5873.51 275.944   2
  -2   5  23 7525.26 289.700   0
   2  -5 -23 7396.06 291.733   2
  -2   5  22 2619.72 212.774   0
   2  -5 -22 2841.10 207.458   2
   2  -5 -21 10330.2 323.476   2
  -2   5  21 10823.9 317.042   0
   2  -5 -20 4024.31 228.793   2
  -2   5  20 4640.10 234.042   0
   2  -5 -19 2550.08 184.795   2
  -2   5  19 2797.57 191.811   0
  -2   5  18 348.026 140.165   0
   2  -5 -18 352.741 143.785   2
   2  -5 -17 14943.8 334.151   2
  -2   5  17 15108.8 331.613   0
   2  -5 -16 206.692 127.164   2
  -2   5  16 151.675 131.711   0
   2  -5 -15 10927.4 278.863   2
  -2   5  15 10977.5 275.845   0
  -2   5  14 990.189 136.515   0
   2  -5 -14 1296.78 146.062   2
   2  -5 -13 28080.4 405.484   2
  -2   5  13 27516.2 395.561   0
   2  -5 -12 9538.23 246.585   2
  -2   5  12 9282.76 240.967   0
   2  -5 -11 14215.8 285.319   2
  -2   5  11 13668.7 277.409   0
   2  -5 -10 19159.5 316.098   2
   2  -5 -10 19576.3 214.235   1
  -2   5  10 18694.5 307.830   0
  -2   5   9 833.438 114.420   0
   2  -5  -9 1094.36 114.660   2
   2  -5  -9 1204.05 70.2781   1
  -2   5   9 1131.40 80.5611   3
   2  -5  -8 41991.2 308.896   1
   2  -5  -8 43123.4 438.107   2
  -2   5   8 41698.8 420.208   0
  -2   5   8 44364.0 349.609   3
   2  -5  -7 10636.1 228.325   2
   2  -5  -7 11252.1 166.680   1
  -2   5   7 10992.6 181.788   3
  -2   5   7 10412.9 215.830   0
  -2   5   6 96.1523 87.0940   0
   2  -5  -6 79.7533 90.6574   2
  -2   5   6 139.204 64.5928   3
   2  -5  -6 145.332 57.0829   1
  -2   5   5 5696.82 161.407   0
   2  -5  -5 6021.38 172.209   2
   2  -5  -5 5903.83 129.860   1
  -2   5   5 6023.37 142.108   3
   2  -5  -4 200.070 65.0591   1
  -2   5   4 196.506 84.0091   0
  -2   5   4 259.471 70.5892   3
  -2   5   3 44176.6 370.380   0
  -2   5   3 45869.3 370.643   3
   2  -5  -3 44785.7 336.777   1
  -2   5   2 6126.45 150.834   3
   2  -5  -2 5901.58 138.839   1
  -2   5   2 5900.57 149.181   0
   2  -5  -1 19033.2 233.924   1
  -2   5   1 18984.7 250.711   3
  -2   5   1 18725.2 231.697   0
   2  -5   0 2304.58 105.440   1
  -2   5   0 2633.93 119.408   3
  -2   5   0 2289.94 99.2644   0
   2  -5   1 7618.96 163.088   1
  -2   5  -1 7746.90 176.053   3
  -2   5  -2 2981.16 129.156   3
   2  -5   2 2790.29 117.673   1
   2  -5   3 30560.3 326.416   1
  -2   5  -3 31880.2 345.937   3
  -2   5  -4 4860.08 154.184   3
   2  -5   4 5112.35 155.900   1
  -2   5  -4 4783.44 103.427   0
   2  -5   5 6170.94 168.062   1
  -2   5  -5 5697.51 167.141   3
  -2   5  -5 6236.41 154.932   2
  -2   5  -6 5284.11 145.228   2
  -2   5  -6 4375.96 152.467   3
   2  -5   6 4889.13 157.455   1
  -2   5  -7 22935.0 314.905   3
   2  -5   7 23983.1 320.712   1
  -2   5  -7 23921.1 284.905   2
   2  -5   8 1393.13 120.851   1
  -2   5  -8 1426.10 115.992   3
  -2   5  -8 1462.96 100.033   2
  -2   5  -9 14430.5 232.570   2
   2  -5   9 13749.5 265.484   1
  -2   5  -9 13428.7 260.694   3
  -2   5 -10 3253.79 155.811   3
   2  -5  10 3402.57 162.030   1
  -2   5 -10 3446.27 132.896   2
   2  -5  11 13819.3 280.400   1
  -2   5 -11 13527.9 274.011   3
  -2   5 -11 14933.4 243.506   2
  -2   5 -12 912.557 125.152   3
  -2   5 -12 953.244 99.7086   2
   2  -5  12 817.687 125.500   1
  -2   5 -13 43275.3 422.288   2
   2  -5  13 40722.6 486.246   1
  -2   5 -13 42276.2 479.987   3
  -2   5 -14 2090.08 150.254   3
  -2   5 -14 1909.08 121.659   2
   2  -5  14 2117.48 163.595   1
  -2   5 -15 48166.2 531.907   3
   2  -5  15 47865.9 546.705   1
  -2   5 -15 48910.8 464.605   2
   2  -5  16 3349.93 195.222   1
  -2   5 -16 3272.88 152.237   2
  -2   5 -16 3385.54 185.684   3
   2  -5  16 3382.36 124.812   4
  -2   5 -17 1807.18 126.330   2
   2  -5  17 1950.96 111.775   4
   2  -5  17 1899.46 173.587   1
  -2   5 -17 1770.93 159.579   3
  -2   5 -18 1036.65 145.557   3
   2  -5  18 1196.45 161.105   1
  -2   5 -18 958.621 111.916   2
   2  -5  18 1162.39 106.405   4
   2  -5  19 11634.4 320.260   1
   2  -5  19 12705.2 222.183   4
  -2   5 -19 11917.6 305.891   3
  -2   5 -20 416.012 146.118   3
   2  -5  20 527.856 105.223   4
   2  -5  20 465.005 154.556   1
   2  -5  21 13328.9 351.066   1
   2  -5  21 13515.4 246.302   4
  -2   5 -21 13317.0 332.646   3
   2  -5  22 74.8462 112.287   4
  -2   5 -22 242.361 139.344   3
   2  -5  22 34.9900 157.505   1
   2  -5  23 6991.90 296.640   1
   2  -5  23 7041.48 204.705   4
  -2   5 -23 6383.28 261.998   3
   2  -5  24 368.988 124.319   4
  -2   5 -24 302.155 157.706   3
   2  -5  24 369.676 182.759   1
   2  -5  25 30327.6 546.530   1
   2  -5  25 32862.6 402.946   4
  -2   5 -26 142.386 125.935   3
   2  -5  26-96.1917 180.852   1
   2  -5  26 56.3965 132.351   4
   2  -5  27 19806.3 474.903   1
   2  -5  27 19942.8 342.462   4
  -2   5 -27 20049.1 432.340   3
   2  -5  28 2420.96 184.490   4
   2  -5  28 1916.01 217.711   1
   2  -5  29 7995.63 346.058   1
   2  -5  29 9102.14 265.840   4
   2  -5  30 566.849 204.397   1
  -2   4  33 3083.66 222.118   4
  -2   4  32 172.480 168.194   4
  -2   4  31 4146.75 220.272   4
  -2   4  31 4333.91 275.730   0
  -2   4  30 47.2603 185.543   0
   2  -4 -30 3.41637 175.216   2
  -2   4  29 6720.83 301.044   0
   2  -4 -29 4181.56 254.664   2
   2  -4 -28 556.526 179.986   2
  -2   4  28 428.018 178.622   0
   2  -4 -27 6589.74 296.835   2
  -2   4  27 7433.96 309.544   0
  -2   4  26 551.475 180.027   0
   2  -4 -26 518.378 164.744   2
  -2   4  25 7880.74 299.163   0
   2  -4 -25 7744.95 303.645   2
   2  -4 -24 4762.90 252.581   2
  -2   4  24 4744.91 247.724   0
   2  -4 -23 8317.11 299.341   2
  -2   4  23 7939.21 286.118   0
  -2   4  22 2479.99 189.062   0
   2  -4 -22 2156.43 186.875   2
   2  -4 -21 3494.99 210.463   2
  -2   4  21 3975.05 214.108   0
  -2   4  20 997.720 162.961   0
   2  -4 -20 1258.88 162.257   2
  -2   4  19 9086.53 268.878   0
   2  -4 -19 8876.10 275.829   2
   2  -4 -18 66.3141 124.294   2
  -2   4  18-2.28141 124.927   0
   2  -4 -17 13667.1 308.328   2
  -2   4  17 13631.2 303.908   0
   2  -4 -16 4944.53 205.986   2
  -2   4  16 5359.63 206.336   0
   2  -4 -15 6908.65 220.625   2
  -2   4  15 6938.62 220.267   0
   2  -4 -14 439.433 114.182   2
  -2   4  14 495.409 114.137   0
   2  -4 -14 371.263 69.2623   1
  -2   4  13 23074.9 348.216   0
   2  -4 -13 21900.2 241.900   1
   2  -4 -13 22539.3 349.562   2
  -2   4  12 519.337 107.315   0
   2  -4 -12 680.833 67.3282   1
  -2   4  12 503.196 60.5465   3
   2  -4 -12 552.518 111.404   2
   2  -4 -11 19370.0 309.520   2
   2  -4 -11 20490.0 224.296   1
  -2   4  11 20270.7 307.338   0
  -2   4  11 21091.6 217.629   3
  -2   4  10 2462.03 87.5244   3
   2  -4 -10 2440.69 93.0959   1
  -2   4  10 2469.88 132.843   0
   2  -4 -10 2752.29 142.557   2
  -2   4   9 47534.6 315.571   3
   2  -4  -9 45872.2 316.517   1
  -2   4   9 45766.4 425.830   0
   2  -4  -9 45924.5 438.184   2
   2  -4  -8 4802.16 158.753   2
   2  -4  -8 4714.22 113.398   1
  -2   4   8 4519.06 151.724   0
  -2   4   8 4835.58 109.847   3
   2  -4  -7 28306.5 328.615   2
  -2   4   7 27984.5 317.851   0
  -2   4   7 29338.5 254.251   3
   2  -4  -7 29275.0 252.498   1
   2  -4  -6 324.933 87.3752   2
  -2   4   6 282.889 87.7254   0
   2  -4  -6 406.078 62.8292   1
  -2   4   6 319.674 58.4814   3
   2  -4  -5 40964.2 297.088   1
  -2   4   5 38534.2 350.703   0
   2  -4  -5 38660.7 360.641   2
  -2   4   5 40810.6 299.025   3
  -2   4   4 1633.34 100.110   0
  -2   4   4 1778.55 83.1865   3
   2  -4  -4 1785.35 103.090   2
   2  -4  -4 1865.25 83.6319   1
  -2   4   3 13351.6 200.007   0
   2  -4  -3 14185.1 185.732   1
  -2   4   3 13875.1 186.625   3
  -2   4   2 1357.94 82.1666   3
  -2   4   2 1430.10 91.7908   0
   2  -4  -2 1408.27 82.6934   1
   2  -4  -1 9724.17 162.843   1
  -2   4   1 9790.26 168.511   3
  -2   4   1 9662.48 164.130   0
   2  -4   0 2954.23 106.295   1
  -2   4   0 2911.18 110.402   3
  -2   4  -1 23058.1 257.556   3
   2  -4   1 22981.3 248.827   1
   2  -4   2 1229.01 88.3609   1
  -2   4  -2 1052.97 89.8705   3
  -2   4  -3 2312.68 105.617   3
   2  -4   3 2196.53 108.304   1
   2  -4   4 14006.2 219.709   1
  -2   4  -4 13580.5 216.770   3
   2  -4   5 10767.5 201.103   1
  -2   4  -5 10550.5 200.556   3
  -2   4  -5 10547.4 169.646   2
   2  -4   6 11377.3 209.455   1
  -2   4  -6 11229.3 210.969   3
  -2   4  -6 10905.6 175.331   2
  -2   4  -7 4428.46 152.049   3
   2  -4   7 4630.98 154.596   1
  -2   4  -7 3977.33 116.352   2
  -2   4  -8 6390.92 178.806   3
   2  -4   8 6707.51 180.039   1
  -2   4  -8 6815.55 147.886   2
   2  -4   9 10169.5 217.891   1
   2  -4   9 10601.2 117.290   0
  -2   4  -9 10993.5 226.614   3
  -2   4  -9 10737.1 182.558   2
   2  -4  10 4429.23 165.699   1
  -2   4 -10 4292.19 157.822   3
  -2   4 -10 4506.96 130.018   2
   2  -4  11 3592.28 158.243   1
  -2   4 -11 3832.62 159.453   3
  -2   4 -11 4115.69 128.221   2
   2  -4  12 91.8556 103.959   1
  -2   4 -12 66.5689 101.739   3
  -2   4 -12 93.4285 70.1614   2
  -2   4 -13 73.3325 73.9676   2
   2  -4  13 105.402 106.383   1
  -2   4 -13 40.2296 92.5003   3
   2  -4  14 4698.79 190.757   1
   2  -4  14 5125.64 128.349   4
  -2   4 -14 5017.77 152.397   2
  -2   4 -14 4529.38 181.682   3
  -2   4 -15 688.972 96.6716   2
   2  -4  15 711.606 129.445   1
   2  -4  15 989.354 89.0960   4
  -2   4 -15 812.525 120.575   3
   2  -4  16 2046.60 160.981   1
  -2   4 -16 2082.13 152.547   3
  -2   4 -16 2064.85 124.743   2
   2  -4  17 6283.55 157.569   4
  -2   4 -17 6601.75 223.088   3
   2  -4  17 6358.68 229.227   1
  -2   4 -17 6421.55 186.860   2
  -2   4 -18 2267.08 165.388   3
   2  -4  18 2039.36 118.521   4
   2  -4  18 1993.44 166.115   1
  -2   4 -18 2069.62 131.410   2
  -2   4 -19 1391.73 144.888   3
   2  -4  19 1368.50 157.034   1
   2  -4  19 1497.52 117.853   4
  -2   4 -19 1535.87 124.638   2
   2  -4  20 3208.62 197.574   1
   2  -4  20 3183.59 141.040   4
  -2   4 -20 3159.67 186.043   3
   2  -4  21-83.3524 139.736   1
  -2   4 -21 48.0010 128.326   3
   2  -4  21 37.3931 103.595   4
   2  -4  22 77.0316 111.583   4
   2  -4  22 39.2131 149.258   1
  -2   4 -22 51.5914 130.869   3
   2  -4  23 5252.85 248.503   1
   2  -4  23 5307.64 186.850   4
  -2   4 -23 5491.04 236.033   3
   2  -4  24 2048.85 153.463   4
  -2   4 -24 1905.14 180.473   3
   2  -4  24 1921.93 209.649   1
  -2   4 -25 26.5597 117.858   3
   2  -4  25-7.50242 161.353   1
   2  -4  25 99.1265 126.299   4
  -2   4 -26 280.595 132.960   3
   2  -4  26 658.210 186.702   1
   2  -4  26 421.867 138.934   4
   2  -4  27 800.144 182.484   1
   2  -4  27 653.206 148.391   4
   2  -4  28 197.319 169.576   1
   2  -4  28 198.181 144.319   4
   2  -4  29 2214.25 179.191   4
   2  -4  29 1436.86 207.178   1
   2  -4  30-22.0676 174.993   1
   2  -4  30 234.581 158.338   4
   2  -4  31 1259.02 196.033   1
   2  -4  31 1577.09 185.139   4
   2  -4  32 518.041 172.547   4
  -2   3  34 12213.2 334.540   4
  -2   3  33 3129.91 224.439   4
  -2   3  32 8894.37 347.671   0
  -2   3  32 10130.5 300.507   4
  -2   3  31 1035.23 191.080   0
   2  -3 -31 995.472 205.788   2
  -2   3  30 19214.6 448.560   0
   2  -3 -30 12308.4 389.812   2
   2  -3 -29 323.464 173.599   2
  -2   3  29 270.263 153.610   0
   2  -3 -28 19163.6 461.661   2
  -2   3  28 17426.2 415.957   0
  -2   3  27 157.136 166.237   0
   2  -3 -27 155.245 161.246   2
   2  -3 -26 16520.3 408.896   2
  -2   3  26 18480.7 411.390   0
   2  -3 -25 4528.49 249.271   2
  -2   3  25 4984.16 244.221   0
   2  -3 -24 27268.2 489.072   2
  -2   3  24 30176.8 485.327   0
   2  -3 -23 2132.71 196.289   2
  -2   3  23 2286.59 190.597   0
   2  -3 -22 40245.2 565.807   2
  -2   3  22 39959.3 535.106   0
   2  -3 -21 5227.17 237.614   2
  -2   3  21 5067.28 218.574   0
   2  -3 -20 4554.97 213.668   2
  -2   3  20 5133.71 213.325   0
  -2   3  19 103.871 126.382   0
   2  -3 -19 186.365 125.551   2
   2  -3 -18 43392.5 528.103   2
  -2   3  18 43963.8 506.969   0
  -2   3  17 2015.73 154.121   0
   2  -3 -17 2257.44 161.397   2
   2  -3 -17 2497.65 124.537   1
   2  -3 -16 30815.8 422.696   2
   2  -3 -16 31846.2 330.136   1
  -2   3  16 30501.6 406.367   0
   2  -3 -15 11327.5 262.778   2
   2  -3 -15 11653.1 199.855   1
  -2   3  15 10738.9 247.038   0
   2  -3 -14 41393.1 458.332   2
   2  -3 -14 43050.9 358.033   1
  -2   3  14 41113.7 442.163   0
  -2   3  13 25113.8 341.240   0
   2  -3 -13 25082.5 351.749   2
   2  -3 -13 25907.5 271.264   1
  -2   3  12 51163.2 293.738   3
   2  -3 -12 49931.1 470.945   2
  -2   3  12 49218.7 454.454   0
   2  -3 -12 50922.4 365.404   1
   2  -3 -11 62075.8 508.614   2
  -2   3  11 63880.3 499.998   0
   2  -3 -11 65052.7 398.589   1
  -2   3  11 63468.8 315.539   3
   2  -3 -10 49559.5 443.310   2
   2  -3 -10 51686.1 345.529   1
  -2   3  10 48546.7 424.310   0
  -2   3  10 52293.2 283.127   3
  -2   3   9 33307.6 348.555   0
  -2   3   9 34014.1 225.428   3
   2  -3  -9 33100.9 352.522   2
   2  -3  -9 33587.1 274.477   1
   2  -3  -8 26118.6 235.994   1
  -2   3   8 25949.6 300.106   0
  -2   3   8 26089.7 198.647   3
   2  -3  -8 26329.4 306.419   2
   2  -3  -7 9431.06 187.255   2
  -2   3   7 9153.98 183.076   0
   2  -3  -7 9362.14 146.007   1
   2  -3  -6 36227.9 332.626   2
   2  -3  -6 36673.4 272.644   1
  -2   3   6 36229.5 327.117   0
  -2   3   5 98854.1 515.583   0
   2  -3  -5 98958.9 522.022   2
   2  -3  -5 97433.0 433.721   1
   2  -3  -4 44475.3 297.029   1
   2  -3  -4 44382.9 339.998   2
  -2   3   4 45268.7 345.116   0
   2  -3  -3 94598.2 475.060   2
   2  -3  -3 95669.0 429.855   1
  -2   3   2 92149.2 409.191   3
   2  -3  -2 90433.1 423.823   1
   2  -3  -1 57763.1 345.888   1
  -2   3   1 58202.9 334.371   3
   2  -3   0 5553.50 124.765   1
  -2   3   0 5237.11 117.024   3
  -2   3  -1 63926.9 371.496   3
   2  -3   1 64046.8 381.737   1
   2  -3   2 29979.4 271.693   1
  -2   3  -2 30442.7 271.861   3
   2  -3   3 47971.0 353.327   1
  -2   3  -3 49248.6 354.146   3
  -2   3  -4 23200.9 255.937   3
   2  -3   4 22996.1 259.233   1
   2  -3   5 104750. 544.545   1
  -2   3  -5 106730. 550.177   3
  -2   3  -6 10560.3 147.924   2
   2  -3   6 11044.4 197.221   1
   2  -3   6 10052.9 122.337   0
  -2   3  -6 11439.1 200.463   3
  -2   3  -7 38558.6 356.563   3
   2  -3   7 37039.0 351.408   1
   2  -3   7 38506.0 230.524   0
  -2   3  -7 37459.3 275.461   2
   2  -3   8 32463.8 214.626   0
   2  -3   8 30736.0 331.227   1
  -2   3  -8 31667.6 335.077   3
  -2   3  -8 32143.3 263.910   2
   2  -3   9 59037.7 466.940   1
  -2   3  -9 58722.0 362.573   2
   2  -3   9 61377.3 302.605   0
  -2   3  -9 59701.3 465.930   3
   2  -3  10 18522.5 174.169   0
   2  -3  10 17916.7 276.702   1
  -2   3 -10 17267.9 268.164   3
  -2   3 -10 17764.6 213.536   2
   2  -3  11 23920.3 323.040   1
   2  -3  11 25196.5 208.999   0
  -2   3 -11 25165.5 323.188   3
  -2   3 -11 25644.6 266.151   2
  -2   3 -12 14321.4 209.522   2
   2  -3  12 13473.8 258.725   1
  -2   3 -12 13956.7 254.621   3
   2  -3  12 13870.5 165.228   0
  -2   3 -13 69751.5 464.122   2
  -2   3 -13 66680.8 542.336   3
   2  -3  13 66943.8 363.571   0
   2  -3  13 67605.8 558.367   1
  -2   3 -14 17205.0 246.011   2
   2  -3  14 16815.3 299.963   1
  -2   3 -14 16806.6 290.216   3
   2  -3  14 17230.6 212.676   4
  -2   3 -15 44459.5 467.836   3
   2  -3  15 44070.9 478.825   1
  -2   3 -15 44252.0 397.088   2
  -2   3 -16 15460.6 248.155   2
   2  -3  16 15403.2 304.220   1
  -2   3 -16 15568.7 295.025   3
   2  -3  17 41211.4 352.020   4
  -2   3 -17 40714.7 408.653   2
   2  -3  17 39350.2 479.659   1
  -2   3 -17 40591.9 469.915   3
  -2   3 -18 8165.54 205.052   2
   2  -3  18 8421.22 183.478   4
   2  -3  18 8346.78 252.344   1
  -2   3 -18 8403.18 240.107   3
   2  -3  19 38733.8 366.775   4
   2  -3  19 37596.6 493.029   1
  -2   3 -19 37779.4 421.114   2
  -2   3 -19 39532.8 484.651   3
  -2   3 -20 12504.4 259.595   2
  -2   3 -20 12957.0 303.117   3
   2  -3  20 13293.7 319.772   1
   2  -3  20 13141.4 236.667   4
   2  -3  21 37040.3 381.033   4
  -2   3 -21 37038.4 492.616   3
  -2   3 -22 13918.1 323.456   3
   2  -3  22 13367.8 335.679   1
   2  -3  22 13690.2 253.231   4
   2  -3  23 26924.9 349.825   4
   2  -3  23 27006.4 466.327   1
  -2   3 -23 26951.6 443.158   3
   2  -3  24 19235.6 310.435   4
   2  -3  24 17869.6 398.916   1
   2  -3  25 11412.0 337.297   1
   2  -3  25 11345.9 256.765   4
  -2   3 -26 9427.82 297.266   3
   2  -3  26 9505.19 324.677   1
   2  -3  26 9484.12 248.275   4
   2  -3  27 20549.0 451.711   1
   2  -3  27 20995.3 349.475   4
   2  -3  28-7.84256 142.564   4
   2  -3  28 39.2008 175.605   1
   2  -3  29 1892.40 191.921   1
   2  -3  29 3115.77 198.443   4
   2  -3  30 3203.02 240.811   1
   2  -3  30 4130.73 216.973   4
   2  -3  31 6430.26 305.455   1
   2  -3  31 7364.24 263.386   4
   2  -3  32 3473.47 219.388   4
   2  -3  32 3664.96 275.540   1
   2  -3  33 8232.71 288.450   4
   2  -3  34 3205.45 233.572   4
  -2   2  34 2434.74 217.901   4
  -2   2  33 3949.66 230.584   4
   2  -2 -32 166.473 184.029   2
   2  -2 -31 704.287 179.695   2
   2  -2 -30 115.069 157.440   2
  -2   2  30 188.849 162.862   0
   2  -2 -29 4577.45 275.404   2
  -2   2  29 4422.17 249.391   0
  -2   2  28 6814.64 277.129   0
   2  -2 -28 5785.07 283.475   2
   2  -2 -27 326.745 175.555   2
  -2   2  27 248.111 156.180   0
  -2   2  26 9857.53 303.804   0
   2  -2 -26 9175.71 316.582   2
   2  -2 -25 3704.48 225.177   2
  -2   2  25 3436.11 212.297   0
   2  -2 -24 2794.09 212.003   2
  -2   2  24 2852.20 196.390   0
  -2   2  23 1784.63 170.708   0
   2  -2 -23 1257.44 165.624   2
   2  -2 -22 6586.65 253.758   2
  -2   2  22 6868.42 238.241   0
   2  -2 -21 4596.62 215.905   2
  -2   2  21 4473.05 199.711   0
   2  -2 -20 14047.9 320.996   2
  -2   2  20 15171.2 314.185   0
   2  -2 -19 7061.13 240.938   2
  -2   2  19 7153.48 227.044   0
   2  -2 -18 12172.3 290.583   2
  -2   2  18 11932.3 267.531   0
   2  -2 -17 21536.7 362.197   2
  -2   2  17 21264.2 335.738   0
   2  -2 -17 21880.3 297.232   1
   2  -2 -16 19397.7 334.329   2
  -2   2  16 20114.6 317.079   0
   2  -2 -16 19433.2 271.568   1
  -2   2  15 19378.5 304.185   0
   2  -2 -15 18831.2 259.321   1
   2  -2 -15 17889.8 311.935   2
   2  -2 -14 37072.1 422.238   2
   2  -2 -14 36773.0 342.394   1
  -2   2  14 35589.3 391.724   0
   2  -2 -13 28741.1 294.561   1
   2  -2 -13 27776.5 355.997   2
  -2   2  13 28439.7 340.245   0
   2  -2 -12 35343.4 387.322   2
  -2   2  12 36422.6 370.633   0
   2  -2 -12 36935.0 321.206   1
   2  -2 -11 13963.1 244.507   2
  -2   2  11 14428.3 235.210   0
   2  -2 -11 14434.9 199.355   1
   2  -2 -10 12477.6 222.146   2
   2  -2 -10 12739.1 182.965   1
  -2   2  10 13099.8 218.589   0
  -2   2  10 13360.2 117.517   3
   2  -2  -9 3181.81 127.655   2
   2  -2  -9 3501.11 107.259   1
  -2   2   9 3189.41 122.483   0
  -2   2   9 3509.66 63.4210   3
  -2   2   8 29177.7 161.068   3
  -2   2   8 27985.5 290.493   0
   2  -2  -8 27580.7 296.601   2
   2  -2  -8 27783.6 247.647   1
   2  -2  -7 134.951 71.1662   2
  -2   2   7 181.263 31.6793   3
  -2   2   7 118.936 77.7461   0
   2  -2  -7 119.937 60.0120   1
   2  -2  -6 46364.0 347.324   2
  -2   2   6 47905.9 355.149   0
   2  -2  -6 47301.3 300.313   1
   2  -2  -5 12147.3 179.263   2
  -2   2   5 12634.8 112.560   3
   2  -2  -5 11291.3 152.525   1
  -2   2   4 51567.9 229.467   3
   2  -2  -4 51305.6 330.456   2
   2  -2  -3 23508.7 210.092   1
  -2   2   3 23706.6 167.752   3
   2  -2  -2 5767.50 114.650   1
  -2   2   2 5431.67 89.3721   3
   2  -2  -1 2503.43 87.4902   1
  -2   2   1 2390.79 71.3191   3
   2  -2   0 76052.5 377.408   1
  -2   2   0 72384.4 338.396   3
  -2   2  -1 199727. 587.069   3
   2  -2   1 200865. 617.595   1
   2  -2   2 99469.9 442.742   1
  -2   2  -2 80184.0 392.633   3
  -2   2  -3 8157.16 143.346   3
   2  -2   3 8463.20 152.275   1
   2  -2   4 91077.2 461.143   1
  -2   2  -4 89781.8 443.915   3
  -2   2  -4 93875.4 324.004   2
   2  -2   5 31302.9 284.132   1
  -2   2  -5 30675.9 275.120   3
  -2   2  -5 30492.6 193.173   2
   2  -2   6 42156.8 338.147   1
   2  -2   6 29934.0 213.277   0
  -2   2  -6 43751.9 337.980   3
  -2   2  -7 3718.53 126.914   3
   2  -2   7 3464.54 122.927   1
  -2   2  -7 2150.20 66.4342   2
   2  -2   7 2274.43 71.8103   0
   2  -2   8 3350.42 128.344   1
  -2   2  -8 2380.44 74.9093   2
   2  -2   8 2360.81 75.9870   0
  -2   2  -8 3482.15 124.698   3
  -2   2  -9 9403.87 139.639   2
   2  -2   9 8098.77 125.538   0
   2  -2   9 11782.2 207.902   1
  -2   2  -9 12312.6 209.283   3
  -2   2 -10 2845.85 87.9127   2
   2  -2  10 3131.51 131.608   1
  -2   2 -10 2928.00 122.010   3
   2  -2  10 3101.56 92.0361   0
   2  -2  11 12229.7 226.908   1
  -2   2 -11 11797.9 168.653   2
  -2   2 -11 11955.5 216.876   3
   2  -2  11 12358.5 162.751   0
  -2   2 -12 13532.2 190.626   2
  -2   2 -12 13917.4 241.083   3
   2  -2  12 13726.6 177.485   0
   2  -2  12 13892.0 247.794   1
  -2   2 -13 24260.4 263.319   2
   2  -2  13 23855.0 238.622   0
   2  -2  13 24701.8 329.570   1
  -2   2 -13 24085.1 316.852   3
  -2   2 -14 28438.7 296.273   2
   2  -2  14 28717.6 269.122   0
  -2   2 -14 27042.2 345.133   3
   2  -2  14 27356.3 353.339   1
   2  -2  14 28464.2 266.345   4
   2  -2  15 323.467 102.721   1
   2  -2  15 189.436 58.5084   0
   2  -2  15 231.159 73.1791   4
  -2   2 -15 309.784 99.0977   3
  -2   2 -15 265.849 77.6246   2
  -2   2 -16 15703.7 281.086   3
   2  -2  16 11063.6 186.062   0
   2  -2  16 15504.7 290.945   1
  -2   2 -16 15569.9 245.081   2
   2  -2  16 10714.1 183.571   4
  -2   2 -17 11.6425 76.7771   2
   2  -2  17 34.5117 105.472   1
   2  -2  17 11.0676 88.5168   4
   2  -2  17 20.9080 63.7253   0
  -2   2 -17 85.0273 102.097   3
  -2   2 -18 9373.10 237.300   3
   2  -2  18 9324.02 246.807   1
  -2   2 -18 9273.32 210.895   2
   2  -2  18 9555.77 193.533   4
   2  -2  19 245.757 98.6581   4
   2  -2  19 220.386 118.803   1
  -2   2 -19 286.990 111.812   3
  -2   2 -19 165.641 88.1822   2
   2  -2  20 6821.83 231.553   1
  -2   2 -20 6633.63 196.106   2
   2  -2  20 6650.55 179.634   4
  -2   2 -20 7135.89 223.695   3
  -2   2 -21 160.345 100.092   2
  -2   2 -21 20.4229 112.678   3
   2  -2  21 65.5550 107.962   4
   2  -2  21 14.3457 125.686   1
   2  -2  22 4943.15 217.435   1
  -2   2 -22 4820.71 203.796   3
   2  -2  22 4900.61 176.147   4
   2  -2  23 420.029 149.990   1
  -2   2 -23 428.663 127.937   3
   2  -2  23 429.394 123.313   4
   2  -2  24 2027.02 182.592   1
  -2   2 -24 2003.04 166.405   3
   2  -2  24 2208.52 152.607   4
   2  -2  25 303.048 155.635   1
  -2   2 -25 394.060 133.094   3
   2  -2  25 607.778 136.390   4
   2  -2  26 144.606 152.053   1
   2  -2  26 163.793 132.866   4
   2  -2  27 3881.72 193.721   4
   2  -2  27 3448.62 217.718   1
   2  -2  28 8088.93 247.204   4
   2  -2  28 4988.22 239.033   1
   2  -2  29 57.3055 150.486   1
   2  -2  29 66.9960 148.010   4
   2  -2  30 1467.93 206.391   1
   2  -2  30 1687.68 186.001   4
   2  -2  31 596.080 167.015   4
   2  -2  32 556.925 179.526   4
   2  -2  33 188.565 174.772   4
   2  -2  34 7801.12 286.417   4
  -2   1  34 488.086 180.546   4
  -2   1  33 17.3549 169.588   4
   2  -1 -32 4387.83 271.850   2
   2  -1 -31 827.228 193.554   2
   2  -1 -30 638.819 184.063   2
   2  -1 -29 3798.01 260.410   2
   2  -1 -28 23.7297 157.603   2
   2  -1 -27 1714.86 201.917   2
  -2   1  27 1011.18 144.316   0
   2  -1 -26 4437.15 249.958   2
  -2   1  26 4386.94 214.208   0
   2  -1 -25-35.6743 142.085   2
  -2   1  25 144.019 128.273   0
  -2   1  24 14621.3 326.342   0
   2  -1 -24 15755.3 377.081   2
  -2   1  23 615.392 139.504   0
   2  -1 -23 690.028 156.362   2
  -2   1  22 4868.42 200.250   0
   2  -1 -22 5005.64 228.408   2
   2  -1 -21 2333.91 170.475   2
  -2   1  21 2238.82 155.092   0
   2  -1 -20 9005.76 263.825   2
  -2   1  20 9535.50 243.138   0
  -2   1  19 888.119 122.669   0
   2  -1 -19 884.485 132.614   2
   2  -1 -18 4728.16 194.825   2
  -2   1  18 5414.63 186.448   0
   2  -1 -17 1911.13 143.375   2
  -2   1  17 1899.81 131.630   0
   2  -1 -16 19579.5 285.247   1
   2  -1 -16 19292.5 321.490   2
  -2   1  16 19838.5 301.355   0
  -2   1  15 1860.44 118.612   0
   2  -1 -15 1611.59 126.773   2
   2  -1 -15 1502.55 105.963   1
   2  -1 -14 12392.5 216.874   1
   2  -1 -14 12071.4 246.833   2
  -2   1  14 12055.6 225.596   0
   2  -1 -13 3760.63 149.722   2
  -2   1  13 3587.27 136.948   0
   2  -1 -13 3958.57 130.866   1
   2  -1 -12 741.361 83.3359   1
  -2   1  12 907.356 96.8278   0
   2  -1 -12 856.279 105.674   2
   2  -1 -11 19092.2 273.181   2
   2  -1 -11 18938.1 233.921   1
  -2   1  11 19513.8 253.549   0
   2  -1 -10 28251.4 271.458   1
  -2   1  10 28215.0 293.063   0
   2  -1 -10 27497.8 313.979   2
   2  -1  -9 13516.7 216.398   2
  -2   1   9 13436.8 202.862   0
   2  -1  -9 13449.9 186.470   1
   2  -1  -8 18714.7 238.254   2
   2  -1  -8 17852.9 205.979   1
  -2   1   8 18345.1 228.049   0
   2  -1  -7 4041.43 120.392   2
   2  -1  -7 4003.27 109.443   1
   2  -1  -6 42295.2 319.497   2
   2  -1  -6 43231.3 291.039   1
   2  -1  -5 281.400 67.6741   2
   2  -1  -5 285.973 57.1631   1
   2  -1  -4 17497.1 185.775   2
   2  -1  -4 11885.4 151.567   1
   2  -1  -3 13432.5 152.328   2
   2  -1  -3 9235.31 134.185   1
   2  -1  -2 10713.4 126.516   2
  -2   1   2 11344.0 100.800   3
   2  -1  -1 22889.6 159.704   2
  -2   1   1 22787.4 153.369   3
   2  -1  -1 22561.0 196.320   1
  -2   1   0 10099.3 116.549   3
   2  -1   0 10351.5 99.1865   2
   2  -1   0 9757.57 134.104   0
   2  -1   0 9786.41 137.322   1
   2  -1   1 15588.0 173.238   1
   2  -1   1 15019.3 155.131   0
  -2   1  -1 15743.4 152.433   3
   2  -1   2 211657. 551.972   0
  -2   1  -2 221616. 587.196   3
   2  -1   3 63061.7 337.860   1
  -2   1  -3 54458.6 310.725   3
   2  -1   4 246596. 693.239   1
  -2   1  -4 248799. 686.519   3
   2  -1   5 54.8790 47.3929   0
   2  -1   5 180.662 73.9273   1
  -2   1  -5 104.198 72.8691   3
  -2   1  -6 44516.3 197.414   2
  -2   1  -6 43381.3 318.891   3
   2  -1   6 43896.6 318.011   1
  -2   1  -7 9021.66 105.378   2
   2  -1   7 9491.29 164.058   1
  -2   1  -7 8821.97 163.481   3
   2  -1   8 14146.4 166.657   0
  -2   1  -8 14886.9 213.514   3
   2  -1   9 23011.5 217.179   0
   2  -1   9 22989.7 262.981   1
  -2   1  -9 23033.7 265.439   3
   2  -1  10 93481.2 442.474   0
   2  -1  10 91617.2 526.266   1
  -2   1 -10 89719.9 529.374   3
  -2   1 -11 41.0192 56.0344   2
   2  -1  11 5.46477 59.2230   0
   2  -1  11 47.6763 81.5767   1
  -2   1 -11 64.3888 80.3961   3
   2  -1  12 50406.3 355.663   0
   2  -1  12 49830.7 418.706   1
  -2   1 -12 49075.7 420.278   3
  -2   1 -12 49956.6 350.417   2
  -2   1 -13 53.3689 61.6392   2
   2  -1  13 50.2103 86.7185   1
   2  -1  13 24.3561 63.4477   0
  -2   1 -13 2.31050 81.8504   3
  -2   1 -14 96794.1 535.168   2
   2  -1  14 99061.5 531.650   0
   2  -1  14 94749.6 608.558   1
  -2   1 -14 96124.7 613.913   3
   2  -1  14 98141.5 483.167   4
  -2   1 -15 3415.50 127.672   2
   2  -1  15 3342.09 149.548   1
   2  -1  15 3171.23 122.872   0
   2  -1  15 3471.47 119.338   4
  -2   1 -15 3011.38 141.465   3
  -2   1 -16 23639.6 297.654   2
   2  -1  16 24556.9 293.031   0
   2  -1  16 23517.9 331.754   1
  -2   1 -16 22957.0 327.884   3
  -2   1 -17 208.217 80.4512   2
  -2   1 -17 183.724 94.2526   3
   2  -1  17 180.947 83.8273   0
   2  -1  17 169.436 104.961   1
   2  -1  17 101.670 82.6482   4
  -2   1 -18 11524.1 232.460   2
   2  -1  18 11205.5 256.216   1
   2  -1  18 11285.8 220.663   0
  -2   1 -18 12103.7 258.735   3
   2  -1  18 10913.9 202.455   4
  -2   1 -19 1589.28 135.950   3
  -2   1 -19 1678.17 121.236   2
   2  -1  19 1518.43 141.343   1
   2  -1  19 1577.43 114.295   0
   2  -1  19 1360.25 115.368   4
  -2   1 -20 6620.40 198.069   2
   2  -1  20 6074.23 210.813   1
   2  -1  20 6248.06 180.932   0
   2  -1  20 6445.39 179.512   4
  -2   1 -20 6324.64 208.155   3
   2  -1  21 496.561 118.533   4
  -2   1 -21 340.800 103.676   2
   2  -1  21 243.305 124.899   1
  -2   1 -21 273.877 112.136   3
  -2   1 -22 19217.3 335.704   2
  -2   1 -22 18025.5 337.764   3
   2  -1  22 17504.1 347.958   1
   2  -1  22 18811.9 288.788   4
   2  -1  23 654.828 125.180   4
   2  -1  23 710.576 151.089   1
  -2   1 -23 828.270 134.620   3
   2  -1  24 42943.6 545.374   1
   2  -1  24 41030.2 433.705   4
  -2   1 -24 40931.8 515.487   3
   2  -1  25 78.0890 132.745   4
   2  -1  25 51.1912 128.077   1
  -2   1 -25 22.0353 124.906   3
   2  -1  26 9000.55 284.927   1
   2  -1  26 14078.9 286.487   4
   2  -1  27 114.031 142.779   1
   2  -1  27 184.863 139.843   4
   2  -1  28 8305.57 249.952   4
   2  -1  29 1659.51 173.123   4
   2  -1  30 4668.13 221.394   4
   2  -1  31 671.778 174.694   4
   2  -1  32 10917.2 306.912   4
   2  -1  33 255.185 172.289   4
   2  -1  34 131.528 180.966   4
  -2   0  34 271.295 184.312   4
   2   0 -32 918.360 217.402   2
   2   0 -31 18495.8 480.920   2
   2   0 -30 2993.43 238.371   2
   2   0 -29 7260.90 312.895   2
   2   0 -28 115.146 175.402   2
   2   0 -27 19589.3 444.904   2
   2   0 -26-8.52665 146.700   2
   2   0 -25 18032.8 407.074   2
  -2   0  25 18267.2 349.653   0
   2   0 -24 1565.02 177.024   2
  -2   0  24 1535.74 153.152   0
  -2   0  23 17899.6 329.045   0
   2   0 -23 16767.4 374.750   2
  -2   0  22 46.1207 110.356   0
   2   0 -22-14.5617 133.384   2
   2   0 -21 19084.3 376.607   2
  -2   0  21 19488.6 325.211   0
   2   0 -20 5167.52 212.681   2
  -2   0  20 4850.80 180.569   0
   2   0 -19 32696.1 453.288   2
  -2   0  19 34372.1 402.206   0
  -2   0  18 391.165 101.021   0
   2   0 -18 126.797 105.526   2
   2   0 -17 33957.6 433.624   2
  -2   0  17 34393.4 379.015   0
   2   0 -16 133.969 98.9145   2
  -2   0  16 318.636 89.8329   0
  -2   0  15 50624.6 425.490   0
   2   0 -15 50897.9 495.519   2
   2   0 -15 51233.7 447.914   1
  -2   0  14 376.674 82.1299   0
   2   0 -14 411.568 87.4471   1
   2   0 -14 340.517 89.9134   2
   2   0 -13 84661.8 592.740   2
   2   0 -13 87161.4 325.072   3
   2   0 -13 85695.0 537.759   1
  -2   0  13 88824.3 525.447   0
   2   0 -12 1755.37 104.622   1
  -2   0  12 1896.55 103.010   0
   2   0 -12 2027.72 120.677   2
   2   0 -12 1892.12 53.6239   3
  -2   0  11 35396.7 316.486   0
   2   0 -11 34504.5 357.566   2
   2   0 -11 34755.1 175.775   3
   2   0 -11 35624.4 326.099   1
   2   0 -10 33705.1 337.537   2
  -2   0  10 34784.6 303.932   0
   2   0 -10 33937.3 308.837   1
  -2   0   9 25326.3 254.233   0
   2   0  -9 23669.3 273.616   2
   2   0  -9 24381.4 254.449   1
   2   0  -8 18006.7 231.032   2
   2   0  -8 18121.8 215.680   1
   2   0  -7 30311.7 261.710   1
   2   0  -7 30260.4 279.148   2
   2   0  -6 76654.4 406.632   2
   2   0  -6 77891.9 393.628   1
   2   0  -5 60204.1 340.016   2
   2   0  -5 44192.4 291.166   1
   2   0  -4 93374.3 392.312   2
   2   0  -4 91391.7 393.251   1
   2   0  -3 28983.7 205.632   2
   2   0  -3 28446.7 219.752   1
   2   0  -2 150206. 414.118   2
   2   0  -2 150909. 472.564   0
   2   0  -2 146262. 470.885   1
   2   0  -1 114272. 318.386   2
   2   0  -1 111599. 398.902   0
   2   0   0 41288.9 246.361   1
   2   0   0 40724.1 246.058   0
   2   0   1 65542.9 308.428   0
   2   0   1 64775.5 305.182   1
   2   0   2 6859.63 113.502   1
   2   0   2 6938.52 116.361   0
   2   0   3 136767. 451.072   1
   2   0   3 132424. 447.516   0
   2   0   4 27838.8 215.795   1
   2   0   4 18194.3 177.760   0
   2   0   5 6506.07 116.748   0
   2   0   5 10063.5 146.448   1
   2   0   6 86713.6 408.555   1
  -2   0  -6 91983.8 274.764   2
  -2   0  -7 3778.73 72.7351   2
   2   0   7 3850.90 108.059   0
   2   0   7 4299.01 113.906   1
   2   0   8 109933. 491.461   1
   2   0   8 110355. 479.807   0
   2   0   9 17782.1 208.934   0
   2   0   9 16763.0 212.348   1
   2   0  10 18897.2 230.493   1
   2   0  10 19713.8 228.644   0
  -2   0 -11 80275.5 409.403   2
   2   0  11 80824.7 465.716   0
   2   0  12 8187.28 167.384   0
   2   0  12 7912.23 172.188   1
  -2   0 -12 8156.35 148.607   2
   2   0  13 61108.8 449.493   1
   2   0  13 63098.7 441.439   0
  -2   0 -13 61424.8 405.475   2
   2   0  14 45.8310 75.2664   4
   2   0  14-19.4015 80.5221   1
  -2   0 -14-0.55219 64.2521   2
   2   0  14-6.94155 73.8787   0
   2   0  15 29463.4 338.751   1
   2   0  15 32017.1 295.435   4
   2   0  15 31060.2 336.313   0
  -2   0 -15 31363.4 321.684   2
   2   0  16 379.873 91.6853   0
  -2   0 -16 273.271 96.2068   3
  -2   0 -16 261.419 76.7384   2
   2   0  16 388.639 98.1345   1
   2   0  16 257.566 87.8580   4
  -2   0 -17 30886.5 348.556   2
   2   0  17 30738.3 309.811   4
  -2   0 -17 30972.3 375.051   3
   2   0  17 30755.5 369.825   1
   2   0  17 31909.4 361.367   0
   2   0  18 160.053 92.6901   4
   2   0  18 139.665 97.2602   1
  -2   0 -18 197.406 86.3140   2
  -2   0 -18 103.412 99.3664   3
   2   0  18 124.780 93.7166   0
   2   0  19 31482.3 382.661   0
  -2   0 -19 30591.5 374.875   2
   2   0  19 30637.1 391.091   1
   2   0  19 30517.9 328.990   4
  -2   0 -19 29587.7 390.900   3
   2   0  20 4.37752 107.718   1
  -2   0 -20 62.0412 89.9951   2
   2   0  20 137.798 101.576   0
   2   0  20 27.9512 104.372   4
  -2   0 -20 50.2382 106.553   3
   2   0  21 8719.70 206.330   4
  -2   0 -21 8147.55 219.931   2
   2   0  21 8445.85 234.520   1
   2   0  21 8457.49 227.607   0
  -2   0 -21 8377.96 232.589   3
  -2   0 -22 203.459 107.284   2
  -2   0 -22 341.523 116.567   3
   2   0  22 344.773 123.305   1
   2   0  22 193.357 116.658   4
   2   0  22 294.144 115.157   0
  -2   0 -23 10881.0 265.484   2
   2   0  23 10561.8 275.307   1
   2   0  23 10657.1 265.360   0
  -2   0 -23 10222.0 265.815   3
   2   0  23 10292.8 234.135   4
   2   0  24 924.524 147.164   1
   2   0  24 1008.43 133.901   4
  -2   0 -24 823.286 135.384   3
   2   0  25 17127.7 356.973   1
   2   0  25 16112.6 296.482   4
   2   0  26 2515.68 170.120   4
   2   0  27 22790.8 364.884   4
   2   0  28 986.229 159.629   4
   2   0  29 20557.1 361.462   4
   2   0  30 2862.73 199.763   4
   2   0  31 7907.00 270.358   4
   2   0  32 1159.13 188.749   4
   2   0  33 3519.24 230.298   4
   2   0  34 5806.93 268.237   4
   2   0  35 2584.68 225.953   4
  -2  -1  34 2343.78 212.836   4
   2   1 -32-21.0174 190.514   2
   2   1 -31 0.00000 185.299   2
   2   1 -30 1740.44 214.162   2
   2   1 -29 104.977 186.788   2
   2   1 -28 2028.35 215.329   2
   2   1 -27 3418.75 241.356   2
   2   1 -26 1274.66 185.815   2
   2   1 -25 271.466 162.233   2
   2   1 -24 1166.93 174.373   2
   2   1 -23 162.526 143.125   2
   2   1 -22 3030.71 198.553   2
  -2  -1  22 2738.57 147.488   0
  -2  -1  21 79.8705 99.3124   0
   2   1 -21 145.881 122.130   2
   2   1 -20 302.969 119.329   2
  -2  -1  20 285.495 98.5357   0
  -2  -1  19 53.0164 88.0629   0
   2   1 -19-12.7189 119.319   2
   2   1 -18 141.507 106.744   2
  -2  -1  18 119.314 87.2988   0
   2   1 -17 2850.48 162.924   2
  -2  -1  17 3455.86 135.987   0
  -2  -1  16 1638.78 108.443   0
   2   1 -16 1450.89 125.795   2
  -2  -1  15 4786.61 139.888   0
   2   1 -15 4560.36 103.255   3
   2   1 -15 4913.28 178.946   2
   2   1 -14 51.9750 87.1362   2
  -2  -1  14 76.3276 72.6961   0
   2   1 -14 41.0100 43.4857   3
   2   1 -13 1042.43 102.541   2
  -2  -1  13 1052.26 86.7255   0
   2   1 -13 1193.83 102.608   1
   2   1 -13 967.647 54.4295   3
  -2  -1  12 2549.88 104.072   0
   2   1 -12 2608.00 126.577   2
   2   1 -12 2323.92 68.6657   3
   2   1 -12 2300.48 117.055   1
   2   1 -11 5719.80 160.934   2
  -2  -1  11 5889.50 133.058   0
   2   1 -11 6076.13 96.3035   3
   2   1 -11 5629.00 152.764   1
   2   1 -10 108.882 39.1965   3
   2   1 -10 41.8489 81.1694   2
  -2  -1  10 118.843 64.4301   0
   2   1 -10 143.356 79.7063   1
   2   1  -9 11.8724 68.5762   1
   2   1  -9 43.1869 33.8947   3
   2   1  -9 60.8668 76.7002   2
   2   1  -8 29671.1 292.523   2
   2   1  -8 28956.5 171.014   3
   2   1  -8 29091.5 278.479   1
   2   1  -7 3896.90 66.1632   3
   2   1  -7 3714.18 116.091   1
   2   1  -7 3776.65 121.618   2
   2   1  -6 41991.8 315.047   2
   2   1  -6 42690.8 307.632   1
   2   1  -6 43574.7 191.455   3
   2   1  -5 38192.8 285.902   2
   2   1  -5 39043.0 183.309   3
   2   1  -5 39009.2 280.996   1
   2   1  -4 4509.31 107.728   2
   2   1  -4 4804.38 73.1276   3
   2   1  -4 4742.62 113.283   1
   2   1  -3 6877.68 115.457   2
   2   1  -3 7195.65 126.165   1
   2   1  -3 6956.16 114.611   0
   2   1  -3 7213.16 88.8276   3
   2   1  -2 120754. 396.836   2
   2   1  -2 126062. 350.960   3
   2   1  -2 121951. 424.408   1
   2   1  -2 123213. 419.504   0
   2   1  -1 88.4314 61.6356   0
   2   1  -1 143.021 52.5499   1
   2   1  -1 66.0178 44.0735   3
   2   1  -1 95.1103 43.5433   2
   2   1   0 2465.77 75.2261   1
   2   1   0 2554.42 75.7799   3
   2   1   0 2438.42 81.5532   0
   2   1   0 2517.42 62.1629   2
   2   1   1 4351.96 88.9933   1
   2   1   1 4328.06 98.5399   0
   2   1   1 4329.21 95.4149   3
   2   1   1 4744.29 71.5364   2
   2   1   2 4161.60 87.3482   1
   2   1   2 4135.92 100.072   3
   2   1   2 4233.60 101.223   0
   2   1   3 2577.25 85.6576   0
   2   1   3 2840.07 98.1901   3
   2   1   3 3019.09 79.0546   1
   2   1   4 31153.4 206.780   1
   2   1   4 30170.0 237.953   0
   2   1   5 5371.23 101.200   1
   2   1   5 4747.30 116.375   0
  -2  -1  -5 5242.02 82.1605   2
   2   1   6 15515.8 160.070   1
   2   1   6 15613.5 191.678   0
   2   1   7 327.620 59.1842   1
  -2  -1  -7 146.664 42.3626   2
   2   1   7 287.281 73.4092   0
   2   1   8 4983.32 109.339   1
   2   1   8 5452.97 136.211   0
   2   1   9 2342.12 89.7815   1
   2   1   9 2584.84 106.494   0
   2   1  10 22673.4 260.587   0
  -2  -1 -10 22558.9 219.732   2
   2   1  10 22643.2 229.303   1
   2   1  11 3398.65 109.169   1
  -2  -1 -11 3792.20 107.568   2
   2   1  11 3422.53 126.873   0
  -2  -1 -12 6074.60 136.772   2
   2   1  12 6079.86 143.470   1
   2   1  12 5951.89 159.198   0
  -2  -1 -13 3025.24 111.168   2
   2   1  13 2697.44 111.219   1
   2   1  13 2774.49 125.430   0
  -2  -1 -14 12422.0 206.136   2
   2   1  14 12666.0 209.438   1
   2   1  14 12584.2 188.134   4
   2   1  14 12988.1 231.744   0
  -2  -1 -15 7133.99 170.089   2
   2   1  15 7352.63 173.232   1
   2   1  15 7396.28 155.455   4
   2   1  15 7464.22 189.585   0
  -2  -1 -16 9710.22 198.342   2
   2   1  16 9482.75 181.137   4
   2   1  16 9185.98 194.500   1
   2   1  16 9447.82 214.754   0
  -2  -1 -17 6414.80 175.338   2
   2   1  17 6133.43 157.971   4
   2   1  17 6192.38 187.206   0
   2   1  18 24350.8 346.074   0
  -2  -1 -18 24072.0 322.288   2
   2   1  18 23361.3 284.229   4
   2   1  19 494.290 96.9828   1
  -2  -1 -19 690.363 105.162   2
   2   1  19 625.671 105.376   4
   2   1  19 657.818 116.035   0
  -2  -1 -20 1264.33 123.589   2
   2   1  20 1679.14 129.898   1
   2   1  20 1714.30 126.553   4
   2   1  20 1688.98 141.402   0
  -2  -1 -21 5575.22 190.685   2
   2   1  21 5628.69 197.851   1
   2   1  21 5305.57 175.664   4
   2   1  21 5320.60 202.944   0
  -2  -1 -22 2856.57 159.027   2
   2   1  22 2923.18 154.830   4
   2   1  22 2580.15 166.140   0
  -2  -1 -22 2505.70 156.216   3
  -2  -1 -23 1312.80 133.920   2
   2   1  23 1058.11 131.149   4
   2   1  23 1011.04 141.549   0
  -2  -1 -23 895.095 130.920   3
  -2  -1 -24 779.393 127.601   2
   2   1  24 692.742 132.772   4
   2   1  24 768.840 144.630   0
   2   1  25 304.194 133.263   4
   2   1  25 388.391 138.921   0
   2   1  26 2220.82 166.309   4
   2   1  26 2192.42 174.410   0
   2   1  27 62.8164 138.402   4
   2   1  28 4742.26 208.351   4
   2   1  29 1008.42 166.912   4
   2   1  30 1599.87 181.988   4
   2   1  31 9.43899 163.117   4
   2   1  32 1648.79 194.697   4
   2   1  33 253.900 179.019   4
   2   1  34 2456.85 222.670   4
  -2  -2  34 11478.0 326.422   4
  -2  -2  33 2984.04 217.191   4
   2   2 -32 10049.9 372.457   2
   2   2 -31 1091.35 195.239   2
   2   2 -30 9606.44 352.445   2
   2   2 -29 2308.85 218.334   2
   2   2 -28 20755.7 465.485   2
   2   2 -27 5637.90 278.694   2
   2   2 -26 27022.9 503.500   2
   2   2 -25 2862.09 208.574   2
   2   2 -24 14586.1 363.995   2
   2   2 -23 1553.39 175.197   2
   2   2 -22 36820.2 528.304   2
   2   2 -21 85.1983 133.144   2
   2   2 -20 27398.7 440.861   2
   2   2 -19 3421.64 184.372   2
  -2  -2  19 3315.94 136.339   0
   2   2 -18 52704.6 563.930   2
  -2  -2  18 53607.9 429.588   0
   2   2 -17 16012.0 314.383   2
  -2  -2  17 16526.4 239.170   0
   2   2 -16 30631.0 410.681   2
  -2  -2  16 30128.2 303.364   0
   2   2 -16 29739.2 278.575   3
   2   2 -15 18580.2 315.812   2
  -2  -2  15 18352.3 231.155   0
   2   2 -15 19084.0 219.504   3
   2   2 -14 58349.0 524.688   2
  -2  -2  14 58157.1 385.874   0
   2   2 -13 11582.4 237.469   2
  -2  -2  13 11300.3 173.619   0
   2   2 -12 26004.0 332.494   2
  -2  -2  12 26508.4 246.470   0
   2   2 -11 23307.1 292.142   1
  -2  -2  11 22918.6 224.227   0
   2   2 -10 10032.3 195.540   1
   2   2 -10 9925.16 199.938   2
   2   2  -9 12260.3 211.842   2
   2   2  -9 12849.3 208.467   1
   2   2  -8 45960.3 361.760   1
   2   2  -8 46469.8 372.969   2
   2   2  -8 44216.0 266.431   3
   2   2  -7 45148.4 353.136   2
   2   2  -7 45648.4 344.975   1
   2   2  -7 44383.0 262.606   3
   2   2  -6 30497.7 281.920   2
   2   2  -6 31567.5 217.818   3
   2   2  -6 31057.6 276.380   1
   2   2  -5 530.676 72.7212   2
   2   2  -5 644.433 78.2564   1
   2   2  -5 576.380 54.7539   3
   2   2  -5 727.083 59.4560   0
   2   2  -4 16363.4 158.988   0
   2   2  -4 15833.0 185.295   1
   2   2  -4 16476.1 158.751   3
   2   2  -4 15753.1 192.463   2
   2   2  -3 34464.1 253.690   1
   2   2  -3 34329.4 264.267   2
   2   2  -3 35397.1 226.218   0
   2   2  -3 35035.7 226.859   3
   2   2  -2 43264.8 255.899   3
   2   2  -2 43961.2 268.735   1
   2   2  -2 43847.2 255.717   0
   2   2  -2 42905.6 281.690   2
   2   2  -1 20216.0 186.711   2
   2   2  -1 20701.3 186.217   3
   2   2  -1 20989.4 180.196   1
   2   2  -1 21351.9 184.525   0
   2   2   0 36081.6 246.058   3
   2   2   0 36539.8 237.942   2
   2   2   0 35051.4 216.807   1
   2   2   0 34755.3 239.739   0
   2   2   1 10088.8 142.865   3
   2   2   1 10865.5 135.101   2
   2   2   1 10566.1 118.120   1
   2   2   1 10454.4 144.550   0
   2   2   2 1547.42 87.8479   0
   2   2   2 1410.60 86.3470   3
   2   2   2 1360.37 58.2632   1
   2   2   2 1594.46 71.0613   2
   2   2   3 1569.97 83.8623   0
   2   2   3 1682.96 59.5551   1
   2   2   3 1607.61 86.0227   3
   2   2   4 19880.8 217.902   3
   2   2   4 19294.1 210.991   0
   2   2   4 19961.5 149.869   1
   2   2   5 91806.0 452.511   0
   2   2   5 91385.8 458.593   3
   2   2   5 90927.9 314.588   1
   2   2   6 35172.4 298.942   0
   2   2   6 34503.2 297.662   3
   2   2   6 35720.5 205.907   1
   2   2   7 845.636 90.2843   0
   2   2   7 766.961 54.7003   1
   2   2   7 1062.32 91.9977   3
  -2  -2  -7 680.076 64.7760   2
  -2  -2  -8 19807.0 207.379   2
   2   2   8 19954.8 251.031   3
   2   2   8 20576.4 252.752   0
   2   2   9 14004.5 220.202   0
  -2  -2  -9 13409.9 181.372   2
   2   2  10 42163.9 373.668   0
  -2  -2 -10 41882.7 322.455   2
  -2  -2 -11 49483.9 363.846   2
   2   2  11 48777.1 412.262   0
  -2  -2 -12 7395.18 158.749   2
   2   2  12 7358.14 180.344   0
  -2  -2 -13 12258.5 204.882   2
   2   2  13 12722.3 236.276   0
  -2  -2 -14 24552.0 293.135   2
   2   2  14 24698.9 251.477   4
   2   2  14 25532.5 330.503   0
  -2  -2 -15 28654.4 328.384   2
   2   2  15 28387.1 279.598   4
   2   2  15 28752.0 361.770   0
  -2  -2 -16 5646.15 167.848   2
   2   2  16 5843.65 153.651   4
   2   2  16 5721.35 186.108   0
  -2  -2 -17 39185.7 412.399   2
   2   2  17 39036.4 364.301   1
   2   2  17 39427.5 443.554   0
   2   2  17 40010.6 351.845   4
   2   2  18 400.363 116.758   0
   2   2  18 237.483 90.8518   1
  -2  -2 -18 318.489 97.9274   2
   2   2  18 343.788 102.270   4
  -2  -2 -19 70883.5 587.340   2
   2   2  19 68959.6 487.567   4
   2   2  19 69036.3 612.273   0
  -2  -2 -20 410.153 108.675   2
   2   2  20 359.006 111.615   4
   2   2  20 347.478 124.965   0
  -2  -2 -21 4172.33 179.877   2
   2   2  21 4178.85 162.512   4
   2   2  21 3851.82 191.320   0
   2   2  22 7201.56 240.851   0
  -2  -2 -22 6422.82 214.403   2
   2   2  22 7007.91 201.026   4
   2   2  23 19799.2 306.859   4
  -2  -2 -23 19314.7 352.436   2
   2   2  23 20529.5 382.648   0
  -2  -2 -24 3137.60 178.294   2
   2   2  24 3289.95 169.475   4
   2   2  24 3205.66 201.790   0
  -2  -2 -25 20324.1 380.346   2
   2   2  25 20098.2 401.510   0
   2   2  25 20261.8 326.463   4
   2   2  26 1691.99 156.062   4
   2   2  26 1356.51 175.432   0
   2   2  27 10870.6 314.797   0
   2   2  27 14474.1 301.429   4
   2   2  28 1075.87 168.391   0
   2   2  28 1234.93 166.019   4
   2   2  29 7558.95 251.590   4
   2   2  30 749.381 170.025   4
   2   2  31 11886.8 310.114   4
   2   2  32 392.873 172.140   4
   2   2  33 837.576 183.355   4
   2   2  34 10.3521 179.444   4
  -2  -3  34 41.1149 175.170   4
  -2  -3  33 9238.92 293.371   4
   2   3 -32 457.437 185.453   2
   2   3 -31 13684.7 419.421   2
   2   3 -30 2984.51 251.521   2
   2   3 -29 12247.0 380.668   2
   2   3 -28 2300.22 222.135   2
   2   3 -27 15620.0 409.036   2
   2   3 -26 3338.64 225.370   2
   2   3 -25 3964.54 233.901   2
   2   3 -24 5507.88 253.441   2
   2   3 -23 11769.4 328.155   2
   2   3 -22 4447.08 222.317   2
   2   3 -21 15472.0 351.036   2
   2   3 -20 17142.2 356.193   2
   2   3 -19 5332.28 218.227   2
   2   3 -18 28143.8 420.631   2
   2   3 -17 17346.6 326.042   2
   2   3 -17 18942.8 259.734   3
   2   3 -16 16535.9 312.528   2
   2   3 -16 17685.8 245.983   3
   2   3 -15 32754.8 414.495   2
  -2  -3  15 33928.0 284.346   0
   2   3 -14 10501.1 240.793   2
  -2  -3  14 10517.0 158.347   0
   2   3 -13 23223.8 332.780   2
  -2  -3  13 24295.9 226.985   0
   2   3 -12 47129.5 454.772   2
  -2  -3  12 47772.3 300.888   0
   2   3 -12 45424.6 344.651   3
   2   3 -11 46043.6 436.665   2
   2   3 -11 44062.7 332.116   3
   2   3 -10 64853.7 499.333   2
   2   3 -10 67685.6 401.615   3
   2   3  -9 17906.4 261.516   2
   2   3  -9 18160.1 208.964   3
   2   3  -8 1722.29 103.861   2
   2   3  -8 1499.61 103.595   1
   2   3  -8 1534.66 82.5038   3
   2   3  -7 18997.7 254.067   2
   2   3  -7 18349.2 205.244   3
   2   3  -7 18589.9 242.190   1
   2   3  -6 32554.8 266.168   3
   2   3  -6 33177.1 321.580   2
   2   3  -6 31457.2 295.541   1
   2   3  -5 7520.82 160.797   2
   2   3  -5 7487.86 137.076   3
   2   3  -5 7053.81 108.703   0
   2   3  -5 7601.88 153.161   1
   2   3  -4 64697.5 306.081   0
   2   3  -4 64811.2 362.762   3
   2   3  -4 62611.0 374.944   1
   2   3  -4 66056.7 417.796   2
   2   3  -3 82066.7 409.140   3
   2   3  -3 81075.3 403.296   1
   2   3  -3 81872.7 444.571   2
   2   3  -3 80615.6 346.080   0
   2   3  -2 43829.9 282.946   1
   2   3  -2 44776.1 307.774   3
   2   3  -2 43620.8 321.952   2
   2   3  -2 44693.9 267.964   0
   2   3  -1 89665.6 446.507   2
   2   3  -1 87304.2 427.305   3
   2   3  -1 86294.7 371.388   1
   2   3  -1 88862.9 385.282   0
   2   3   0 65372.9 375.795   3
   2   3   0 66692.9 307.703   1
   2   3   0 66737.0 342.882   0
   2   3   1 112237. 484.731   2
   2   3   1 112692. 372.667   1
   2   3   1 111602. 494.316   3
   2   3   1 109352. 457.024   0
   2   3   2 120930. 524.224   3
   2   3   2 120963. 499.005   0
   2   3   2 120689. 362.572   1
   2   3   2 122542. 505.097   2
   2   3   3 80016.5 423.418   0
   2   3   3 81240.4 439.772   3
   2   3   3 83092.4 282.474   1
   2   3   4 152060. 603.175   0
   2   3   4 154983. 357.051   1
   2   3   4 149797. 617.782   3
   2   3   5 85078.5 474.439   0
   2   3   5 87828.9 482.121   3
   2   3   6 152006. 645.882   3
   2   3   6 150715. 647.782   0
   2   3   7 75729.0 259.042   1
   2   3   7 73248.9 472.044   0
   2   3   7 73736.9 465.629   3
   2   3   8 107163. 586.034   0
   2   3   8 107673. 580.721   3
   2   3   8 109457. 328.759   1
   2   3   9 5386.05 85.7717   1
  -2  -3  -9 5528.02 139.083   2
   2   3   9 5413.58 158.835   0
   2   3   9 5462.98 151.978   3
   2   3  10 87031.6 330.846   1
  -2  -3 -10 89958.0 510.979   2
   2   3  10 90577.5 557.006   3
   2   3  10 89551.0 569.077   0
   2   3  11 129413. 705.492   0
  -2  -3 -11 130592. 637.315   2
   2   3  11 128064. 434.924   1
   2   3  11 129622. 682.675   3
   2   3  12 63731.2 330.968   1
  -2  -3 -12 65484.3 467.293   2
   2   3  12 63837.1 516.624   0
   2   3  13 272.938 99.5861   0
   2   3  13 233.488 53.1254   1
  -2  -3 -13 282.486 81.7499   2
   2   3  14 38781.9 285.495   1
   2   3  14 40170.3 433.978   0
   2   3  14 39279.7 314.729   4
  -2  -3 -14 38555.3 385.525   2
  -2  -3 -15 8029.32 196.714   2
   2   3  15 7980.26 165.622   4
   2   3  15 8010.23 220.242   0
  -2  -3 -16 38379.8 410.095   2
   2   3  16 38688.1 338.428   4
   2   3  16 39173.5 452.432   0
  -2  -3 -17 32672.8 391.017   2
   2   3  17 31319.1 318.505   4
   2   3  17 33155.2 433.115   0
  -2  -3 -18 83810.0 634.502   2
   2   3  18 81081.1 512.559   4
   2   3  18 83401.8 685.798   0
   2   3  19 11029.1 217.597   4
  -2  -3 -19 11191.0 258.948   2
   2   3  19 11322.6 285.100   0
  -2  -3 -20 25794.7 385.519   2
   2   3  20 24459.2 311.517   4
   2   3  20 25773.8 413.674   0
   2   3  21 571.362 141.712   0
  -2  -3 -21 809.465 129.260   2
   2   3  21 520.824 119.835   4
  -2  -3 -22 19065.3 355.655   2
   2   3  22 18692.2 291.964   4
   2   3  22 18657.0 376.884   0
  -2  -3 -23 11291.4 289.768   2
   2   3  23 11836.2 252.211   4
   2   3  23 11402.0 311.995   0
  -2  -3 -24 12374.3 309.956   2
   2   3  24 12319.4 262.737   4
   2   3  24 13151.9 340.111   0
   2   3  25 699.626 143.191   4
  -2  -3 -25 779.425 144.227   2
   2   3  25 957.818 174.669   0
   2   3  26 11176.3 336.388   0
   2   3  26 11553.4 269.311   4
   2   3  27 2796.70 182.053   4
   2   3  27 2798.24 220.773   0
   2   3  28 5259.22 220.529   4
   2   3  28 4972.29 258.866   0
   2   3  29 4345.94 218.661   4
   2   3  29 3199.20 231.519   0
   2   3  30 13377.9 319.351   4
   2   3  30 13393.7 384.734   0
   2   3  31 1891.47 216.888   0
   2   3  31 2135.52 201.985   4
   2   3  32 7147.42 271.201   4
   2   3  33 55.8287 177.205   4
   2   3  34 6789.50 280.786   4
  -2  -4  33 2150.80 209.164   4
  -2  -4  32 933.572 177.374   4
   2   4 -31 248.309 179.035   2
   2   4 -30 133.855 179.957   2
   2   4 -29 1312.87 195.056   2
   2   4 -28-90.9545 170.854   2
   2   4 -27 2608.73 219.707   2
   2   4 -26 9.10219 165.008   2
   2   4 -25 4856.44 264.172   2
   2   4 -24 315.927 153.744   2
   2   4 -23 5755.63 252.700   2
   2   4 -22 1580.89 175.681   2
   2   4 -21 445.555 145.010   2
   2   4 -20 4088.48 213.551   2
   2   4 -19 8939.10 268.628   2
   2   4 -18 1154.50 149.037   2
   2   4 -17 25.2745 111.580   2
   2   4 -17 46.5561 83.1527   3
   2   4 -16 27.1958 104.257   2
   2   4 -16 45.8661 69.4213   3
   2   4 -15 515.812 112.995   2
   2   4 -15 291.687 74.6020   3
   2   4 -14 2505.59 149.042   2
   2   4 -14 1876.80 104.403   3
   2   4 -13 13837.4 276.051   2
   2   4 -13 14085.6 228.532   3
   2   4 -12 9846.89 192.047   3
   2   4 -12 9071.60 219.411   2
   2   4 -11 218.542 88.9791   2
   2   4 -11 175.883 72.6495   3
   2   4 -10 1309.90 113.777   2
   2   4 -10 1353.55 91.7133   3
   2   4  -9 172.185 70.4382   3
   2   4  -9 264.778 85.2089   2
   2   4  -8 20841.1 290.534   2
   2   4  -8 19725.0 244.482   3
   2   4  -7 44981.2 357.622   3
   2   4  -7 45322.9 244.428   0
   2   4  -7 45967.2 415.778   2
   2   4  -6 517.814 77.3975   3
   2   4  -6 471.442 91.9239   2
   2   4  -6 508.248 50.6134   0
   2   4  -5 27492.6 306.304   2
   2   4  -5 27741.1 278.791   3
   2   4  -5 28585.7 205.907   0
   2   4  -4 20212.1 262.432   2
   2   4  -4 19682.8 238.202   3
   2   4  -3 16508.9 234.107   2
   2   4  -3 16125.7 214.085   3
   2   4  -2 1372.72 93.3335   3
   2   4  -2 1327.15 78.8344   1
   2   4  -2 1328.63 71.9703   0
   2   4  -2 1425.70 94.5492   2
   2   4  -1 5.49614 70.2575   3
   2   4  -1 67.5612 57.8215   0
   2   4  -1 104.054 55.9291   1
   2   4  -1 118.657 78.8109   2
   2   4   0 17359.7 198.333   0
   2   4   0 17358.0 224.790   3
   2   4   0 17589.6 173.571   1
   2   4   0 17988.2 235.597   2
   2   4   1 3023.68 104.247   0
   2   4   1 2874.93 118.385   2
   2   4   1 3059.39 113.265   3
   2   4   2 87.5826 41.2974   1
   2   4   2 68.7481 69.6316   0
   2   4   2 144.060 70.8030   3
   2   4   3 3262.26 118.004   0
   2   4   3 3336.13 66.6444   1
   2   4   3 3673.25 123.053   3
   2   4   4 949.049 88.4540   0
   2   4   4 996.512 88.7653   3
   2   4   5 402.680 83.1188   0
   2   4   5 425.059 79.9563   3
   2   4   6 663.970 91.4206   3
   2   4   6 428.468 88.3500   0
   2   4   7 20951.7 278.586   0
   2   4   7 20859.5 273.834   3
   2   4   8 18653.1 269.717   0
   2   4   8 17648.4 256.821   3
  -2  -4  -9 36531.7 352.511   2
   2   4   9 36695.6 366.793   3
   2   4   9 36408.6 377.993   0
  -2  -4 -10 5606.76 158.038   2
   2   4  10 6065.45 180.473   0
   2   4  10 5423.41 164.986   3
  -2  -4 -11 4597.85 147.555   2
   2   4  11 3908.14 151.789   3
   2   4  11 4034.22 161.305   0
  -2  -4 -12 3653.59 141.023   2
   2   4  12 3621.63 147.209   3
   2   4  12 3289.54 151.407   0
   2   4  13 859.068 117.049   0
  -2  -4 -13 834.462 100.950   2
   2   4  13 780.574 103.284   3
   2   4  14 15869.2 278.707   3
   2   4  14 15965.7 208.293   4
  -2  -4 -14 16312.1 274.409   2
   2   4  14 16109.0 299.538   0
  -2  -4 -15 5977.48 185.025   2
   2   4  15 5581.60 200.512   0
  -2  -4 -16 3020.67 149.148   2
   2   4  16 2593.83 163.309   0
   2   4  17 7857.77 176.058   4
  -2  -4 -17 8038.67 222.090   2
   2   4  17 7700.74 236.527   0
   2   4  18 19.1366 112.995   0
  -2  -4 -18 75.0308 103.703   2
   2   4  18 30.1506 93.7550   4
   2   4  19 32898.7 344.831   4
  -2  -4 -19 32927.9 434.875   2
   2   4  19 33179.5 470.544   0
   2   4  20 6165.77 180.248   4
  -2  -4 -20 5403.40 205.757   2
   2   4  20 5980.55 237.088   0
   2   4  21 6448.56 187.327   4
  -2  -4 -21 6547.64 228.115   2
   2   4  21 6969.76 261.160   0
   2   4  22 1392.51 136.211   4
   2   4  22 1333.57 169.831   0
  -2  -4 -22 1506.58 150.210   2
  -2  -4 -23 962.408 151.406   2
   2   4  23 1144.42 139.552   4
   2   4  23 1222.17 174.696   0
  -2  -4 -24 9423.78 284.609   2
   2   4  24 9270.54 235.527   4
   2   4  24 9074.39 309.319   0
   2   4  25 55.0133 159.316   0
  -2  -4 -25-59.9853 130.790   2
   2   4  25 59.8441 126.264   4
   2   4  26 6617.68 224.099   4
   2   4  26 6248.02 281.378   0
  -2  -4 -27 598.334 155.583   2
   2   4  27 699.595 151.858   4
   2   4  27 688.278 175.716   0
   2   4  28 4646.90 212.308   4
   2   4  28 4346.53 258.458   0
   2   4  29 164.525 155.319   4
   2   4  29 23.4682 138.939   0
   2   4  30 3400.91 254.764   0
   2   4  30 4290.20 223.815   4
   2   4  31 1929.88 219.358   0
   2   4  31 2120.23 199.760   4
   2   4  32 785.037 178.224   4
   2   4  32 1023.14 210.496   0
   2   4  33 441.976 181.976   4
  -2  -5  32 243.217 164.298   4
   2   5 -31 10262.8 391.298   2
  -2  -5  31 11340.4 300.372   4
   2   5 -30-75.9645 158.699   2
   2   5 -29 8629.31 345.992   2
   2   5 -28 129.502 183.552   2
   2   5 -27 5435.11 280.562   2
   2   5 -26 85.1193 161.541   2
   2   5 -25 16619.8 416.365   2
   2   5 -24 82.5518 158.901   2
   2   5 -23 13504.7 362.906   2
   2   5 -22 158.313 152.473   2
   2   5 -21 21197.8 423.475   2
   2   5 -20 84.8095 132.111   2
   2   5 -19 9202.80 283.838   2
   2   5 -18 6161.15 238.912   2
   2   5 -18 7060.36 202.579   3
   2   5 -17 25925.8 425.882   2
   2   5 -17 27557.6 364.687   3
   2   5 -16 2173.85 166.453   2
   2   5 -16 2318.95 133.749   3
   2   5 -15 19097.3 351.017   2
   2   5 -15 14039.3 256.229   3
   2   5 -14 37.3698 87.5001   3
   2   5 -14 34.4157 103.274   2
   2   5 -13 31105.1 361.441   3
   2   5 -13 31375.7 420.294   2
   2   5 -12 7211.66 218.239   2
   2   5 -12 7187.45 184.845   3
   2   5 -11 43221.2 407.847   3
   2   5 -11 44583.5 477.820   2
   2   5 -10 872.118 99.6891   3
   2   5 -10 913.617 112.460   2
   2   5  -9 64262.6 484.041   3
   2   5  -9 66385.9 545.060   2
   2   5  -8 94.5784 85.7439   2
   2   5  -8-14.3844 77.4255   3
   2   5  -7 25852.3 185.518   0
   2   5  -7 25924.7 306.249   3
   2   5  -7 25946.0 332.546   2
   2   5  -6 169.238 83.5845   2
   2   5  -6 213.794 82.4291   3
   2   5  -6 161.279 43.9858   0
   2   5  -5 57687.2 302.589   0
   2   5  -5 58438.3 443.843   3
   2   5  -5 58683.2 477.567   2
   2   5  -4 5794.03 109.421   0
   2   5  -4 6119.43 172.604   2
   2   5  -4 5734.02 157.617   3
   2   5  -3 36579.7 371.385   2
   2   5  -3 36468.2 353.397   3
   2   5  -2 5384.42 151.094   3
   2   5  -2 4704.31 150.812   2
   2   5  -1 58984.2 446.108   3
   2   5  -1 58639.1 360.115   0
   2   5  -1 60550.0 464.397   2
   2   5   0 4151.76 117.713   0
   2   5   0 4688.68 142.805   3
   2   5   0 4441.62 147.687   2
   2   5   1 72556.7 496.865   3
   2   5   1 75795.9 514.651   2
   2   5   1 75857.2 440.682   0
   2   5   2 1054.34 89.5468   0
   2   5   2 1196.77 102.582   3
   2   5   3 46585.1 375.691   0
   2   5   3 45767.6 402.467   3
   2   5   4 2345.01 115.393   0
   2   5   4 2286.73 116.497   3
   2   5   5 49005.5 425.308   3
   2   5   5 49032.9 414.351   0
   2   5   6 2097.01 119.293   3
   2   5   6 2189.60 124.649   0
   2   5   7 34921.8 370.971   3
   2   5   7 34894.6 370.725   0
   2   5   8 589.982 106.919   0
   2   5   8 819.037 98.8149   3
   2   5   9 97796.2 632.528   3
   2   5   9 96172.1 645.086   0
  -2  -5 -10 2780.82 135.114   2
   2   5  10 3056.80 141.856   3
   2   5  10 2924.97 153.678   0
  -2  -5 -11 22210.2 314.749   2
   2   5  11 22254.5 337.522   0
  -2  -5 -12-38.5684 89.1195   2
   2   5  12 78.0032 109.334   0
   2   5  12 17.9214 91.2610   3
   2   5  13 42008.7 472.661   0
  -2  -5 -13 42341.0 444.838   2
   2   5  13 42795.9 453.319   3
   2   5  14 280.803 114.448   0
  -2  -5 -14 399.935 107.683   2
   2   5  14 244.079 97.2008   3
  -2  -5 -15 15659.2 295.324   2
   2   5  15 15876.5 295.001   3
   2   5  15 14989.9 309.978   0
   2   5  15 14885.9 212.084   4
   2   5  16 99.2025 122.766   0
   2   5  16 26.3129 106.048   3
  -2  -5 -16 90.3900 109.010   2
   2   5  16 36.6893 81.1274   4
  -2  -5 -17 77172.1 657.947   2
   2   5  17 76660.6 693.786   0
  -2  -5 -18 7699.19 239.421   2
   2   5  18 8673.40 269.992   0
  -2  -5 -19 33669.8 462.614   2
   2   5  19 34389.6 497.401   0
  -2  -5 -20 1652.33 157.554   2
   2   5  20 1313.40 121.867   4
   2   5  20 1433.69 178.873   0
  -2  -5 -21 9104.48 270.917   2
   2   5  21 9832.67 220.809   4
   2   5  21 9341.10 298.553   0
   2   5  22 1002.43 177.692   0
  -2  -5 -22 758.001 148.583   2
   2   5  22 805.548 129.941   4
   2   5  23 22170.1 452.946   0
  -2  -5 -23 21064.7 405.463   2
   2   5  23 22070.8 328.138   4
   2   5  24 90.5875 161.388   0
  -2  -5 -24 251.610 135.121   2
   2   5  24 121.317 124.740   4
   2   5  25 7948.60 308.757   0
   2   5  25 8600.59 238.111   4
   2   5  26 96.6355 139.763   4
   2   5  26-30.2661 180.134   0
  -2  -5 -26-75.0768 132.462   2
   2   5  27 17164.2 329.947   4
  -2  -5 -27 17193.1 406.808   2
   2   5  27 16295.9 433.714   0
   2   5  28 1356.44 168.324   4
   2   5  28 1422.24 228.572   0
   2   5  29 15985.4 448.917   0
   2   5  29 16917.1 343.577   4
   2   5  30 121.494 162.220   4
   2   5  30 262.951 199.591   0
   2   5  31 5223.96 302.734   0
  -2  -6  32 5437.64 240.381   4
  -2  -6  31 282.292 161.950   4
  -2  -6  30 9383.38 272.534   4
   2   6 -30 9011.26 366.270   2
   2   6 -29 131.336 181.645   2
  -2  -6  29 166.964 145.057   4
   2   6 -28 4112.23 279.499   2
   2   6 -27 1989.49 226.303   2
   2   6 -26 9091.01 342.183   2
   2   6 -25 432.161 180.799   2
   2   6 -24 8092.87 319.126   2
   2   6 -23 261.696 157.651   2
   2   6 -22 14876.1 381.842   2
   2   6 -21 653.950 160.865   2
   2   6 -20 6716.00 271.333   2
   2   6 -19 92.8052 133.370   2
   2   6 -19-37.4959 111.191   3
   2   6 -18 25310.3 447.631   2
   2   6 -18 26676.7 392.118   3
   2   6 -17 1485.53 160.828   2
   2   6 -17 1300.91 130.836   3
   2   6 -16 546.735 136.258   2
   2   6 -16 392.561 108.548   3
   2   6 -15 327.120 128.041   2
   2   6 -15 245.136 101.305   3
   2   6 -14 28095.3 376.618   3
   2   6 -14 27093.0 421.972   2
   2   6 -13 666.899 113.507   3
   2   6 -13 551.852 120.738   2
   2   6 -12 30039.4 381.309   3
   2   6 -12 29230.4 415.304   2
   2   6 -11 89.6860 102.794   2
   2   6 -11 208.091 98.6990   3
   2   6 -10 8373.29 230.250   2
   2   6 -10 7985.32 206.758   3
   2   6  -9 4460.32 163.617   3
   2   6  -9 4359.05 175.552   2
   2   6  -8 1276.56 112.031   3
   2   6  -8 1070.58 116.278   2
   2   6  -7 187.003 89.2641   3
   2   6  -7 142.370 92.7571   2
   2   6  -6 5386.56 182.089   2
   2   6  -6 4882.04 164.475   3
   2   6  -5 180.117 48.1908   0
   2   6  -5 117.427 89.8654   3
   2   6  -5 205.324 89.6291   2
   2   6  -4 71.7467 50.4545   0
   2   6  -4 79.3757 86.2546   3
   2   6  -3 155.428 84.9997   2
   2   6  -3 113.351 54.2285   0
   2   6  -3 212.550 91.1623   3
   2   6  -2 21347.5 313.350   2
   2   6  -2 20527.0 294.598   3
   2   6  -1 161.149 56.2541   0
   2   6  -1 212.911 87.0307   3
   2   6  -1 83.1937 88.1540   2
   2   6   0 5752.60 138.270   0
   2   6   0 6001.38 176.513   3
   2   6   0 5724.35 176.174   2
   2   6   1 167.758 82.6444   3
   2   6   1 177.955 74.6988   0
   2   6   2 34603.7 335.557   0
   2   6   2 34012.8 377.990   3
   2   6   3 152.830 87.7983   3
   2   6   3 62.7153 81.0435   0
   2   6   4 15460.5 264.105   3
   2   6   4 16008.4 254.057   0
   2   6   5 1365.93 110.855   3
   2   6   5 1317.16 108.514   0
   2   6   6 12642.1 245.609   3
   2   6   6 12495.5 240.948   0
   2   6   7 462.082 92.3347   3
   2   6   7 716.374 105.092   0
   2   6   8 6877.56 201.404   0
   2   6   8 6568.63 189.848   3
   2   6   9 1991.98 130.583   3
   2   6   9 2316.65 147.350   0
   2   6  10 4148.03 167.452   3
   2   6  10 4426.03 180.635   0
   2   6  11 800.485 125.180   0
  -2  -6 -11 663.366 115.494   2
   2   6  11 633.234 110.738   3
  -2  -6 -12 9191.07 236.318   2
   2   6  12 9380.13 249.782   0
   2   6  12 8809.98 228.143   3
   2   6  13 229.543 122.188   0
  -2  -6 -13 307.321 108.072   2
   2   6  13 405.439 110.568   3
  -2  -6 -14 13782.4 291.109   2
   2   6  14 13826.2 310.238   0
   2   6  14 14050.8 290.618   3
  -2  -6 -15 407.191 120.274   2
   2   6  15 353.982 117.130   3
   2   6  15 456.250 140.200   0
   2   6  16 3718.62 207.146   0
  -2  -6 -16 3604.92 183.489   2
   2   6  16 3786.89 182.926   3
  -2  -6 -17 10933.9 281.946   2
   2   6  17 11328.9 308.931   0
   2   6  17 11289.8 277.614   3
   2   6  18 13275.5 304.401   3
   2   6  18 12577.9 326.413   0
  -2  -6 -19 10883.1 290.706   2
   2   6  19 11314.1 326.397   0
  -2  -6 -20 9508.91 284.137   2
   2   6  20 9503.09 310.185   0
  -2  -6 -21 3292.86 199.310   2
   2   6  21 3798.32 238.404   0
   2   6  22 9.47344 160.040   0
  -2  -6 -22 116.376 136.715   2
   2   6  22 109.357 97.0200   4
   2   6  23 113.283 182.472   0
  -2  -6 -23 103.240 145.115   2
   2   6  23 93.7117 105.425   4
  -2  -6 -24 6625.04 271.229   2
   2   6  24 6765.40 295.059   0
   2   6  25 1371.56 203.751   0
  -2  -6 -25 1193.09 179.170   2
  -2  -6 -26 1628.73 191.774   2
   2   6  26 1813.55 235.492   0
  -2  -6 -27 5613.68 267.299   2
   2   6  27 3410.24 246.215   0
  -2  -6 -28 1584.43 199.709   2
   2   6  28 1287.60 204.104   0
   2   6  29 493.752 203.329   0
   2   7 -28 4383.38 281.478   2
   2   7 -27 302.325 184.831   2
   2   7 -26 2435.71 238.330   2
   2   7 -25 498.978 190.218   2
   2   7 -24 8077.36 325.898   2
   2   7 -23 3761.04 251.446   2
   2   7 -22 6995.06 290.640   2
   2   7 -21 1435.13 188.632   2
   2   7 -20 4892.93 246.004   2
   2   7 -19 1564.27 153.169   3
   2   7 -19 1754.91 181.636   2
   2   7 -18 3598.89 214.459   2
   2   7 -18 3865.50 190.070   3
   2   7 -17 3924.45 191.563   3
   2   7 -17 3507.78 205.512   2
   2   7 -16 11132.1 278.465   3
   2   7 -16 10532.5 304.809   2
   2   7 -15 4156.16 190.078   3
   2   7 -15 3670.08 203.399   2
   2   7 -14 7551.70 230.827   3
   2   7 -14 7184.47 252.984   2
   2   7 -13 4528.51 191.274   3
   2   7 -13 4314.56 203.475   2
   2   7 -12 30456.0 414.751   3
   2   7 -12 28279.1 437.497   2
   2   7 -11 12397.4 272.636   3
   2   7 -11 12253.7 294.294   2
   2   7 -10 17373.3 314.327   3
   2   7 -10 17033.7 333.028   2
   2   7  -9 19417.3 326.870   3
   2   7  -9 17732.6 337.130   2
   2   7  -8 1901.25 148.758   2
   2   7  -8 2031.20 142.143   3
   2   7  -7 2986.32 165.326   2
   2   7  -7 2728.15 151.448   3
   2   7  -6 1576.54 129.622   3
   2   7  -6 1719.37 140.320   2
   2   7  -5 2491.19 151.174   2
   2   7  -5 2189.81 139.602   3
   2   7  -4 20370.2 323.059   3
   2   7  -4 21258.2 343.408   2
   2   7  -3 659.725 110.827   3
   2   7  -3 880.436 118.090   2
   2   7  -2 12881.4 192.409   0
   2   7  -2 11918.7 250.947   3
   2   7  -2 12086.5 261.626   2
   2   7  -1 723.664 71.2289   0
   2   7  -1 770.066 107.344   3
   2   7  -1 851.123 116.827   2
   2   7   0 10937.3 193.525   0
   2   7   0 15889.6 286.785   3
   2   7   1 3759.35 127.588   0
   2   7   1 4785.08 175.087   3
   2   7   2 20016.0 319.063   3
   2   7   2 21420.4 285.603   0
   2   7   3 1862.32 116.717   0
   2   7   3 1826.33 129.758   3
   2   7   4 1143.07 111.158   0
   2   7   4 1189.47 116.837   3
   2   7   5 4657.28 179.653   3
   2   7   5 4922.08 171.461   0
   2   7   6 29340.7 389.355   3
   2   7   6 29998.6 379.788   0
   2   7   7 18149.3 315.661   3
   2   7   7 19205.2 316.248   0
   2   7   8 11082.4 253.183   3
   2   7   8 11397.2 261.436   0
   2   7   9 9438.44 238.784   3
   2   7   9 9733.81 250.215   0
   2   7  10 11452.2 265.333   3
   2   7  10 11959.8 278.076   0
   2   7  11 163.157 120.588   0
   2   7  11 136.940 105.592   3
  -2  -7 -12 1721.81 147.711   2
   2   7  12 1848.21 160.315   0
   2   7  12 1821.07 148.213   3
  -2  -7 -13 154.640 116.401   2
   2   7  13 159.644 135.670   0
   2   7  13 202.115 106.919   3
   2   7  14 13581.0 323.178   0
  -2  -7 -14 12945.0 301.296   2
   2   7  14 13026.6 293.758   3
  -2  -7 -15 4058.65 200.278   2
   2   7  15 4152.01 193.813   3
   2   7  15 4405.75 218.069   0
  -2  -7 -16 1861.78 167.807   2
   2   7  16 2117.82 185.448   0
   2   7  16 2091.46 164.107   3
  -2  -7 -17 2340.04 173.685   2
   2   7  17 2840.19 173.311   3
   2   7  17 2476.87 200.879   0
  -2  -7 -18 2382.99 185.019   2
   2   7  18 2658.47 177.060   3
   2   7  18 2433.77 207.574   0
   2   7  19 990.218 177.009   0
   2   7  19 1208.74 155.403   3
  -2  -7 -19 1087.83 168.805   2
   2   7  20 2891.90 191.834   3
  -2  -7 -20 2420.56 194.607   2
   2   7  20 2562.45 219.079   0
   2   7  21 998.607 181.964   0
  -2  -7 -21 863.489 165.204   2
  -2  -7 -22 3680.88 220.473   2
   2   7  22 3816.72 257.456   0
   2   7  23 674.528 189.771   0
  -2  -7 -23 626.523 161.432   2
   2   7  24 26.1959 185.381   0
  -2  -7 -24 34.4437 140.819   2
  -2  -7 -25 1125.73 168.747   2
   2   7  25 950.997 184.513   0
  -2  -7 -26 451.214 169.064   2
   2   7  26 193.746 158.032   0
  -2  -7 -27 1012.71 184.201   2
   2   7  27 856.881 225.488   0
  -2  -7 -28 3168.61 243.324   2
   2   7  28 3111.90 281.272   0
   2   8 -27 8379.39 351.441   2
   2   8 -26 2915.99 245.131   2
   2   8 -25 12524.5 402.452   2
   2   8 -24 2047.58 208.148   2
   2   8 -23 17477.2 441.516   2
   2   8 -22 5754.59 280.811   2
   2   8 -21 11246.6 360.211   2
   2   8 -20 2977.21 201.240   3
   2   8 -20 3018.41 226.914   2
   2   8 -19 2963.87 183.692   3
   2   8 -19 5008.39 258.406   2
   2   8 -18 1584.23 153.223   3
   2   8 -18 2359.00 204.490   2
   2   8 -17 13233.1 326.732   3
   2   8 -17 13335.2 361.889   2
   2   8 -16 1610.29 163.378   3
   2   8 -16 1761.75 182.814   2
   2   8 -15 12023.1 306.251   3
   2   8 -15 11196.4 325.391   2
   2   8 -14 10058.7 300.385   2
   2   8 -14 10257.9 280.992   3
   2   8 -13 30956.3 457.766   3
   2   8 -13 29498.6 478.848   2
   2   8 -12 14586.9 320.810   3
   2   8 -12 13714.0 336.113   2
   2   8 -11 24472.4 400.786   3
   2   8 -11 22710.1 412.900   2
   2   8 -10 13682.7 304.729   3
   2   8 -10 13610.4 324.491   2
   2   8  -9 17050.5 334.102   3
   2   8  -9 16193.6 345.781   2
   2   8  -8 10410.9 269.613   3
   2   8  -8 9953.77 278.716   2
   2   8  -7 13285.0 293.739   3
   2   8  -7 13032.1 308.350   2
   2   8  -6 2514.78 162.005   3
   2   8  -6 2228.82 166.426   2
   2   8  -5 8128.29 237.705   3
   2   8  -5 7779.28 243.305   2
   2   8  -4 13233.7 289.956   3
   2   8  -4 12610.6 292.713   2
   2   8  -3 12536.0 280.165   3
   2   8  -3 12812.7 295.425   2
   2   8  -2 22235.2 374.333   2
   2   8  -2 22671.4 366.646   3
   2   8  -1 12646.7 283.485   3
   2   8   0 29328.9 326.619   0
   2   8   0 28964.7 410.284   3
   2   8   1 59007.5 474.570   0
   2   8   1 56174.5 558.757   3
   2   8   2 20631.9 350.054   3
   2   8   2 15271.0 261.224   0
   2   8   3 6456.27 182.585   0
   2   8   3 8943.73 244.345   3
   2   8   4 38489.7 468.997   3
   2   8   4 28200.3 367.208   0
   2   8   5 1111.75 137.522   3
   2   8   5 993.055 121.438   0
   2   8   6 30305.8 404.042   0
   2   8   6 28952.8 415.654   3
   2   8   7 6724.62 219.548   0
   2   8   7 6688.93 226.470   3
   2   8   8 37499.0 474.887   3
   2   8   8 40580.1 485.145   0
   2   8   9 145.339 117.326   3
   2   8   9 144.614 125.876   0
   2   8  10 43314.3 522.694   0
   2   8  10 42681.3 514.286   3
   2   8  11 1435.62 151.353   3
   2   8  11 1624.84 173.339   0
   2   8  12 34873.3 495.349   0
   2   8  12 35008.2 479.560   3
   2   8  13 17115.1 347.969   3
  -2  -8 -13 16465.1 351.876   2
   2   8  13 16873.4 366.190   0
   2   8  14 20027.4 405.478   0
   2   8  14 20210.6 377.760   3
  -2  -8 -14 19178.3 381.421   2
  -2  -8 -15 4080.34 213.856   2
   2   8  15 4357.19 239.231   0
   2   8  15 4585.18 214.292   3
  -2  -8 -16 20101.6 398.943   2
   2   8  16 20499.5 389.396   3
   2   8  16 21150.4 435.693   0
   2   8  17 310.278 174.622   0
   2   8  17 405.648 136.344   3
  -2  -8 -17 572.863 155.050   2
   2   8  18 36878.2 576.940   0
   2   8  18 38008.3 532.071   3
  -2  -8 -18 37734.1 553.055   2
   2   8  19 497.906 183.739   0
  -2  -8 -19 493.145 163.139   2
   2   8  19 235.728 126.545   3
  -2  -8 -20 29140.2 505.124   2
   2   8  20 30464.0 551.641   0
  -2  -8 -21 1922.18 202.912   2
   2   8  21 1804.65 217.722   0
  -2  -8 -22 30775.4 536.322   2
   2   8  22 31912.4 587.598   0
   2   8  23 7232.43 325.318   0
  -2  -8 -23 7607.05 298.400   2
  -2  -8 -24 8513.55 307.468   2
   2   8  24 12973.5 418.189   0
  -2  -8 -25 448.816 180.999   2
   2   8  25 315.912 204.909   0
  -2  -8 -26 15811.8 424.701   2
   2   8  26 16707.6 472.143   0
  -2  -8 -27 1532.15 200.376   2
  -2  -8 -28 3061.29 250.122   2
   2   9 -25 3181.11 259.304   2
   2   9 -24-53.0839 183.395   2
   2   9 -23 2018.31 219.472   2
   2   9 -22 256.423 174.371   2
   2   9 -21 1188.02 207.278   2
   2   9 -20 1162.61 185.122   3
   2   9 -20 1306.92 204.986   2
   2   9 -19 3654.08 208.837   3
   2   9 -19 5750.42 281.741   2
   2   9 -18 487.400 176.103   2
   2   9 -18 476.425 140.904   3
   2   9 -17 2239.31 215.981   2
   2   9 -17 2114.29 196.459   3
   2   9 -16 6059.31 258.524   3
   2   9 -16 6347.31 275.420   2
   2   9 -15 5732.44 249.961   3
   2   9 -15 5716.06 262.830   2
   2   9 -14 2229.84 189.907   3
   2   9 -14 2077.85 195.850   2
   2   9 -13 13303.1 335.077   3
   2   9 -13 12669.9 351.222   2
   2   9 -12 1718.45 174.201   3
   2   9 -12 1606.19 177.913   2
   2   9 -11 4717.37 222.610   3
   2   9 -11 4808.31 231.061   2
   2   9 -10 3498.97 200.440   3
   2   9 -10 3521.72 208.087   2
   2   9  -9 12923.6 335.828   2
   2   9  -9 13362.8 325.049   3
   2   9  -8 14647.8 334.871   3
   2   9  -8 14739.6 350.086   2
   2   9  -7 10876.1 293.757   3
   2   9  -7 10329.6 295.520   2
   2   9  -6 2527.38 182.977   3
   2   9  -6 2403.63 185.965   2
   2   9  -5 21712.9 403.059   2
   2   9  -5 22676.3 399.108   3
   2   9  -4-27.5504 130.537   3
   2   9  -4 124.473 125.253   2
   2   9  -3 24010.9 406.468   3
   2   9  -3 23485.2 412.181   2
   2   9  -2 122.224 130.629   3
   2   9  -1 25208.1 413.663   3
   2   9   0 13603.3 316.361   3
   2   9   1 17135.1 347.287   3
   2   9   2 28379.3 436.619   3
   2   9   3 37278.3 495.271   3
   2   9   3 40396.1 445.353   0
   2   9   4 8028.79 225.598   0
   2   9   4 7906.74 252.781   3
   2   9   5 4497.71 205.485   3
   2   9   5 5546.91 205.020   0
   2   9   6 6619.17 235.990   3
   2   9   6 6253.15 218.983   0
   2   9   7 7067.84 235.507   0
   2   9   7 6363.32 236.426   3
   2   9   8 27.7966 123.500   3
   2   9   8 103.095 125.744   0
   2   9   9 15077.5 334.448   0
   2   9   9 14488.5 329.294   3
   2   9  10 6050.89 240.215   0
   2   9  10 5067.90 224.715   3
   2   9  11 33134.4 496.959   0
   2   9  11 32788.9 488.971   3
   2   9  12 11234.1 312.326   3
   2   9  12 11754.2 323.695   0
  -2  -9 -12 10791.4 314.511   2
   2   9  13 3811.75 227.386   0
  -2  -9 -13 3646.12 213.516   2
   2   9  13 3753.13 207.280   3
   2   9  14 2946.40 223.752   0
  -2  -9 -14 2731.25 197.299   2
   2   9  14 2867.46 194.972   3
   2   9  15 8038.22 275.373   3
  -2  -9 -15 7727.01 283.450   2
   2   9  15 8763.94 308.256   0
  -2  -9 -16 1009.13 164.711   2
   2   9  16 1079.95 184.915   0
   2   9  16 962.181 163.314   3
  -2  -9 -17 4865.76 247.736   2
   2   9  17 4912.08 267.725   0
   2   9  17 4890.54 231.361   3
  -2  -9 -18 877.962 171.951   2
   2   9  18 719.457 139.722   3
  -2  -9 -19 7890.32 300.786   2
   2   9  19 9345.42 347.544   0
   2   9  20 149.672 180.642   0
  -2  -9 -20 110.018 154.600   2
   2   9  21 8903.87 353.482   0
  -2  -9 -21 8065.05 311.689   2
  -2  -9 -22 1469.37 203.648   2
   2   9  22 1366.88 229.336   0
   2   9  23 7289.23 339.289   0
  -2  -9 -23 6276.34 301.804   2
  -2  -9 -24 487.704 180.719   2
   2   9  24 418.053 219.620   0
  -2  -9 -25 5585.46 286.805   2
   2  10 -23 2502.52 252.439   2
  -2 -10  22 547.251 203.842   1
   2  10 -22 264.012 181.568   2
  -2 -10  21 2619.85 222.266   1
   2  10 -21 3933.64 268.834   2
  -2 -10  20 310.104 183.424   1
   2  10 -20 76.8312 154.106   3
   2  10 -20 68.3020 168.898   2
   2  10 -19 583.226 154.445   3
   2  10 -19 773.461 193.363   2
   2  10 -18 1018.30 157.903   3
   2  10 -18 2045.86 218.061   2
   2  10 -17 6479.36 295.431   2
   2  10 -17 6044.58 275.934   3
   2  10 -16 11.3479 153.238   3
   2  10 -16 314.854 172.239   2
   2  10 -15 1842.70 193.068   3
   2  10 -15 2047.85 218.248   2
   2  10 -14 18.8994 153.238   2
   2  10 -14-59.3424 148.380   3
   2  10 -13 1715.57 188.729   3
   2  10 -13 2061.22 212.585   2
   2  10 -12 1199.92 172.997   3
   2  10 -12 1073.65 189.259   2
   2  10 -11 3467.67 217.528   3
   2  10 -11 3707.03 230.765   2
   2  10 -10 897.487 165.330   3
   2  10 -10 911.598 166.282   2
  -2 -10   9 8866.95 264.353   1
   2  10  -9 8493.56 294.011   3
   2  10  -9 8351.12 295.814   2
   2  10  -8 40.9456 143.820   3
  -2 -10   8 256.952 124.876   1
   2  10  -8 66.4801 145.296   2
   2  10  -7 5881.38 253.403   3
   2  10  -7 5594.32 255.339   2
   2  10  -6 121.553 137.826   3
   2  10  -6 37.0328 138.032   2
   2  10  -5 7105.12 267.308   2
   2  10  -5 7319.14 266.348   3
   2  10  -4 97.6976 144.428   3
   2  10  -3 3706.92 216.889   3
   2  10  -2 5425.25 245.118   3
   2  10  -1 5324.37 240.179   3
   2  10   0 6546.58 248.964   3
   2  10   1 15222.9 351.525   3
   2  10   2 139.504 145.042   3
   2  10   3 7367.61 260.259   3
   2  10   4 4266.76 221.249   3
   2  10   5 11946.3 319.299   3
   2  10   6 190.361 145.878   3
   2  10   6 195.329 127.078   0
   2  10   7 10513.6 287.696   0
   2  10   7 9763.31 294.564   3
   2  10   8 38.7975 141.481   3
   2  10   8 115.001 139.207   0
   2  10   9 12013.5 318.085   0
   2  10   9 11382.3 318.546   3
   2  10  10 128.630 140.410   3
   2  10  10 76.4057 144.961   0
   2  10  11 5728.39 252.505   0
   2  10  11 5961.05 251.606   3
   2  10  12 260.902 149.139   3
   2  10  12 197.121 150.119   0
  -2 -10 -12 160.198 158.409   2
  -2 -10 -13 13455.9 367.510   2
   2  10  13 14453.9 365.846   3
   2  10  13 14870.6 381.981   0
  -2 -10 -14 331.345 172.131   2
   2  10  14 291.849 153.105   3
   2  10  14 397.240 175.993   0
  -2 -10 -15 12144.3 356.159   2
   2  10  15 12568.3 346.600   3
   2  10  15 12945.4 380.447   0
  -2 -10 -16 1293.34 187.119   2
   2  10  16 1290.38 162.579   3
   2  10  16 1425.86 206.305   0
   2  10  17 9114.01 338.745   0
   2  10  17 8693.74 303.261   3
  -2 -10 -18 12.9859 160.302   2
   2  10  18 226.099 187.385   0
  -2 -10 -19 7756.83 316.332   2
   2  10  19 8666.24 355.513   0
   2  10  20 260.995 203.038   0
  -2 -10 -20 103.417 185.249   2
  -2 -10 -21 6328.59 300.768   2
   2  10  21 6637.44 325.874   0
  -2 -10 -22 79.1017 172.815   2
   2  10  22 192.730 209.928   0
  -2 -10 -23 7218.08 326.806   2
   2  11 -20 12622.4 386.338   3
  -2 -11  20 13236.2 413.747   1
   2  11 -20 12811.9 418.859   2
  -2 -11  19 1806.36 226.891   1
   2  11 -19 1325.54 206.231   3
   2  11 -19 1197.06 203.536   2
  -2 -11  18 18711.2 462.802   1
   2  11 -18 17680.7 444.004   3
   2  11 -18 19532.1 492.577   2
  -2 -11  17 998.704 186.457   1
   2  11 -17 480.035 161.057   3
   2  11 -17 610.202 167.346   2
  -2 -11  16 17628.6 428.853   1
   2  11 -16 18965.0 457.096   3
   2  11 -16 18474.7 468.484   2
   2  11 -15 583.331 187.320   3
  -2 -11  15 412.213 165.577   1
   2  11 -15 744.833 197.743   2
  -2 -11  14 17874.0 414.705   1
   2  11 -14 17575.4 432.055   3
   2  11 -14 17970.9 451.742   2
   2  11 -13 3388.35 245.115   2
  -2 -11  13 2899.93 216.154   1
   2  11 -13 2705.99 225.300   3
   2  11 -12 9709.94 330.905   3
   2  11 -12 9505.92 341.603   2
   2  11 -11 1409.82 194.672   3
   2  11 -11 1440.80 202.921   2
   2  11 -10 21678.1 461.617   3
   2  11 -10 23353.8 491.458   2
   2  11  -9 876.324 192.280   3
   2  11  -9 1108.95 206.121   2
   2  11  -8 30436.8 545.732   2
   2  11  -8 31165.8 536.904   3
   2  11  -7 657.478 191.012   2
   2  11  -7 452.887 163.425   3
   2  11  -6 17835.9 417.110   3
   2  11  -5 223.244 161.105   3
   2  11  -4 11102.7 336.597   3
   2  11  -3-37.7968 161.416   3
   2  11  -2 9268.83 314.556   3
   2  11  -1 2752.26 220.185   3
   2  11   0 18529.9 417.233   3
   2  11   1 1449.79 193.279   3
   2  11   2 18854.1 418.801   3
   2  11   3 5882.06 264.439   3
   2  11   4 22735.6 449.570   3
   2  11   5 366.063 175.391   3
   2  11   6 4036.30 232.560   3
   2  11   7 940.283 187.482   3
   2  11   8 11933.2 346.442   3
   2  11   9 1242.75 177.348   3
   2  11  10 13318.4 366.598   3
   2  11  10 14253.9 368.004   0
   2  11  11 1686.68 191.266   3
   2  11  11 1233.23 167.394   0
   2  11  12 6420.10 283.053   3
  -2 -11 -12 6322.87 290.390   2
  -2 -11 -13 1118.41 203.090   2
   2  11  13 1273.15 186.438   3
   2  11  13 892.888 167.022   0
   2  11  14 7809.67 305.714   0
   2  11  14 7961.07 301.812   3
   2  11  15 724.568 179.854   3
  -2 -11 -15 598.125 178.508   2
   2  11  15 430.992 183.600   0
   2  11  16 7914.06 333.560   0
   2  11  16 7768.16 303.609   3
  -2 -11 -17 961.585 183.152   2
   2  11  17 1315.80 229.008   0
  -2 -11 -18 1429.58 188.657   2
   2  11  18 2247.56 256.723   0
   2  11  19 537.961 211.145   0
  -2 -11 -19 595.413 179.931   2
  -2 -11 -20 2069.04 233.422   2
   2  11  20 1913.25 250.236   0
  -2 -12  18 545.215 182.691   1
   2  12 -17-120.934 188.173   3
   2  12 -16 399.229 181.045   3
   2  12 -16 488.495 188.736   2
   2  12 -15-9.30630 169.747   3
   2  12 -15 60.9320 178.728   2
   2  12 -14 311.498 183.181   3
   2  12 -14 248.819 167.293   2
   2  12 -13 107.671 170.797   3
   2  12 -13 277.261 141.668   2
   2  12 -12 4115.28 262.408   3
   2  12 -12 2724.79 226.689   2
   2  12 -11 138.883 164.458   3
   2  12 -11 88.5473 155.147   2
   2  12 -10 2814.20 229.471   3
   2  12 -10 2523.30 237.571   2
   2  12  -9 18.3529 169.839   3
   2  12  -9 103.709 189.594   2
   2  12  -8 1237.21 204.070   3
   2  12  -7-45.7266 167.983   3
   2  12  -6 4992.38 275.306   3
   2  12  -5 28.4342 167.342   3
   2  12  -4 4898.86 271.309   3
   2  12  -3 123.586 158.897   3
   2  12  -2 3933.72 252.315   3
   2  12  -1 365.033 182.354   3
   2  12   0 4124.97 259.232   3
   2  12   1 625.361 174.365   3
   2  12   2 6255.68 284.214   3
   2  12   3 353.883 177.852   3
   2  12   4 3063.43 237.472   3
   2  12   5-43.6521 169.126   3
   2  12   6 5892.63 280.837   3
   2  12   7 5393.00 267.523   3
   2  12   8 1505.63 203.542   3
   2  12   9 597.690 169.249   3
   2  12  10 3025.39 235.556   3
   2  12  11 74.2554 135.717   3
  -2 -12 -12 5818.28 285.077   2
   2  12  12 6672.22 285.267   3
  -2 -12 -13 79.2087 145.001   2
   2  12  13 114.360 174.678   3
  -2 -12 -14 1083.64 198.834   2
   2  12  14 1488.21 195.656   3
   2  12  14 1220.66 203.142   0
  -2 -12 -15 502.900 184.926   2
   2  12  15 777.091 182.394   3
   2  12  15 761.272 197.295   0
  -2 -12 -16 1837.80 225.110   2
   2  12  16 1987.97 229.416   0
   2  12  17 47.2813 173.333   0
   2  12  18 4586.85 285.497   0
   2  13 -11 9446.59 369.009   3
   2  13 -10 2882.21 251.906   3
   2  13  -9 13797.3 428.052   3
   2  13  -8 5505.92 312.746   3
   2  13  -7 4904.77 295.378   3
   2  13  -6 4073.90 277.654   3
   2  13  -5 9073.64 359.434   3
   2  13  -4 5803.99 298.243   3
   2  13  -3 5694.82 299.864   3
   2  13  -2 13804.8 408.784   3
   2  13  -1 4525.52 284.228   3
   2  13   0 2180.67 208.141   3
   2  13   1 2959.65 225.186   3
   2  13   2 3977.99 244.163   3
   2  13   3 4161.33 244.934   3
   2  13   4 4912.14 263.605   3
   2  13   5 1819.03 202.031   3
   2  13   6 3433.16 230.731   3
   2  13   7 1682.62 199.219   3
   2  13   8 8443.67 343.138   3
   2  13   9 403.119 176.993   3
   2  13  10 5147.43 285.525   3
   2  13  11 103.865 170.568   3
   2  13  12 2387.06 233.266   3
   2  13  13 701.511 201.806   3
   2  13  14 8687.04 344.747   3
   3 -13  -6 649.906 182.656   2
   3 -13  -5 3128.78 244.919   2
   3 -13  -4 144.315 167.561   2
   3 -13  -3 3783.36 254.617   2
  -3  13   2 91.3273 171.299   3
  -3  13   1 3153.98 244.240   3
  -3  13   0 30.3390 171.966   3
  -3  13  -1 2626.09 239.770   3
  -3  13  -2 285.106 182.159   3
  -3  13  -3 4383.05 272.228   3
  -3  13  -4 202.262 174.072   3
   3 -12 -12 202.513 179.704   2
   3 -12 -11 13297.6 410.026   2
   3 -12 -10 115.169 182.174   2
   3 -12  -9 7590.76 324.113   2
   3 -12  -8 1880.87 216.503   2
   3 -12  -7 9155.58 337.742   2
   3 -12  -6 17.2546 147.509   2
   3 -12  -5 3231.49 218.859   2
   3 -12  -4 36.9358 132.161   2
  -3  12   4 131.013 158.584   3
  -3  12   3 4993.92 253.853   3
  -3  12   2 408.894 162.416   3
  -3  12   1 9033.97 316.809   3
  -3  12   0-2.32013 131.543   3
  -3  12  -1 6720.42 289.761   3
  -3  12  -2 85.8933 178.576   3
  -3  12  -3 9565.79 340.199   3
  -3  12  -4 212.834 171.817   3
  -3  12  -5 7327.16 309.922   3
  -3  12  -6 146.826 147.104   3
  -3  12  -7 1182.22 183.803   3
  -3  12  -8 53.5165 155.545   3
  -3  12  -9 5396.60 288.880   3
  -3  12 -10 505.057 184.975   3
  -3  12 -11 6321.60 307.768   3
  -3  11  17 594.595 202.422   0
  -3  11  16 3794.77 259.414   0
   3 -11 -16 4675.67 290.875   2
  -3  11  15 44.6048 170.868   0
   3 -11 -15 54.9230 186.344   2
  -3  11  14 6737.64 300.127   0
   3 -11 -14 6677.13 321.131   2
  -3  11  13 79.7636 159.605   0
   3 -11 -13-32.6803 176.911   2
  -3  11  12 7183.04 296.214   0
   3 -11 -12 7232.72 315.535   2
   3 -11 -11 103.921 171.847   2
   3 -11 -10 10820.0 357.059   2
   3 -11  -9 671.324 171.946   2
   3 -11  -8 8072.37 307.159   2
   3 -11  -7 1138.55 193.531   2
   3 -11  -6 8212.45 308.344   2
  -3  11   5 486.203 144.197   3
   3 -11  -5 371.734 157.892   2
   3 -11  -4 3747.19 230.600   2
  -3  11   4 2767.85 182.841   3
  -3  11   3 3016.21 207.575   3
  -3  11   2 2907.07 209.225   3
  -3  11   1 36.4053 152.234   3
  -3  11   0 1312.63 176.432   3
  -3  11  -1-46.8897 144.183   3
  -3  11  -2 7852.94 296.527   3
  -3  11  -3 267.301 153.307   3
  -3  11  -4 8200.49 312.104   3
  -3  11  -5 90.6097 164.035   3
  -3  11  -6 14537.4 393.681   3
  -3  11  -7 1927.35 213.801   3
  -3  11  -8 11162.9 364.967   3
  -3  11  -9 3047.19 235.601   3
   3 -11  10 8680.44 304.771   1
  -3  11 -10 6142.76 280.680   3
   3 -11  11 256.037 155.588   1
  -3  11 -11 59.0210 142.339   3
   3 -11  12 2571.29 218.413   1
  -3  11 -12 2713.50 231.142   3
   3 -11  13 2917.80 239.041   1
  -3  11 -13 3440.64 259.041   3
   3 -11  14 4219.83 258.365   1
  -3  11 -14 3456.02 267.655   3
   3 -11  15 1806.75 222.952   1
  -3  11 -15 1689.24 211.913   3
   3 -11  16 9153.42 344.305   1
  -3  11 -16 9791.95 380.809   3
   3 -11  17 1773.61 224.744   1
  -3  10  20 4076.31 291.356   0
   3 -10 -19 133.859 177.548   2
  -3  10  19 152.689 202.098   0
  -3  10  18 3036.68 259.619   0
   3 -10 -18 2752.67 241.404   2
   3 -10 -17 161.295 164.654   2
  -3  10  17-3.71233 184.494   0
  -3  10  16 5454.36 289.291   0
   3 -10 -16 5505.23 290.756   2
   3 -10 -15 556.419 190.070   2
  -3  10  15 622.371 174.422   0
  -3  10  14 6543.07 291.277   0
   3 -10 -14 5833.46 281.422   2
  -3  10  13 156.196 159.492   0
   3 -10 -13 239.501 167.145   2
   3 -10 -12 878.686 193.760   2
  -3  10  12 447.802 150.656   0
  -3  10  11 303.824 132.466   0
   3 -10 -11 250.837 156.348   2
  -3  10  10 856.221 139.828   0
   3 -10 -10 1315.44 187.788   2
  -3  10   9 845.545 157.826   0
   3 -10  -9 852.371 174.075   2
   3 -10  -8 502.254 158.491   2
   3 -10  -7 386.636 160.387   2
   3 -10  -6 910.952 157.636   2
  -3  10   6 861.131 137.260   3
   3 -10  -5 398.690 155.101   2
  -3  10   5 486.147 134.218   3
  -3  10   4 2646.72 184.825   3
  -3  10   3 156.263 137.655   3
  -3  10   2 10421.7 298.357   3
  -3  10   1-0.44699 131.980   3
  -3  10   0-33.2473 134.890   3
  -3  10  -1 337.287 149.253   3
  -3  10  -2 3842.75 219.260   3
  -3  10  -3 296.791 147.845   3
  -3  10  -4 473.714 160.484   3
  -3  10  -5 39.8444 148.611   3
   3 -10   6 1681.99 154.144   1
  -3  10  -6 1794.90 182.821   3
   3 -10   7 3121.47 187.525   1
  -3  10  -7 3599.68 228.997   3
   3 -10   8 666.843 149.296   1
  -3  10  -8 744.602 171.066   3
   3 -10   9 1945.15 176.262   1
  -3  10  -9 1812.23 191.935   3
   3 -10  10 2673.87 198.744   1
  -3  10 -10 3049.74 227.658   3
   3 -10  11 1190.85 183.973   1
  -3  10 -11 869.068 189.172   3
   3 -10  12 1854.92 195.570   1
  -3  10 -12 1439.69 202.919   3
   3 -10  13 1095.54 182.981   1
  -3  10 -13 1134.52 189.513   3
  -3  10 -14 4146.76 266.230   3
   3 -10  14 4233.81 249.203   1
   3 -10  15 1109.11 197.856   1
  -3  10 -15 1245.34 217.819   3
  -3  10 -16 92.2516 174.829   3
   3 -10  16 229.781 170.122   1
   3 -10  17 137.989 162.251   1
  -3  10 -17 219.223 193.586   3
   3 -10  18 1438.92 178.368   1
  -3  10 -18 2209.78 236.781   3
   3 -10  19 569.050 181.478   1
  -3  10 -19 934.975 197.670   3
   3 -10  20 1274.65 210.714   1
   3  -9 -22 6349.73 318.104   2
  -3   9  22 7485.95 348.071   0
  -3   9  21 5359.78 289.328   0
   3  -9 -21 5610.59 297.232   2
  -3   9  20 5659.09 295.224   0
   3  -9 -20 5842.70 294.893   2
  -3   9  19 3187.11 245.288   0
   3  -9 -19 3106.40 253.479   2
  -3   9  18 11996.1 376.742   0
   3  -9 -18 12063.0 386.252   2
   3  -9 -17 2807.53 230.667   2
  -3   9  17 2975.83 244.467   0
   3  -9 -16 7379.90 301.745   2
  -3   9  16 6865.34 297.055   0
   3  -9 -15 3154.79 233.000   2
  -3   9  15 3210.24 238.825   0
   3  -9 -14 7970.74 305.415   2
  -3   9  14 7833.95 296.010   0
   3  -9 -13 4791.76 247.301   2
  -3   9  13 5025.11 255.241   0
   3  -9 -12 17391.5 404.086   2
  -3   9  12 16877.5 381.341   0
   3  -9 -11 6553.91 269.316   2
  -3   9  11 7088.36 266.363   0
   3  -9 -10 12504.5 340.164   2
  -3   9  10 14054.1 344.008   0
  -3   9   9 7333.54 262.528   0
   3  -9  -9 7450.01 272.461   2
   3  -9  -8 18197.9 388.163   2
  -3   9   8 19340.6 377.410   0
   3  -9  -7 87.6532 135.081   2
  -3   9   7 56.6526 114.164   3
  -3   9   7 167.899 135.668   0
   3  -9  -6 22491.8 416.416   2
  -3   9   6 24355.8 389.008   3
  -3   9   6 23731.0 393.320   0
   3  -9  -5 42.1996 137.954   2
  -3   9   5 106.162 116.606   3
  -3   9   5 86.1318 118.019   0
  -3   9   4 12619.4 293.954   3
  -3   9   3 8127.37 248.163   3
  -3   9   2 13245.9 306.090   3
  -3   9   1 388.550 125.021   3
  -3   9   0 17456.4 351.512   3
  -3   9  -1 2509.52 177.758   3
   3  -9   2 17012.9 320.229   1
  -3   9  -2 16654.6 353.602   3
   3  -9   3 3002.40 177.668   1
  -3   9  -3 3027.74 188.452   3
   3  -9   4 18925.6 350.116   1
  -3   9  -4 19231.9 380.480   3
   3  -9   5 988.615 134.401   1
  -3   9  -5 1022.86 155.435   3
   3  -9   6 22953.4 395.872   1
  -3   9  -6 23170.8 427.617   3
   3  -9   7 2007.58 166.663   1
  -3   9  -7 1619.80 168.820   3
   3  -9   8 27694.7 451.154   1
  -3   9  -8 27146.9 469.727   3
  -3   9  -9 125.285 156.648   3
   3  -9   9 27.5338 136.939   1
   3  -9  10 29749.2 484.773   1
  -3   9 -10 28732.2 496.916   3
   3  -9  11 2572.85 201.022   1
  -3   9 -11 2514.35 201.781   3
   3  -9  12 9952.25 319.561   1
  -3   9 -12 9854.98 321.109   3
  -3   9 -13 133.865 171.816   3
   3  -9  13 159.752 163.189   1
  -3   9 -14 7848.87 307.703   3
   3  -9  14 8160.01 307.271   1
  -3   9 -15 15.8824 156.565   3
   3  -9  15 49.9077 159.512   1
   3  -9  16 15940.9 407.650   1
  -3   9 -16 16253.1 421.897   3
   3  -9  17 263.583 184.796   1
  -3   9 -17 540.679 181.304   3
   3  -9  18 17330.7 432.753   1
  -3   9 -18 16885.0 441.149   3
   3  -9  19 287.451 163.453   1
  -3   9 -19 406.423 198.747   3
   3  -9  20 8499.28 322.444   1
  -3   9 -20 12638.8 399.199   3
   3  -9  21 3.29907 172.786   1
  -3   9 -21 45.4588 173.437   3
   3  -9  22 18132.1 478.859   1
  -3   9 -22 18680.3 482.439   3
  -3   8  24 2757.98 249.002   0
   3  -8 -24 2723.75 254.434   2
   3  -8 -23 11369.8 394.098   2
  -3   8  23 11325.8 394.520   0
   3  -8 -22 826.454 211.686   2
  -3   8  22 988.096 211.627   0
   3  -8 -21 10377.0 361.216   2
  -3   8  21 10571.0 366.698   0
  -3   8  20 1020.46 208.168   0
   3  -8 -20 1085.21 191.079   2
   3  -8 -19 20058.7 457.931   2
  -3   8  19 20461.0 466.490   0
   3  -8 -18 3030.25 237.701   2
  -3   8  18 2696.63 232.215   0
   3  -8 -17 12388.6 365.874   2
  -3   8  17 12519.4 356.890   0
   3  -8 -16 499.437 160.825   2
  -3   8  16 725.390 172.303   0
  -3   8  15 24642.5 464.385   0
   3  -8 -15 23309.3 458.734   2
   3  -8 -14 5164.83 248.280   2
  -3   8  14 4811.11 247.439   0
   3  -8 -13 25674.8 459.171   2
  -3   8  13 26151.8 460.411   0
   3  -8 -12 3433.99 210.335   2
  -3   8  12 3724.35 210.294   0
   3  -8 -11 28802.2 471.681   2
  -3   8  11 29358.1 464.400   0
   3  -8 -10 1175.51 158.342   2
  -3   8  10 1457.25 167.211   0
  -3   8   9 31550.6 460.457   0
   3  -8  -9 32649.2 482.584   2
  -3   8   8 150.248 131.099   0
   3  -8  -8 128.631 134.646   2
  -3   8   7 43941.4 515.041   0
  -3   8   7 44773.3 474.531   3
   3  -8  -7 44213.4 538.374   2
  -3   8   6 2329.91 163.616   0
   3  -8  -6 2103.51 168.215   2
  -3   8   6 1931.86 140.569   3
   3  -8  -5 37840.3 488.717   2
  -3   8   5 37023.0 451.537   0
  -3   8   5 37170.1 441.189   3
  -3   8   4 876.073 126.378   3
  -3   8   4 880.032 131.921   0
  -3   8   3 32151.3 421.295   3
  -3   8   3 31076.0 394.108   0
  -3   8   2 7189.78 203.910   0
  -3   8   2 7479.00 225.262   3
  -3   8   1 51459.4 535.750   3
   3  -8  -1 51188.2 488.043   1
  -3   8   0 337.405 117.055   3
   3  -8   0 304.683 107.418   1
   3  -8   1 37484.5 432.146   1
  -3   8  -1 37888.0 470.541   3
   3  -8   2 3509.94 168.212   1
  -3   8  -2 3804.02 184.742   3
   3  -8   3 24132.6 365.267   1
  -3   8  -3 24882.4 396.710   3
   3  -8   4 55.5147 112.925   1
  -3   8  -4 123.147 122.634   3
   3  -8   5 34997.6 450.291   1
  -3   8  -5 34945.8 478.490   3
   3  -8   6 1084.06 140.515   1
  -3   8  -6 1076.08 148.818   3
   3  -8   7 57977.8 599.325   1
  -3   8  -7 58002.5 625.473   3
  -3   8  -8 6327.22 246.628   3
   3  -8   8 5994.90 229.396   1
   3  -8   9 22317.8 401.187   1
  -3   8  -9 21499.2 406.546   3
   3  -8  10 1158.94 156.367   1
  -3   8 -10 1182.43 156.259   3
   3  -8  11 24313.3 433.093   1
  -3   8 -11 22913.9 430.544   3
   3  -8  12 1243.90 166.665   1
  -3   8 -12 1425.46 169.393   3
   3  -8  13 13449.9 344.832   1
  -3   8 -13 13034.1 348.514   3
   3  -8  14 1186.77 168.546   1
  -3   8 -14 1292.02 182.069   3
   3  -8  15 17327.9 396.842   1
  -3   8 -15 18705.3 416.896   3
   3  -8  16 1304.05 194.452   1
  -3   8 -16 1236.42 191.543   3
   3  -8  17 18034.1 423.319   1
  -3   8 -17 18772.5 427.816   3
   3  -8  18 1590.34 212.129   1
  -3   8 -18 1501.48 195.250   3
   3  -8  19 25003.0 500.012   1
  -3   8 -19 26652.2 513.762   3
   3  -8  20 407.503 179.265   1
  -3   8 -20 438.387 187.128   3
   3  -8  21 8603.48 320.185   1
  -3   8 -21 13358.1 394.863   3
   3  -8  22 68.6037 186.981   1
  -3   8 -22 15.6161 173.615   3
   3  -8  23 8691.70 352.161   1
  -3   8 -23 8725.14 338.663   3
   3  -8  24 257.383 201.022   1
  -3   8 -24 273.867 173.756   3
  -3   8 -25 6242.72 315.204   3
  -3   7  26 347.213 197.854   0
   3  -7 -26 155.136 201.617   2
   3  -7 -25 384.526 203.345   2
  -3   7  25 657.630 200.982   0
   3  -7 -24-18.4375 193.165   2
  -3   7  24-22.2132 195.903   0
   3  -7 -23 340.628 186.042   2
  -3   7  23 200.248 184.036   0
  -3   7  22 185.729 199.415   0
   3  -7 -22 524.728 192.117   2
  -3   7  21 1299.18 205.941   0
   3  -7 -21 1257.97 192.705   2
  -3   7  20 491.202 181.034   0
   3  -7 -20 587.650 173.794   2
  -3   7  19 40.3762 159.435   0
   3  -7 -19 129.746 160.044   2
  -3   7  18 470.457 163.000   0
   3  -7 -18 550.711 176.592   2
  -3   7  17 1175.20 182.455   0
   3  -7 -17 959.515 163.216   2
   3  -7 -16 5214.75 243.288   2
  -3   7  16 5335.22 244.426   0
   3  -7 -15 1057.68 168.555   2
  -3   7  15 1472.77 181.572   0
   3  -7 -14 1953.82 173.072   2
  -3   7  14 2034.97 184.839   0
   3  -7 -13 1006.04 157.218   2
  -3   7  13 1352.86 163.060   0
   3  -7 -12 50.5222 122.640   2
  -3   7  12 16.6052 133.902   0
   3  -7 -11 8381.02 260.742   2
  -3   7  11 7948.92 252.737   0
  -3   7  10 128.534 123.020   0
   3  -7 -10 311.529 130.143   2
   3  -7  -9 3592.08 187.370   2
  -3   7   9 3122.96 180.476   0
   3  -7  -8 958.879 137.615   2
  -3   7   8 881.792 134.803   0
  -3   7   8 999.212 102.574   3
   3  -7  -7 1462.26 144.046   2
  -3   7   7 1603.40 117.570   3
  -3   7   7 1806.88 144.566   0
  -3   7   6 1567.75 135.702   0
   3  -7  -6 1833.23 146.200   2
  -3   7   6 1730.65 118.595   3
   3  -7  -5 162.957 109.978   2
  -3   7   5 121.403 87.9328   3
  -3   7   5 160.021 106.308   0
   3  -7  -4 279.804 83.9165   1
  -3   7   4 260.388 95.9120   0
   3  -7  -4 268.931 107.092   2
  -3   7   4 223.309 93.9911   3
   3  -7  -3 196.693 82.8853   1
  -3   7   3 52.0479 82.2026   0
  -3   7   3 165.963 94.5868   3
   3  -7  -2 360.217 94.3265   1
  -3   7   2 434.134 87.1512   0
  -3   7   2 481.894 97.6732   3
   3  -7  -1 1716.14 123.387   1
  -3   7   1 1693.77 124.571   3
   3  -7   0 2860.00 140.019   1
  -3   7   0 2645.63 145.532   3
  -3   7   0 2603.99 125.255   0
   3  -7   1 2580.36 140.228   1
  -3   7  -1 2556.36 146.328   3
  -3   7  -1 2363.30 119.151   0
   3  -7   2 1598.78 127.290   1
  -3   7  -2 1635.48 132.129   3
   3  -7   3 5842.45 190.462   1
  -3   7  -3 5817.41 199.458   3
   3  -7   4 519.459 108.789   1
  -3   7  -4 558.314 116.615   3
   3  -7   5 10319.6 249.567   1
  -3   7  -5 10092.2 258.203   3
   3  -7   6 4381.13 183.265   1
  -3   7  -6 3871.30 184.685   3
   3  -7   7 180.998 117.802   1
  -3   7  -7 196.113 122.700   3
   3  -7   8 6214.15 217.503   1
  -3   7  -8 5904.69 218.514   3
   3  -7   9 9581.34 266.463   1
  -3   7  -9 9149.06 263.599   3
   3  -7  10 86.0052 123.563   1
  -3   7 -10 88.1776 128.661   3
   3  -7  11 9782.64 274.338   1
  -3   7 -11 9692.67 278.636   3
   3  -7  12 172.059 127.074   1
  -3   7 -12 258.100 134.652   3
   3  -7  13 5439.26 232.907   1
  -3   7 -13 6141.06 237.368   3
   3  -7  14 2723.13 189.956   1
  -3   7 -14 2628.44 192.677   3
   3  -7  15 9070.20 291.092   1
  -3   7 -15 8635.41 284.702   3
   3  -7  16 2166.41 189.680   1
  -3   7 -16 1862.66 186.030   3
   3  -7  17 8550.99 297.839   1
  -3   7 -17 8819.78 294.615   3
   3  -7  18 1175.07 190.467   1
  -3   7 -18 1055.99 172.300   3
   3  -7  19 12294.2 357.300   1
  -3   7 -19 12153.1 349.093   3
   3  -7  20 1169.57 189.455   1
  -3   7 -20 991.108 187.806   3
   3  -7  21 9627.76 340.089   1
  -3   7 -21 9456.60 328.314   3
   3  -7  22 34.5212 177.343   1
  -3   7 -22 228.539 166.009   3
   3  -7  23 6726.11 311.372   1
  -3   7 -23 6168.09 284.338   3
   3  -7  24 863.026 210.727   1
  -3   7 -24 649.625 190.984   3
   3  -7  25 1418.81 217.550   1
  -3   7 -25 1632.49 199.480   3
   3  -7  26 56.7360 174.152   1
  -3   7 -26 49.5332 164.128   3
  -3   7 -27 3603.59 251.501   3
   3  -6 -27 319.282 200.066   2
  -3   6  27 293.304 193.208   0
   3  -6 -26 17304.6 461.073   2
  -3   6  26 11302.8 368.078   0
   3  -6 -25 3676.24 264.683   2
  -3   6  25 2857.67 236.675   0
   3  -6 -24 16754.7 439.003   2
  -3   6  24 13013.3 385.544   0
   3  -6 -23 3577.96 250.334   2
  -3   6  23 3699.73 259.841   0
   3  -6 -22 22479.2 480.090   2
  -3   6  22 22008.0 463.486   0
  -3   6  21 3243.20 233.544   0
   3  -6 -21 3183.06 236.025   2
   3  -6 -20 27147.6 497.535   2
  -3   6  20 27322.1 491.975   0
   3  -6 -19 6737.27 274.126   2
  -3   6  19 6875.56 274.960   0
   3  -6 -18 14049.2 355.873   2
  -3   6  18 14096.8 359.595   0
   3  -6 -17 2761.45 198.246   2
  -3   6  17 3054.03 200.786   0
   3  -6 -16 7160.99 264.621   2
  -3   6  16 7208.46 264.069   0
   3  -6 -15 10349.9 293.025   2
  -3   6  15 9917.63 287.992   0
   3  -6 -14 21028.4 391.003   2
  -3   6  14 21673.3 397.470   0
   3  -6 -13 10885.1 286.593   2
  -3   6  13 11732.6 297.391   0
  -3   6  12 44295.4 524.101   0
   3  -6 -12 46406.6 539.091   2
  -3   6  11 14091.6 302.303   0
   3  -6 -11 14004.1 307.105   2
  -3   6  10 38747.8 467.334   0
   3  -6 -10 37818.4 469.103   2
  -3   6   9 7623.68 224.808   0
   3  -6  -9 7291.70 223.250   2
  -3   6   8 23026.1 284.341   3
  -3   6   8 23329.0 350.911   0
   3  -6  -8 23144.0 358.823   2
   3  -6  -7 4226.04 177.183   2
  -3   6   7 4281.81 174.460   0
  -3   6   7 4347.04 142.182   3
   3  -6  -6 36194.9 425.326   2
  -3   6   6 36632.1 413.784   0
   3  -6  -6 37724.9 357.632   1
  -3   6   6 38138.4 367.544   3
   3  -6  -5 215.384 99.9488   2
  -3   6   5 199.482 81.9729   3
  -3   6   5 202.028 93.2022   0
   3  -6  -5 85.8954 77.9653   1
   3  -6  -4 17094.5 288.289   2
  -3   6   4 17596.7 261.283   3
  -3   6   4 16931.9 276.309   0
   3  -6  -4 17592.9 254.934   1
  -3   6   3 9891.23 205.304   3
  -3   6   3 9624.22 210.869   0
   3  -6  -3 10081.6 201.681   1
   3  -6  -2 11860.5 221.821   1
  -3   6   2 12187.6 229.505   3
  -3   6   2 11975.5 225.036   0
  -3   6   1 6648.45 172.788   0
  -3   6   1 6744.70 178.278   3
   3  -6  -1 6802.13 178.708   1
   3  -6   0 15861.9 257.723   1
  -3   6   0 16016.4 264.794   3
   3  -6   1 1151.05 106.871   1
  -3   6  -1 876.603 80.7730   0
  -3   6  -1 1175.35 110.453   3
   3  -6   2 14969.9 260.556   1
  -3   6  -2 15470.3 274.360   3
  -3   6  -3 981.115 83.1540   0
  -3   6  -3 851.252 110.781   3
   3  -6   3 870.658 108.285   1
   3  -6   4 39504.4 422.017   1
  -3   6  -4 38666.0 431.123   3
   3  -6   5 308.045 103.293   1
  -3   6  -5 222.120 95.9479   3
   3  -6   6 48755.9 493.547   1
  -3   6  -6 46665.6 484.901   3
   3  -6   7 4653.38 184.297   1
  -3   6  -7 4340.97 175.712   3
   3  -6   8 10160.4 254.291   1
  -3   6  -8 10000.1 248.974   3
   3  -6   9 17898.9 329.747   1
  -3   6  -9 17872.9 325.947   3
  -3   6  -9 18860.8 281.483   2
   3  -6  10 25188.0 390.773   1
  -3   6 -10 24316.3 383.812   3
  -3   6 -10 26122.4 330.258   2
  -3   6 -11 5417.33 170.199   2
   3  -6  11 5253.82 209.603   1
  -3   6 -11 5184.02 206.666   3
  -3   6 -12 18212.4 347.499   3
   3  -6  12 19837.0 365.556   1
   3  -6  13 4036.70 202.785   1
  -3   6 -13 4515.57 205.508   3
   3  -6  14 23760.0 413.455   1
  -3   6 -14 23486.3 402.298   3
  -3   6 -15 266.424 133.832   3
   3  -6  15 158.588 132.922   1
   3  -6  16 8207.00 274.998   1
  -3   6 -16 9162.54 282.742   3
   3  -6  17 264.829 140.645   1
  -3   6 -17 235.828 135.827   3
  -3   6 -18 10406.6 307.316   3
   3  -6  18 10943.1 322.771   1
   3  -6  19 13562.4 355.439   1
  -3   6 -19 13891.2 352.415   3
   3  -6  20 795.324 169.665   1
  -3   6 -20 665.353 157.717   3
  -3   6 -21 2437.15 207.884   3
   3  -6  21 2474.62 214.246   1
   3  -6  22 11310.3 354.310   1
  -3   6 -22 11283.7 338.829   3
   3  -6  23 7798.98 312.185   1
  -3   6 -23 7375.83 292.640   3
   3  -6  24 8711.21 332.020   1
  -3   6 -24 9123.22 328.591   3
   3  -6  25 5452.51 285.153   1
  -3   6 -25 5927.65 279.240   3
   3  -6  26 5842.85 304.480   1
  -3   6 -26 3926.52 234.092   3
   3  -6  27 1137.79 213.013   1
  -3   6 -27 1241.99 191.325   3
  -3   6 -28 48.5738 160.711   3
  -3   6 -29 2913.92 235.477   3
  -3   5  29 824.598 213.188   0
  -3   5  28 347.884 164.086   0
   3  -5 -28 867.729 207.469   2
   3  -5 -27 1966.69 236.142   2
  -3   5  27 1303.29 187.813   0
   3  -5 -26 226.576 170.081   2
  -3   5  26 366.071 189.917   0
   3  -5 -25 6867.20 317.517   2
  -3   5  25 7231.04 314.983   0
  -3   5  24 566.949 175.149   0
   3  -5 -24 574.797 184.421   2
   3  -5 -23 8990.46 321.755   2
  -3   5  23 7629.29 295.045   0
   3  -5 -22 3702.24 231.512   2
  -3   5  22 3618.62 241.097   0
   3  -5 -21 1194.29 175.589   2
  -3   5  21 1214.27 183.491   0
   3  -5 -20 74.9194 148.610   2
  -3   5  20 177.487 149.066   0
   3  -5 -19 4070.47 224.452   2
  -3   5  19 4320.91 227.471   0
   3  -5 -18 4043.02 218.273   2
  -3   5  18 3585.71 211.787   0
   3  -5 -17 35.9006 124.068   2
  -3   5  17 145.409 137.268   0
   3  -5 -16 3277.36 188.446   2
  -3   5  16 2774.24 184.776   0
   3  -5 -15 2138.94 170.881   2
  -3   5  15 2086.31 165.288   0
  -3   5  14 4288.67 200.286   0
   3  -5 -14 3794.84 187.662   2
   3  -5 -13 260.747 122.623   2
  -3   5  13 251.260 126.327   0
   3  -5 -12 4186.96 183.793   2
  -3   5  12 4207.16 186.036   0
   3  -5 -11 23.9136 106.318   2
  -3   5  11 145.335 112.728   0
   3  -5 -11 18.8604 60.6227   1
  -3   5  10 259.292 107.485   0
   3  -5 -10 231.089 110.301   2
   3  -5 -10 87.1711 58.0342   1
  -3   5   9 551.899 69.4106   3
   3  -5  -9 452.813 111.285   2
  -3   5   9 723.747 114.858   0
   3  -5  -9 569.846 77.0895   1
   3  -5  -8 703.448 84.9766   1
   3  -5  -8 702.482 111.958   2
  -3   5   8 479.949 62.6053   3
  -3   5   8 693.762 110.196   0
   3  -5  -7 6718.26 190.322   2
  -3   5   7 6364.71 145.180   3
  -3   5   7 6733.78 190.783   0
   3  -5  -7 6685.94 154.911   1
   3  -5  -6 1183.27 109.548   2
  -3   5   6 1314.09 87.0156   3
   3  -5  -6 1421.63 92.5490   1
  -3   5   6 1387.69 116.386   0
  -3   5   5 1369.40 87.7930   3
  -3   5   5 1215.18 113.935   0
   3  -5  -5 1360.73 108.149   2
   3  -5  -5 1463.52 96.7078   1
  -3   5   4 362.086 93.5934   0
   3  -5  -4 492.968 79.5761   1
   3  -5  -4 302.748 88.0419   2
  -3   5   4 359.318 72.1208   3
   3  -5  -3 2140.04 117.702   2
  -3   5   3 1899.46 116.268   0
  -3   5   3 2204.69 105.961   3
   3  -5  -3 2069.95 110.265   1
  -3   5   2 24028.5 282.814   3
  -3   5   2 23497.0 289.496   0
   3  -5  -2 24076.4 286.495   1
   3  -5  -1 80.3675 75.5377   1
  -3   5   1 39.0243 73.4757   3
  -3   5   1 37.7098 76.2601   0
   3  -5   0 1268.64 100.071   1
  -3   5   0 1197.24 97.8427   3
   3  -5   1 1307.25 102.721   1
  -3   5  -1 1266.55 101.136   3
   3  -5   2 35839.5 369.358   1
  -3   5  -2 36255.6 369.901   3
   3  -5   3 7127.11 183.185   1
  -3   5  -3 6881.96 177.585   3
   3  -5   4 2959.33 137.661   1
  -3   5  -4 2717.10 132.716   3
  -3   5  -5 2790.40 137.332   3
   3  -5   5 3218.60 144.926   1
   3  -5   6 29.1234 93.6937   1
  -3   5  -6 1.06537 91.4432   3
  -3   5  -7 6757.57 195.171   3
   3  -5   7 6989.10 199.599   1
   3  -5   8 5493.14 188.782   1
  -3   5  -8 5235.62 186.212   3
  -3   5  -8 5672.21 149.260   2
   3  -5   9 3658.00 167.112   1
  -3   5  -9 3623.98 163.251   3
  -3   5  -9 3584.67 125.084   2
   3  -5  10 4584.96 185.900   1
  -3   5 -10 4878.97 188.010   3
  -3   5 -10 5433.90 150.305   2
   3  -5  11 9527.35 247.819   1
  -3   5 -11 9607.47 248.324   3
   3  -5  12 5614.25 208.544   1
  -3   5 -12 6051.25 215.131   3
   3  -5  13 101.868 123.688   1
  -3   5 -13 214.096 118.099   3
   3  -5  14 34736.9 469.109   1
  -3   5 -14 35017.8 471.893   3
   3  -5  15 5866.53 226.960   1
  -3   5 -15 5670.46 223.991   3
  -3   5 -16 4283.22 201.868   3
   3  -5  16 4186.31 208.889   1
   3  -5  17 1476.04 171.354   1
  -3   5 -17 1428.00 155.910   3
   3  -5  18 6324.82 249.377   1
  -3   5 -18 7707.13 266.563   3
   3  -5  19 5798.03 250.610   1
  -3   5 -19 6474.90 253.981   3
   3  -5  20 8304.12 293.800   1
  -3   5 -20 9155.77 297.721   3
  -3   5 -21 3197.65 207.075   3
   3  -5  21 2766.69 217.991   1
   3  -5  22 2508.32 219.124   1
  -3   5 -22 2439.57 199.887   3
   3  -5  23 16299.7 412.492   1
  -3   5 -23 16416.0 393.221   3
   3  -5  24 5454.14 282.453   1
  -3   5 -24 5918.80 275.700   3
   3  -5  25 7106.40 311.164   1
  -3   5 -25 7092.63 291.331   3
  -3   5 -26 4736.38 249.795   3
   3  -5  26 6584.33 303.985   1
   3  -5  27-38.4554 192.846   1
  -3   5 -27 176.616 138.009   3
   3  -5  28 3748.93 258.504   1
  -3   5 -28 4350.78 254.593   3
   3  -5  29 2264.78 239.441   1
  -3   4  30 3542.30 252.525   0
  -3   4  29 2068.93 230.570   0
   3  -4 -29 2169.63 241.240   2
   3  -4 -28 2560.71 224.772   2
  -3   4  28 3488.88 248.630   0
   3  -4 -27 3265.59 227.950   2
  -3   4  27 5155.15 284.104   0
   3  -4 -26 2701.16 227.324   2
  -3   4  26 2668.67 233.160   0
   3  -4 -25 9655.75 336.506   2
  -3   4  25 9917.82 328.808   0
   3  -4 -24 4109.69 256.518   2
  -3   4  24 3764.72 230.277   0
   3  -4 -23 5071.73 258.845   2
  -3   4  23 4846.26 248.077   0
   3  -4 -22 9571.34 320.521   2
  -3   4  22 9304.72 302.558   0
   3  -4 -21 6716.06 274.473   2
  -3   4  21 6613.02 263.907   0
   3  -4 -20 3652.75 213.067   2
  -3   4  20 3496.03 210.801   0
   3  -4 -19 9511.89 289.458   2
  -3   4  19 10019.7 293.206   0
  -3   4  18 15970.9 347.567   0
   3  -4 -18 16117.7 355.184   2
   3  -4 -17 8064.25 261.252   2
  -3   4  17 8773.64 266.411   0
  -3   4  16 2125.57 165.114   0
   3  -4 -16 2052.94 166.534   2
   3  -4 -15 18868.7 350.713   2
  -3   4  15 18404.5 339.266   0
  -3   4  14 9746.72 255.527   0
   3  -4 -14 9646.84 254.899   2
   3  -4 -14 10132.4 200.089   1
   3  -4 -13 3155.66 168.170   2
  -3   4  13 3213.11 169.061   0
   3  -4 -13 3338.05 125.470   1
  -3   4  12 9105.13 232.654   0
   3  -4 -12 9704.98 241.840   2
   3  -4 -12 9144.28 181.218   1
   3  -4 -11 3430.30 159.971   2
   3  -4 -11 3727.35 124.695   1
  -3   4  11 3364.96 158.484   0
   3  -4 -10 4851.84 173.142   2
   3  -4 -10 4870.93 136.113   1
  -3   4  10 4692.22 174.133   0
   3  -4  -9 58.4331 88.3195   2
  -3   4   9 78.3279 47.8506   3
   3  -4  -9 90.3193 69.7898   1
  -3   4   9 120.899 100.696   0
  -3   4   8 9841.19 217.604   0
   3  -4  -8 10192.2 219.890   2
  -3   4   8 10105.7 147.716   3
   3  -4  -8 10450.2 183.978   1
  -3   4   7 21792.0 301.111   0
   3  -4  -7 21584.5 297.125   2
  -3   4   7 21820.8 214.984   3
   3  -4  -7 21858.6 257.630   1
   3  -4  -6 12413.1 226.780   2
  -3   4   6 12832.2 172.514   3
   3  -4  -6 12967.1 202.952   1
  -3   4   6 12456.5 229.853   0
  -3   4   5 7133.55 178.365   0
   3  -4  -5 6978.71 172.834   2
   3  -4  -5 7126.58 157.215   1
  -3   4   5 7346.08 138.808   3
   3  -4  -4 32364.0 329.100   2
  -3   4   4 34032.6 285.473   3
   3  -4  -4 34382.3 320.578   1
   3  -4  -3 8823.63 179.319   2
  -3   4   3 8975.28 159.530   3
   3  -4  -3 9042.55 175.171   1
   3  -4  -2 8916.92 175.007   2
  -3   4   2 9135.89 165.242   3
   3  -4  -2 9138.99 178.970   1
   3  -4  -1 41.9010 74.7086   1
  -3   4   1 158.327 65.3398   3
  -3   4   0 13365.8 202.305   3
   3  -4   0 13484.0 217.950   1
   3  -4   1 8405.00 180.238   1
  -3   4  -1 8413.31 170.764   3
   3  -4   2 1229.28 100.940   1
  -3   4  -2 1091.88 90.4534   3
   3  -4   3 249.390 82.8455   1
  -3   4  -3 269.713 76.2854   3
   3  -4   4 19868.1 276.307   1
  -3   4  -4 19861.7 274.873   3
   3  -4   5 6555.35 176.272   1
  -3   4  -5 5886.53 166.813   3
   3  -4   6 2925.41 137.978   1
  -3   4  -6 2997.33 136.396   3
   3  -4   7 972.707 114.124   1
  -3   4  -7 894.525 103.110   3
  -3   4  -7 997.984 75.9612   2
   3  -4   8 1346.21 120.698   1
   3  -4   8 1213.84 70.8060   0
  -3   4  -8 1303.22 112.362   3
  -3   4  -8 1313.33 80.6628   2
   3  -4   9 5285.43 178.609   1
  -3   4  -9 5239.12 176.911   3
   3  -4   9 5374.47 116.524   0
  -3   4  -9 5641.88 133.770   2
  -3   4 -10 806.421 110.377   3
   3  -4  10 830.706 111.573   1
   3  -4  10 874.219 65.2359   0
  -3   4 -10 688.712 68.3789   2
   3  -4  11 1284.57 125.570   1
  -3   4 -11 1341.11 125.068   3
  -3   4 -11 963.140 74.6477   2
   3  -4  12 12041.9 266.214   1
  -3   4 -12 12618.3 271.632   3
   3  -4  13 5897.19 206.269   1
  -3   4 -13 5839.07 203.344   3
   3  -4  14 3780.58 180.981   1
  -3   4 -14 4104.68 184.256   3
   3  -4  15 253.916 130.847   1
  -3   4 -15 87.6633 115.932   3
  -3   4 -16 7586.41 240.617   3
   3  -4  16 7534.19 244.332   1
   3  -4  17 1151.61 152.082   1
  -3   4 -17 1160.08 146.778   3
  -3   4 -18 8934.84 270.786   3
   3  -4  18 8269.77 267.736   1
   3  -4  19 44.1299 142.214   1
  -3   4 -19 3.37282 124.207   3
   3  -4  20 2916.41 204.717   1
  -3   4 -20 3194.25 196.102   3
   3  -4  21 4611.02 234.960   1
  -3   4 -21 5296.62 233.746   3
   3  -4  22 4769.68 249.170   1
  -3   4 -22 4939.41 240.520   3
   3  -4  23 428.255 176.721   1
  -3   4 -23 453.722 154.786   3
   3  -4  24 11276.0 347.438   1
  -3   4 -24 12536.1 349.086   3
   3  -4  25 221.390 170.872   1
  -3   4 -25 251.913 167.144   3
   3  -4  26 5130.09 276.449   1
  -3   4 -26 3451.31 217.171   3
   3  -4  27 1540.41 214.827   1
  -3   4 -27 1087.15 165.832   3
  -3   4 -28 1980.88 199.629   3
   3  -4  28 2276.86 222.506   1
   3  -4  29 806.162 182.811   1
   3  -4  30 2053.50 228.532   1
  -3   3  31 7202.49 321.870   0
   3  -3 -30 2822.25 256.758   2
  -3   3  30 2373.79 227.121   0
   3  -3 -29 3940.76 249.783   2
  -3   3  29 5667.87 280.553   0
  -3   3  28 2225.27 200.813   0
   3  -3 -28 2275.32 210.930   2
   3  -3 -27 6536.81 305.324   2
  -3   3  27 6442.34 288.674   0
   3  -3 -26 6895.91 299.005   2
  -3   3  26 7424.54 301.047   0
   3  -3 -25 12549.9 369.943   2
  -3   3  25 11753.9 341.242   0
   3  -3 -24 1683.89 206.555   2
  -3   3  24 2633.59 207.163   0
   3  -3 -23 12259.5 340.919   2
  -3   3  23 12404.8 336.047   0
   3  -3 -22 4286.39 231.109   2
  -3   3  22 4333.53 229.300   0
   3  -3 -21 7044.19 270.654   2
  -3   3  21 6890.73 257.849   0
  -3   3  20 6068.35 236.207   0
   3  -3 -20 6424.89 255.179   2
   3  -3 -19 16166.4 354.215   2
  -3   3  19 15953.2 338.209   0
   3  -3 -18 12099.2 307.413   2
   3  -3 -18 11994.8 240.723   1
  -3   3  18 12255.8 292.682   0
  -3   3  17 74606.4 654.847   0
   3  -3 -17 76235.6 697.591   2
   3  -3 -17 78373.5 562.939   1
   3  -3 -16 523.165 95.5925   1
   3  -3 -16 400.560 119.638   2
  -3   3  16 488.718 128.918   0
   3  -3 -15 31549.4 431.405   2
  -3   3  15 31160.0 412.259   0
   3  -3 -15 32962.5 353.909   1
   3  -3 -14 9288.25 242.955   2
  -3   3  14 10378.1 245.150   0
   3  -3 -14 10172.2 204.138   1
   3  -3 -13 59664.5 549.978   2
  -3   3  13 59793.5 536.769   0
   3  -3 -13 61168.4 457.324   1
   3  -3 -12 4230.83 168.918   2
   3  -3 -12 4238.30 137.853   1
  -3   3  12 4227.57 166.131   0
   3  -3 -11 29284.0 367.095   2
   3  -3 -11 30376.1 312.537   1
  -3   3  11 29383.0 365.678   0
  -3   3  10 67.9706 97.6979   0
   3  -3 -10 183.812 93.1555   2
   3  -3 -10 97.7297 68.9562   1
   3  -3  -9 59562.3 487.303   2
  -3   3   9 58772.6 481.684   0
   3  -3  -9 60046.3 414.173   1
  -3   3   9 60547.1 274.759   3
  -3   3   8 14611.7 247.733   0
   3  -3  -8 14212.8 240.534   2
  -3   3   8 15275.1 146.128   3
   3  -3  -8 14295.5 208.645   1
  -3   3   7 90971.6 570.214   0
   3  -3  -7 90936.0 558.044   2
  -3   3   7 92226.7 360.027   3
   3  -3  -7 93664.4 507.294   1
   3  -3  -6 9768.87 193.307   2
   3  -3  -6 10499.9 181.227   1
   3  -3  -5 86500.3 509.043   2
  -3   3   5 86117.2 373.678   3
   3  -3  -4 805.835 83.4597   2
   3  -3  -4 869.742 85.0725   1
  -3   3   4 799.907 59.8784   3
   3  -3  -3 119635. 568.338   1
   3  -3  -3 116772. 546.877   2
  -3   3   3 120554. 475.099   3
   3  -3  -2 512.322 81.5582   1
   3  -3  -2 291.223 66.5047   2
  -3   3   2 453.087 62.3415   3
  -3   3   1 72739.5 397.401   3
   3  -3  -1 72400.9 398.445   2
   3  -3  -1 73677.2 452.678   1
   3  -3   0 20296.0 208.350   2
  -3   3   0 20470.0 226.217   3
   3  -3   0 20628.9 251.391   1
   3  -3   1 82499.4 490.444   1
  -3   3  -1 82949.1 459.243   3
   3  -3   2 43.5780 78.2514   1
  -3   3  -2 113.854 72.5283   3
   3  -3   3 175925. 736.026   1
  -3   3  -3 177166. 713.498   3
   3  -3   4 13567.5 217.816   1
  -3   3  -4 14801.1 224.758   3
   3  -3   5 46077.5 399.102   1
   3  -3   5 45192.7 315.545   0
  -3   3  -5 46612.2 394.560   3
  -3   3  -6 3492.32 132.325   3
   3  -3   6 3567.42 142.167   1
   3  -3   6 3638.72 105.229   0
   3  -3   7 134325. 707.822   1
   3  -3   7 136508. 535.772   0
  -3   3  -7 132753. 690.145   3
  -3   3  -8 410.733 50.6844   2
   3  -3   8 605.969 106.931   1
   3  -3   8 721.106 70.9557   0
  -3   3  -8 518.650 98.6865   3
  -3   3  -9 203261. 891.067   3
   3  -3   9 204259. 909.122   1
  -3   3  -9 200281. 624.496   2
   3  -3  10 257.694 100.871   1
  -3   3 -10 315.781 102.428   3
   3  -3  10 285.044 61.6780   0
  -3   3 -10 229.742 55.9006   2
  -3   3 -11 98306.4 470.343   2
   3  -3  11 95929.6 652.945   1
   3  -3  11 98355.6 486.083   0
   3  -3  12 7828.16 212.074   1
   3  -3  12 8426.61 154.543   0
  -3   3 -12 8022.02 211.086   3
  -3   3 -12 8266.69 150.959   2
   3  -3  13 69732.7 587.449   1
  -3   3 -13 68589.6 576.947   3
   3  -3  13 72328.0 429.175   0
  -3   3 -13 71334.0 436.622   2
   3  -3  14 3462.27 167.756   1
  -3   3 -14 3520.43 161.929   3
  -3   3 -14 3091.70 109.579   2
  -3   3 -15 41852.8 478.064   3
   3  -3  15 40866.4 477.919   1
  -3   3 -16 1835.36 149.928   3
   3  -3  16 1486.97 151.422   1
   3  -3  17 44879.0 523.348   1
  -3   3 -17 45651.0 515.853   3
  -3   3 -18 1125.28 140.734   3
   3  -3  18 1369.74 160.242   1
   3  -3  19 40973.7 526.057   1
  -3   3 -19 41571.9 518.095   3
   3  -3  20 1327.46 162.194   1
  -3   3 -20 1488.19 160.417   3
   3  -3  21 49537.4 599.164   1
  -3   3 -21 49788.6 591.978   3
  -3   3 -22 4047.80 217.352   3
   3  -3  22 3341.52 213.975   1
   3  -3  23 46759.3 611.703   1
  -3   3 -23 49169.9 614.897   3
   3  -3  24 216.785 164.831   1
  -3   3 -24 140.342 144.305   3
   3  -3  25 23619.1 464.823   1
  -3   3 -25 23226.8 449.079   3
  -3   3 -26 52.6977 124.112   3
   3  -3  26 53.0424 163.440   1
   3  -3  27 9047.17 329.430   1
  -3   3 -27 5674.62 248.301   3
  -3   3 -28 801.857 173.488   3
   3  -3  28 607.443 152.670   1
   3  -3  29 5663.61 267.150   1
   3  -3  30 272.844 165.301   1
   3  -3  31 14704.9 426.668   1
   3  -3  32 722.724 204.779   1
   3  -2 -31 615.553 193.449   2
   3  -2 -30 3066.58 247.192   2
  -3   2  30 4406.11 253.064   0
   3  -2 -29 395.192 158.374   2
  -3   2  29 1041.51 177.892   0
   3  -2 -28 3490.60 263.753   2
  -3   2  28 2999.88 212.715   0
  -3   2  27 1221.38 172.290   0
   3  -2 -27 906.608 188.694   2
   3  -2 -26 3086.22 239.751   2
  -3   2  26 2951.38 217.403   0
  -3   2  25 74.9443 145.020   0
   3  -2 -25 97.1857 159.758   2
  -3   2  24 4744.85 231.036   0
   3  -2 -24 5205.79 260.272   2
  -3   2  23 158.714 141.148   0
   3  -2 -23 86.5755 146.260   2
   3  -2 -22 6689.56 267.142   2
  -3   2  22 7706.88 259.287   0
   3  -2 -21 65.2547 128.642   2
  -3   2  21 63.6471 132.983   0
   3  -2 -20 5142.34 188.938   1
   3  -2 -20 4905.49 220.649   2
  -3   2  20 5029.59 210.965   0
  -3   2  19 524.499 132.323   0
   3  -2 -19 418.145 136.080   2
   3  -2 -19 381.072 108.362   1
  -3   2  18 22352.2 366.279   0
   3  -2 -18 23137.6 335.093   1
   3  -2 -18 21556.2 381.898   2
   3  -2 -17 258.053 126.245   2
  -3   2  17 215.492 111.982   0
   3  -2 -17 187.005 91.0343   1
   3  -2 -16 20863.2 358.911   2
  -3   2  16 21146.8 336.217   0
   3  -2 -16 21455.4 305.031   1
   3  -2 -15 2550.92 156.171   2
   3  -2 -15 2603.68 128.252   1
  -3   2  15 2538.57 144.929   0
   3  -2 -14 10825.9 253.568   2
   3  -2 -14 10082.5 206.803   1
  -3   2  14 9594.73 227.150   0
   3  -2 -13 531.252 112.603   2
   3  -2 -13 594.534 87.7601   1
  -3   2  13 650.817 108.261   0
  -3   2  12 22749.9 316.055   0
   3  -2 -12 22680.0 328.390   2
   3  -2 -12 23201.4 284.165   1
   3  -2 -11 4807.88 164.675   2
  -3   2  11 4868.96 162.991   0
   3  -2 -11 5047.57 143.838   1
   3  -2 -10 42573.6 362.614   1
   3  -2 -10 40647.7 403.072   2
  -3   2  10 42112.2 402.886   0
   3  -2  -9 167.373 73.8817   1
   3  -2  -9 76.8980 83.6455   2
  -3   2   9 115.183 89.1589   0
   3  -2  -8 16291.4 243.926   2
   3  -2  -8 16186.0 219.125   1
   3  -2  -7 5820.84 150.961   2
   3  -2  -7 6126.81 143.978   1
  -3   2   6 32014.2 172.543   3
   3  -2  -6 31401.6 302.267   2
   3  -2  -6 32045.4 294.988   1
   3  -2  -5 2986.88 110.663   2
  -3   2   5 3135.13 67.2014   3
   3  -2  -5 3347.34 115.890   1
   3  -2  -4 24637.7 246.109   2
   3  -2  -4 24574.3 255.844   1
   3  -2  -3 22192.9 222.784   2
   3  -2  -3 22220.2 244.142   1
   3  -2  -2 639.873 62.6854   2
  -3   2   2 430.847 50.4648   3
   3  -2  -2 518.218 79.0876   1
   3  -2  -1 17982.9 179.125   2
   3  -2  -1 18001.0 223.052   1
  -3   2   1 16423.2 177.023   3
   3  -2   0 50599.7 276.601   2
  -3   2   0 50691.4 313.926   3
   3  -2   0 51907.6 366.537   1
   3  -2   1 2261.87 66.3873   2
  -3   2  -1 2288.67 88.6038   3
   3  -2   1 2325.28 108.759   1
   3  -2   2 83703.6 474.706   1
   3  -2   2 84241.2 310.137   2
   3  -2   2 83149.3 428.796   0
  -3   2  -2 82536.8 431.837   3
   3  -2   3 10595.3 187.307   1
  -3   2  -3 10402.3 172.524   3
   3  -2   3 10816.4 164.102   0
  -3   2  -4 16054.2 217.372   3
   3  -2   4 16224.2 228.808   1
   3  -2   4 16496.7 197.262   0
   3  -2   5 5979.39 153.372   1
   3  -2   5 6870.19 136.675   0
  -3   2  -5 6346.68 152.024   3
   3  -2   6 60163.7 438.729   1
   3  -2   6 59803.4 364.936   0
  -3   2  -6 62291.5 437.581   3
  -3   2  -6 61221.1 253.092   2
   3  -2   7 13.5122 79.1314   1
  -3   2  -7 56.7547 76.8541   3
   3  -2   7 51.5490 60.0817   0
  -3   2  -7 70.3678 35.9329   2
   3  -2   8 8739.08 194.355   1
  -3   2  -8 8964.60 191.731   3
   3  -2   8 8765.03 154.272   0
  -3   2  -8 8939.26 112.466   2
   3  -2   9 2984.05 100.968   0
   3  -2   9 3140.21 134.760   1
  -3   2  -9 2966.98 135.261   3
  -3   2  -9 2944.19 74.9852   2
   3  -2  10 27664.1 332.964   1
  -3   2 -10 27979.6 338.065   3
   3  -2  10 27853.7 266.643   0
  -3   2 -10 27656.1 217.869   2
  -3   2 -11 10280.3 146.011   2
   3  -2  11 10071.9 218.363   1
  -3   2 -11 9983.83 219.794   3
   3  -2  11 10310.0 172.373   0
  -3   2 -12 26327.4 343.746   3
   3  -2  12 26851.2 344.245   1
  -3   2 -12 27038.6 244.420   2
   3  -2  12 28529.3 283.205   0
  -3   2 -13 10288.8 161.597   2
   3  -2  13 9760.36 224.104   1
  -3   2 -13 9919.22 229.747   3
   3  -2  13 10245.2 181.811   0
   3  -2  14 15515.9 282.313   1
  -3   2 -14 15347.0 203.885   2
  -3   2 -14 15168.2 283.036   3
   3  -2  14 16159.7 229.168   0
  -3   2 -15 103.965 60.6142   2
   3  -2  15 161.417 67.3853   0
   3  -2  15 84.4764 102.311   1
  -3   2 -15 204.375 107.219   3
   3  -2  16 7198.38 219.803   1
  -3   2 -16 7130.07 218.043   3
   3  -2  17 1788.20 150.125   1
  -3   2 -17 1754.84 142.854   3
   3  -2  18 11913.7 281.261   1
  -3   2 -18 12784.8 290.044   3
   3  -2  19 1486.15 151.089   1
  -3   2 -19 1574.06 154.331   3
   3  -2  20 3382.07 186.333   1
  -3   2 -20 3117.58 183.911   3
   3  -2  21 587.537 143.833   1
  -3   2 -21 338.693 133.168   3
   3  -2  22 12095.1 314.077   1
  -3   2 -22 12187.4 308.470   3
   3  -2  23 1202.01 166.507   1
  -3   2 -23 1166.72 157.084   3
   3  -2  24 1591.37 176.263   1
  -3   2 -24 2238.50 184.038   3
   3  -2  25 2759.59 210.547   1
  -3   2 -25 2230.51 182.637   3
   3  -2  26 266.581 152.531   1
  -3   2 -26 206.832 122.003   3
  -3   2 -27 1896.92 175.702   3
   3  -2  27 1740.91 181.651   1
   3  -2  28 919.430 160.170   1
   3  -2  29 2029.41 213.053   1
   3  -1 -31 1764.70 227.680   2
   3  -1 -30 3112.04 237.522   2
   3  -1 -29 438.665 181.240   2
   3  -1 -28 6945.49 310.636   2
   3  -1 -27 2903.36 232.748   2
  -3   1  27 1862.76 172.010   0
   3  -1 -26 2497.81 225.880   2
  -3   1  26 1776.17 166.012   0
   3  -1 -25 808.866 178.313   2
  -3   1  25 748.989 160.652   0
   3  -1 -24 8470.19 298.506   2
  -3   1  24 9866.89 284.096   0
   3  -1 -23 1182.92 177.797   2
  -3   1  23 1122.32 156.642   0
   3  -1 -22 13457.0 343.925   2
  -3   1  22 12959.0 305.030   0
   3  -1 -21 6603.44 251.432   2
  -3   1  21 6381.03 229.432   0
   3  -1 -20 16520.6 357.163   2
  -3   1  20 16482.8 322.528   0
   3  -1 -19 14239.0 324.713   2
  -3   1  19 14150.8 292.864   0
   3  -1 -19 14541.8 287.099   1
  -3   1  18 8355.06 227.163   0
   3  -1 -18 7905.50 243.651   2
   3  -1 -18 8324.25 220.097   1
   3  -1 -17 10940.9 270.773   2
  -3   1  17 11342.0 251.111   0
   3  -1 -17 11427.3 242.106   1
   3  -1 -16 390.619 115.301   2
  -3   1  16 576.200 109.742   0
   3  -1 -16 348.782 96.8897   1
   3  -1 -15 24080.7 360.905   2
   3  -1 -15 25470.5 328.227   1
  -3   1  15 25305.2 342.052   0
   3  -1 -14 4128.75 164.886   2
  -3   1  14 4340.56 159.713   0
   3  -1 -14 4343.35 150.756   1
  -3   1  13 166.929 92.4231   0
   3  -1 -13 168.466 98.0846   2
   3  -1 -13 77.2002 78.9627   1
   3  -1 -12 935.996 106.816   2
  -3   1  12 1012.86 102.961   0
   3  -1 -12 819.043 94.4243   1
   3  -1 -11 17338.5 246.859   1
  -3   1  11 18044.5 265.295   0
   3  -1 -11 17390.8 272.891   2
   3  -1 -10 15891.9 255.705   2
   3  -1 -10 16099.6 232.781   1
   3  -1  -9 55689.4 441.268   2
   3  -1  -9 56096.3 410.106   1
   3  -1  -8 83959.7 522.853   2
   3  -1  -8 86779.1 493.134   1
   3  -1  -7 15495.3 226.076   2
   3  -1  -7 16171.7 217.681   1
   3  -1  -6 136081. 594.025   2
   3  -1  -6 130493. 572.274   1
   3  -1  -5 12043.2 180.234   2
   3  -1  -5 12340.1 186.983   1
   3  -1  -4 42497.1 300.847   2
   3  -1  -4 42420.6 325.708   1
  -3   1   4 44080.2 194.467   3
   3  -1  -3 2785.71 89.1476   2
   3  -1  -3 2588.28 105.199   1
  -3   1   3 2714.71 64.9114   3
   3  -1  -2 7088.51 117.544   2
   3  -1  -2 7164.22 147.332   1
   3  -1  -1 14207.5 142.719   2
   3  -1  -1 14774.0 195.415   0
   3  -1  -1 14760.3 198.540   1
   3  -1   0 33174.0 190.184   2
   3  -1   0 31726.1 273.065   0
   3  -1   0 32828.4 280.908   1
   3  -1   1 126.908 79.2934   1
  -3   1  -1 197.426 58.9281   3
   3  -1   1 66.6445 73.5588   0
   3  -1   2 118389. 508.990   0
   3  -1   2 122192. 540.998   1
  -3   1  -2 122828. 495.868   3
   3  -1   3 12504.2 191.050   1
   3  -1   3 12203.5 176.029   0
  -3   1  -3 12275.9 174.309   3
   3  -1   4 89438.8 480.638   1
   3  -1   4 86994.2 440.559   0
  -3   1  -4 87893.4 462.458   3
   3  -1   5 1057.03 93.6115   1
   3  -1   5 1319.48 84.7719   0
  -3   1  -5 1206.55 94.0850   3
   3  -1   6 94656.6 464.210   0
  -3   1  -6 92694.8 509.491   3
   3  -1   7 9698.84 185.608   1
   3  -1   7 9380.82 161.964   0
  -3   1  -7 9235.90 182.628   3
  -3   1  -8 14660.0 119.635   2
   3  -1   8 14808.0 227.887   1
  -3   1  -8 14431.7 226.450   3
   3  -1   8 14138.8 197.399   0
   3  -1   9 80149.0 516.922   1
  -3   1  -9 83074.8 307.574   2
   3  -1   9 81834.9 459.091   0
  -3   1  -9 80180.6 525.851   3
  -3   1 -10 10735.0 126.858   2
   3  -1  10 10682.7 181.510   0
   3  -1  10 10550.2 206.884   1
  -3   1 -10 10988.8 214.260   3
   3  -1  11 22685.1 259.567   0
  -3   1 -11 22634.4 194.673   2
   3  -1  11 21974.3 292.288   1
  -3   1 -11 22220.6 301.556   3
  -3   1 -12 11057.5 150.262   2
   3  -1  12 10672.5 216.417   1
   3  -1  12 10481.5 188.012   0
  -3   1 -12 10631.2 223.601   3
  -3   1 -13 15425.9 188.143   2
   3  -1  13 15108.0 225.757   0
   3  -1  13 14621.1 255.582   1
  -3   1 -13 15228.4 268.253   3
  -3   1 -14 51970.6 359.455   2
   3  -1  14 51213.6 412.319   0
   3  -1  14 52146.0 471.881   1
  -3   1 -14 52703.1 493.685   3
   3  -1  15 20221.1 271.758   0
   3  -1  15 19727.0 308.768   1
  -3   1 -15 19738.5 319.366   3
   3  -1  16 6832.09 176.422   0
   3  -1  16 7407.70 209.550   1
  -3   1 -16 7095.03 209.762   3
   3  -1  17 209.642 83.7549   0
  -3   1 -17 131.458 106.437   3
   3  -1  18 23230.6 315.853   0
   3  -1  18 23479.3 365.785   1
  -3   1 -18 23576.0 370.766   3
  -3   1 -19 511.701 125.167   3
   3  -1  19 659.110 128.123   1
   3  -1  19 588.742 106.570   0
   3  -1  19 425.765 110.415   4
   3  -1  20 12065.5 246.857   0
   3  -1  20 12021.0 285.848   1
   3  -1  20 12075.7 231.343   4
  -3   1 -20 12081.6 289.393   3
   3  -1  21 1900.18 166.039   1
   3  -1  21 2274.49 143.301   4
  -3   1 -21 2172.45 162.742   3
   3  -1  22 10582.5 283.973   1
  -3   1 -22 11051.9 293.433   3
   3  -1  22 11132.3 238.702   4
   3  -1  23 2117.35 152.191   4
   3  -1  23 2187.73 180.567   1
  -3   1 -23 2097.52 172.371   3
  -3   1 -24 3285.85 199.572   3
   3  -1  24 3367.76 202.600   1
   3  -1  24 3968.15 176.983   4
   3  -1  25 2636.33 185.025   1
  -3   1 -25 3058.22 183.047   3
   3  -1  26 5672.44 245.883   1
  -3   1 -26 4970.79 223.296   3
   3  -1  27 3324.32 219.379   1
  -3   1 -27 3280.74 208.042   3
   3   0 -31 4141.87 283.963   2
   3   0 -30 8618.70 340.298   2
   3   0 -29 15842.4 444.161   2
   3   0 -28 1287.65 207.599   2
   3   0 -27 14455.0 401.575   2
   3   0 -26 11206.8 349.605   2
   3   0 -25 23574.0 472.434   2
  -3   0  25 23779.8 404.386   0
   3   0 -24 5446.39 257.833   2
  -3   0  24 5643.17 221.933   0
   3   0 -23 10391.1 315.600   2
  -3   0  23 10920.0 279.568   0
   3   0 -22 10293.3 306.504   2
  -3   0  22 9882.28 261.696   0
   3   0 -21 13517.1 335.060   2
  -3   0  21 14592.3 298.664   0
   3   0 -20 9979.16 288.365   2
  -3   0  20 10727.6 257.295   0
  -3   0  19 20324.7 327.675   0
   3   0 -19 19501.0 372.917   2
   3   0 -18 22187.0 383.267   2
  -3   0  18 21997.4 329.973   0
   3   0 -18 22936.2 350.113   1
   3   0 -17 25895.6 397.964   2
  -3   0  17 25688.5 344.438   0
   3   0 -17 26279.6 362.854   1
   3   0 -16 7719.02 227.157   2
   3   0 -16 8105.63 210.064   1
  -3   0  16 8197.29 202.595   0
   3   0 -15 28059.8 387.179   2
   3   0 -15 29141.4 362.584   1
  -3   0  15 28325.3 344.621   0
  -3   0  14 3446.31 140.444   0
   3   0 -14 3438.03 162.447   2
   3   0 -14 3359.11 142.389   1
   3   0 -13 7768.62 206.127   2
   3   0 -13 8183.30 193.465   1
  -3   0  13 8529.92 190.756   0
  -3   0  12 623.098 92.8413   0
   3   0 -12 595.726 95.3038   2
   3   0 -12 620.484 89.4421   1
   3   0 -11 13917.7 247.776   2
   3   0 -11 14476.7 232.539   1
   3   0 -10 20408.7 280.979   2
   3   0 -10 20177.4 264.645   1
   3   0  -9 55788.5 434.049   2
   3   0  -9 57210.2 421.929   1
   3   0  -8 38886.9 352.487   2
   3   0  -8 39168.1 342.935   1
   3   0  -7 52847.1 389.401   2
   3   0  -7 53982.4 389.296   1
   3   0  -6 26007.5 264.327   2
   3   0  -6 26555.1 269.703   1
   3   0  -5 107568. 494.928   2
   3   0  -5 109349. 514.524   1
   3   0  -4 64238.2 390.851   1
   3   0  -4 63215.1 358.020   2
   3   0  -3 44419.6 280.083   2
   3   0  -3 44803.9 325.481   1
   3   0  -2 40703.6 248.344   2
   3   0  -2 40840.8 307.673   0
   3   0  -2 40322.1 305.693   1
   3   0  -1 9793.72 117.239   2
   3   0  -1 10011.4 161.932   1
   3   0  -1 9504.27 158.399   0
   3   0   0 19770.1 142.399   2
   3   0   0 19648.3 219.570   0
   3   0   0 19781.5 216.957   1
   3   0   1 44776.1 315.198   0
   3   0   1 44706.2 314.531   1
   3   0   2 71542.2 401.198   0
   3   0   2 72661.3 400.010   1
   3   0   3 8619.28 156.457   0
   3   0   3 8309.81 149.605   1
   3   0   4 69837.9 398.614   0
   3   0   4 69545.2 400.063   1
   3   0   5 53078.8 357.932   1
   3   0   5 52163.5 354.455   0
   3   0   6 6294.29 142.285   1
   3   0   6 6248.15 141.646   0
   3   0   7 70952.2 424.967   0
   3   0   7 67557.2 414.974   1
   3   0   8 4897.78 134.985   0
   3   0   8 4846.77 137.897   1
  -3   0  -8 5124.96 76.3200   2
  -3   0  -9 32438.5 200.230   2
   3   0   9 32043.1 312.324   1
   3   0   9 32076.5 302.372   0
   3   0  10 18925.3 241.999   0
  -3   0 -10 18903.6 169.873   2
   3   0  10 18360.5 247.763   1
  -3   0 -11 991.798 58.2309   2
   3   0  11 999.251 90.9423   0
   3   0  11 851.395 93.5068   1
   3   0  12 19052.2 256.629   0
   3   0  12 18013.3 256.010   1
  -3   0 -13 7284.86 137.204   2
   3   0  13 7433.06 179.277   1
   3   0  13 6837.22 168.972   0
  -3   0 -14 20119.2 230.912   2
   3   0  14 18804.4 278.468   1
   3   0  14 19078.1 272.360   0
   3   0  15 2756.72 133.580   1
   3   0  15 2873.04 132.628   0
   3   0  16 14431.6 261.355   1
   3   0  16 14203.8 252.438   0
  -3   0 -17 4645.94 178.371   3
   3   0  17 4383.20 165.451   1
   3   0  17 4713.67 168.078   0
  -3   0 -18 10279.8 203.564   2
   3   0  18 10065.9 237.424   1
   3   0  18 10190.7 230.727   0
   3   0  18 9837.24 204.310   4
  -3   0 -18 10274.1 250.020   3
   3   0  19 9094.50 235.046   1
   3   0  19 10668.6 214.255   4
   3   0  19 10295.8 240.021   0
  -3   0 -19 10162.2 257.554   3
   3   0  20 9362.75 248.270   1
   3   0  20 9687.86 238.520   0
   3   0  20 9327.01 210.204   4
  -3   0 -20 9348.62 257.118   3
   3   0  21 10762.0 264.490   1
   3   0  21 11596.8 263.899   0
   3   0  21 11050.7 232.137   4
  -3   0 -21 10944.0 280.121   3
  -3   0 -22 21953.9 387.862   3
   3   0  22 21286.7 367.792   1
   3   0  22 22842.7 364.196   0
   3   0  22 21507.1 313.746   4
   3   0  23 1501.30 161.760   1
   3   0  23 1197.85 140.762   0
   3   0  23 1483.52 141.992   4
  -3   0 -23 1398.13 158.456   3
   3   0  24 26085.8 425.774   1
   3   0  24 25748.4 356.592   4
  -3   0 -24 26812.9 440.841   3
  -3   0 -25 1995.84 164.503   3
   3   0  25 2938.66 176.038   4
  -3   0 -26 10947.0 310.593   3
   3   0  26 11347.8 267.698   4
   3   0  27 5981.86 222.582   4
   3   1 -31 551.887 199.867   2
   3   1 -30-134.831 157.809   2
   3   1 -29 402.932 202.119   2
   3   1 -28 815.686 202.380   2
   3   1 -27 508.254 197.348   2
   3   1 -26 236.142 177.111   2
   3   1 -25 5454.80 270.255   2
   3   1 -24 34.4458 148.134   2
   3   1 -23 1521.04 176.601   2
  -3  -1  22 8274.92 226.941   0
   3   1 -22 8172.16 284.169   2
   3   1 -21 455.961 149.901   2
  -3  -1  21 559.989 112.689   0
   3   1 -20 8.12930 122.710   2
  -3  -1  20 50.8923 100.016   0
  -3  -1  19 1030.33 113.509   0
   3   1 -19 880.196 148.317   2
   3   1 -18 74.5005 116.691   2
  -3  -1  18 167.799 95.9306   0
   3   1 -17 7770.97 219.283   1
   3   1 -17 7910.49 239.432   2
  -3  -1  17 8167.49 197.855   0
   3   1 -16 325.616 109.419   2
   3   1 -16 261.094 107.061   1
  -3  -1  16 286.894 91.7145   0
   3   1 -15 10321.1 250.825   2
  -3  -1  15 10546.2 209.638   0
   3   1 -15 10671.8 237.075   1
   3   1 -14 160.206 102.835   2
  -3  -1  14 164.608 83.8469   0
   3   1 -14 291.751 99.3536   1
   3   1 -13 12767.5 254.083   2
   3   1 -13 12895.7 241.042   1
  -3  -1  13 12479.0 213.582   0
   3   1 -12 179.146 91.3984   2
   3   1 -12 72.9409 84.6075   1
   3   1 -12 76.9777 29.4300   3
   3   1 -11 639.441 100.395   2
   3   1 -11 629.858 37.6908   3
   3   1 -11 704.013 92.5461   1
   3   1 -10 762.805 37.9530   3
   3   1 -10 889.443 95.3710   2
   3   1 -10 693.985 88.7975   1
   3   1  -9 15499.1 239.863   2
   3   1  -9 14744.1 118.918   3
   3   1  -9 15777.7 234.930   1
   3   1  -8 2438.16 116.457   2
   3   1  -8 2232.25 53.1096   3
   3   1  -8 2326.73 113.348   1
   3   1  -7 991.528 88.0167   2
   3   1  -7 937.633 88.1103   1
   3   1  -7 890.437 42.0789   3
   3   1  -6 29459.6 285.165   2
   3   1  -6 29679.7 173.480   3
   3   1  -6 29952.1 288.996   1
   3   1  -5 17764.9 217.727   2
   3   1  -5 18222.9 144.966   3
   3   1  -5 17737.6 224.505   1
   3   1  -4 23499.6 229.500   2
   3   1  -4 23220.5 236.282   0
   3   1  -4 22755.8 242.173   1
   3   1  -4 23012.1 170.436   3
   3   1  -3 3530.14 114.296   0
   3   1  -3 3534.34 97.6340   2
   3   1  -3 3400.94 81.1685   3
   3   1  -3 3341.09 110.035   1
   3   1  -2 38079.8 295.327   0
   3   1  -2 36966.9 290.120   1
   3   1  -2 37739.9 248.866   2
   3   1  -1 19361.8 170.786   2
   3   1  -1 20239.6 187.318   3
   3   1  -1 20045.9 214.709   1
   3   1  -1 20206.2 217.307   0
   3   1   0 46303.0 241.974   2
   3   1   0 45358.7 308.885   1
   3   1   0 45469.8 288.481   3
   3   1   0 45809.4 321.694   0
   3   1   1 14562.0 178.793   3
   3   1   1 13706.8 176.513   1
   3   1   1 13875.1 188.952   0
   3   1   1 13762.2 124.451   2
   3   1   2 2693.61 108.447   0
   3   1   2 2930.18 100.432   1
   3   1   2 2759.07 60.9101   2
   3   1   3 111677. 465.983   1
   3   1   3 109787. 507.329   0
   3   1   4 57315.0 341.791   1
   3   1   4 57108.2 372.947   0
   3   1   5 12334.2 187.086   0
   3   1   5 12268.8 169.009   1
   3   1   6 5116.92 123.329   1
   3   1   6 5218.12 137.246   0
  -3  -1  -6 5327.84 78.2241   2
   3   1   7 5.14175 61.6534   1
   3   1   7 35.2773 73.0826   0
  -3  -1  -7 44.4195 37.3384   2
   3   1   8 166.517 66.8459   1
  -3  -1  -8 196.559 42.7276   2
   3   1   8 186.528 75.3939   0
   3   1   9 1146.66 97.1532   0
  -3  -1  -9 888.458 52.1415   2
   3   1   9 1103.00 85.0997   1
   3   1  10 237.131 69.2895   1
  -3  -1 -10 174.215 42.8585   2
   3   1  11 9597.98 179.648   1
   3   1  11 9170.38 190.724   0
   3   1  12 4041.09 130.568   1
   3   1  12 3951.08 142.012   0
  -3  -1 -12 4246.07 108.238   2
   3   1  13 9123.76 184.435   1
  -3  -1 -13 9736.38 164.301   2
   3   1  13 9413.77 202.828   0
   3   1  14 1007.18 95.4487   1
  -3  -1 -14 1349.57 85.9456   2
   3   1  14 1036.18 111.531   0
   3   1  15 2915.03 127.962   1
   3   1  15 2899.12 142.519   0
  -3  -1 -15 3265.96 117.831   2
  -3  -1 -16 50.9845 66.4982   2
   3   1  16 67.9353 73.3345   1
   3   1  16 35.5468 92.6548   0
  -3  -1 -17 8679.51 186.370   2
   3   1  17 8645.85 220.265   0
   3   1  18 125.442 109.955   0
  -3  -1 -18 71.1997 80.4336   2
   3   1  18 42.2781 79.4614   1
   3   1  18 5.93071 96.0445   4
  -3  -1 -19 1651.91 113.001   2
   3   1  19 1518.49 126.309   1
   3   1  19 1409.81 136.092   0
   3   1  19 1254.20 120.897   4
   3   1  20 1478.21 130.853   1
   3   1  20 1277.07 139.908   0
   3   1  20 1221.41 122.017   4
   3   1  21 395.482 116.284   4
   3   1  21 443.083 118.787   1
   3   1  21 486.151 121.271   0
   3   1  22 315.273 118.099   4
   3   1  22 322.129 121.740   0
  -3  -1 -23 507.553 131.563   3
   3   1  23 663.668 126.008   4
   3   1  23 517.335 135.299   0
   3   1  24 111.932 131.024   4
   3   1  24-2.00636 126.916   0
  -3  -1 -24 48.0540 122.011   3
   3   1  25 380.430 137.927   4
   3   1  25 484.171 139.584   0
  -3  -1 -25 474.771 134.985   3
   3   1  26 615.341 141.142   4
  -3  -1 -26 496.292 141.070   3
   3   1  27 252.779 138.237   4
   3   2 -31 1832.72 229.575   2
   3   2 -30 2421.11 213.673   2
   3   2 -29 8189.58 331.671   2
   3   2 -28 649.655 183.712   2
   3   2 -27 25575.5 520.159   2
   3   2 -26 4180.91 254.501   2
   3   2 -25 8832.68 314.535   2
   3   2 -24 5436.98 264.011   2
   3   2 -23 5911.01 258.894   2
   3   2 -22 10850.4 319.213   2
   3   2 -21 4936.11 228.043   2
   3   2 -20 6305.70 247.528   2
   3   2 -19 19777.1 380.239   2
  -3  -2  19 19340.9 285.577   0
   3   2 -18 1800.25 156.078   2
  -3  -2  18 2200.19 123.249   0
   3   2 -17 50637.0 559.791   2
  -3  -2  17 50107.5 427.284   0
   3   2 -16 806.736 123.452   2
  -3  -2  16 884.461 95.0477   0
   3   2 -15 29261.8 383.134   1
  -3  -2  15 30714.5 320.271   0
   3   2 -15 29760.3 410.355   2
   3   2 -14 10956.5 255.633   2
   3   2 -14 11518.6 246.025   1
  -3  -2  14 11951.7 204.933   0
   3   2 -13 27433.5 352.325   1
   3   2 -13 27773.0 226.157   3
   3   2 -13 26993.7 366.454   2
   3   2 -12 20818.6 311.923   2
   3   2 -12 20805.4 301.244   1
   3   2 -12 20773.1 193.340   3
   3   2 -11 15014.4 260.771   2
   3   2 -11 14590.8 160.269   3
   3   2 -11 14584.2 249.114   1
   3   2 -10 36859.5 378.850   2
   3   2 -10 36331.9 244.802   3
   3   2 -10 37300.8 372.774   1
   3   2  -9 38156.9 375.247   2
   3   2  -9 39598.7 372.012   1
   3   2  -8 1056.60 100.079   1
   3   2  -8 727.994 51.0830   3
   3   2  -8 955.991 96.7844   2
   3   2  -7 59268.1 427.255   2
   3   2  -7 62900.9 436.973   1
   3   2  -6 319.360 80.0134   2
   3   2  -6 115.024 43.4037   3
   3   2  -6 155.315 77.4137   1
   3   2  -5 33376.1 300.643   2
   3   2  -5 33308.6 303.077   1
   3   2  -5 34001.6 277.774   0
   3   2  -5 34656.6 237.800   3
   3   2  -4 8867.63 157.964   2
   3   2  -4 8735.25 150.002   0
   3   2  -4 8706.40 129.540   3
   3   2  -4 8874.14 164.311   1
   3   2  -3 23139.7 230.807   2
   3   2  -3 23148.8 206.304   3
   3   2  -3 23444.7 240.513   1
   3   2  -3 24108.7 236.613   0
   3   2  -2 3179.72 94.1332   3
   3   2  -2 3163.54 99.5875   2
   3   2  -2 3242.66 107.528   1
   3   2  -2 3234.37 108.688   0
   3   2  -1 28131.4 240.693   3
   3   2  -1 27282.3 254.420   0
   3   2  -1 27299.9 241.615   1
   3   2  -1 27633.9 231.935   2
   3   2   0 17235.8 207.377   0
   3   2   0 17596.8 179.463   2
   3   2   0 17472.8 193.102   1
   3   2   0 17644.5 200.393   3
   3   2   1 21708.9 225.025   3
   3   2   1 21453.7 208.857   1
   3   2   1 21337.6 233.459   0
   3   2   1 21483.5 191.524   2
   3   2   2 260.071 77.2306   3
   3   2   2 196.982 75.7697   0
   3   2   2 308.031 61.8923   1
   3   2   2 232.478 50.2712   2
   3   2   3 54125.0 372.563   0
   3   2   3 53468.2 373.343   3
   3   2   3 54607.5 313.569   1
   3   2   3 54587.4 288.601   2
   3   2   4 7679.49 159.505   0
   3   2   4 7480.52 128.075   1
   3   2   4 7580.39 162.776   3
   3   2   5 62381.6 414.095   0
   3   2   5 62667.1 338.859   1
   3   2   5 62263.7 426.886   3
   3   2   6 27060.9 285.163   0
   3   2   6 26046.5 290.599   3
   3   2   6 26882.3 228.913   1
   3   2   7 214075. 797.580   0
   3   2   7 214866. 639.250   1
   3   2   8 567.014 66.6577   1
  -3  -2  -8 635.223 59.5835   2
   3   2   8 665.679 96.7243   0
   3   2   9 91621.6 554.584   0
  -3  -2  -9 93897.2 434.841   2
   3   2  10 117.027 58.2685   1
  -3  -2 -10 149.742 58.7408   2
   3   2  10 99.9928 83.8127   0
   3   2  11 44598.0 413.650   0
  -3  -2 -11 46521.2 334.952   2
   3   2  12 964.769 72.4534   1
  -3  -2 -12 1409.78 84.0317   2
   3   2  12 1286.51 109.529   0
  -3  -2 -13 30445.0 296.415   2
   3   2  13 30066.7 363.425   0
  -3  -2 -14 9018.99 177.723   2
   3   2  14 9281.19 218.941   0
  -3  -2 -15 46092.5 392.706   2
   3   2  15 46569.4 470.923   0
   3   2  16 1140.09 96.5893   1
  -3  -2 -16 1069.14 94.0573   2
   3   2  16 1313.82 131.705   0
   3   2  17 28041.5 323.916   1
  -3  -2 -17 28964.7 341.282   2
   3   2  17 28095.6 388.123   0
  -3  -2 -18 6708.66 184.153   2
   3   2  18 6067.43 210.446   0
  -3  -2 -19 37778.7 414.816   2
   3   2  19 38088.3 471.771   0
  -3  -2 -20 256.498 97.0323   2
   3   2  20 241.269 108.855   4
   3   2  20 121.675 122.369   0
   3   2  21 15403.5 268.569   4
   3   2  21 15800.9 330.918   0
   3   2  22 13821.8 321.954   0
   3   2  22 13351.1 259.371   4
   3   2  23 21373.3 321.500   4
   3   2  23 22192.5 405.228   0
   3   2  24 15040.7 288.564   4
   3   2  24 15617.1 353.859   0
   3   2  25 12396.0 331.795   0
   3   2  25 12255.9 270.782   4
   3   2  26 1039.44 170.350   0
   3   2  27 19085.2 407.041   0
   3   2  28 575.744 165.292   0
   3   3 -31 547.876 190.544   2
   3   3 -30 2759.23 230.210   2
   3   3 -29 139.312 165.486   2
   3   3 -28 10415.7 363.126   2
   3   3 -27 294.883 190.479   2
   3   3 -26 14332.9 396.595   2
   3   3 -25 186.204 170.951   2
   3   3 -24 538.295 159.032   2
   3   3 -23 1659.79 185.550   2
   3   3 -22 4800.74 237.040   2
   3   3 -21 5598.14 242.046   2
   3   3 -20 3815.58 202.851   2
   3   3 -19 195.828 127.128   2
   3   3 -18 9994.72 277.482   2
   3   3 -17 7831.35 247.904   2
   3   3 -16 51854.0 553.087   2
  -3  -3  16 37426.4 341.814   0
   3   3 -15 100.827 110.227   2
  -3  -3  15 196.554 65.3198   0
   3   3 -14 25728.7 375.663   2
   3   3 -14 26633.8 266.106   3
   3   3 -13 9783.34 237.608   2
   3   3 -13 10655.1 170.552   3
   3   3 -13 9822.71 229.896   1
   3   3 -12 40996.5 441.313   2
   3   3 -12 41113.1 429.266   1
   3   3 -11 4675.19 166.724   2
   3   3 -11 4470.36 161.646   1
   3   3 -10 26409.6 337.076   2
   3   3 -10 26472.8 330.126   1
   3   3  -9 4444.84 154.309   2
   3   3  -9 4173.96 148.447   1
   3   3  -8 57308.1 461.019   2
   3   3  -8 59956.9 363.737   3
   3   3  -8 58772.0 451.057   1
   3   3  -7 17.7284 79.2583   2
   3   3  -7 139.114 84.3488   1
   3   3  -7 37.4668 56.4624   3
   3   3  -6 68341.7 384.835   0
   3   3  -6 67308.6 470.538   2
   3   3  -6 67173.6 385.087   3
   3   3  -6 65509.9 447.617   1
   3   3  -5 5357.92 148.881   2
   3   3  -5 5804.37 127.796   0
   3   3  -5 5261.15 140.394   1
   3   3  -5 5297.23 122.643   3
   3   3  -4 158527. 596.063   3
   3   3  -4 161812. 649.072   1
   3   3  -4 161225. 679.411   2
   3   3  -3 26802.7 251.815   0
   3   3  -3 26334.0 264.091   1
   3   3  -3 26648.2 251.605   3
   3   3  -3 27101.7 276.724   2
   3   3  -2 157393. 600.758   1
   3   3  -2 159302. 597.584   0
   3   3  -2 161779. 608.641   3
   3   3  -2 163324. 637.289   2
   3   3  -1 11717.0 176.702   0
   3   3  -1 11410.5 167.956   1
   3   3  -1 11964.0 180.818   2
   3   3  -1 11775.9 179.989   3
   3   3   0 203188. 632.748   1
   3   3   0 202456. 701.780   3
   3   3   0 202911. 680.888   2
   3   3   1 9055.69 169.862   3
   3   3   1 8812.46 139.876   1
   3   3   1 9364.69 157.227   2
   3   3   1 8990.58 166.007   0
   3   3   2 113800. 560.088   3
   3   3   2 109224. 432.523   1
   3   3   2 112375. 491.972   2
   3   3   3 11235.2 167.565   2
   3   3   3 10625.2 185.198   0
   3   3   3 11222.4 144.843   1
   3   3   3 10999.1 193.549   3
   3   3   4 59694.2 414.816   0
   3   3   4 61945.0 432.107   3
   3   3   5 24830.7 282.098   0
   3   3   5 25496.4 290.370   3
   3   3   6 154231. 697.827   0
   3   3   6 157225. 720.907   3
   3   3   7 1459.82 67.3406   1
   3   3   7 1740.99 109.273   0
   3   3   7 1682.49 116.589   3
   3   3   8 67604.3 490.989   0
   3   3   8 69422.5 339.928   1
   3   3   8 68091.4 501.267   3
   3   3   9 1220.80 114.000   0
  -3  -3  -9 1141.92 83.3982   2
   3   3   9 1451.52 113.973   3
   3   3   9 1225.60 66.1425   1
   3   3  10 117022. 465.028   1
  -3  -3 -10 119102. 567.149   2
   3   3  10 117189. 687.506   3
   3   3  11 674.210 65.4762   1
  -3  -3 -11 581.551 79.0073   2
   3   3  11 662.452 110.368   0
   3   3  12 44211.6 308.975   1
  -3  -3 -12 43805.2 372.271   2
   3   3  12 43776.8 442.230   0
   3   3  13 64.9567 56.6019   1
  -3  -3 -13 141.799 75.3812   2
   3   3  13 134.386 100.916   0
  -3  -3 -14 26059.6 308.632   2
   3   3  14 27244.3 373.333   0
  -3  -3 -15 476.304 87.9216   2
   3   3  15 510.082 115.090   0
  -3  -3 -16 38666.5 397.127   2
   3   3  16 38672.3 463.925   0
   3   3  17 8297.41 242.806   0
  -3  -3 -17 8234.68 203.142   2
  -3  -3 -18 67267.7 551.736   2
   3   3  18 67870.1 635.114   0
  -3  -3 -19 270.058 105.535   2
   3   3  19 152.654 122.765   0
  -3  -3 -20 13574.2 277.305   2
   3   3  20 13790.9 322.294   0
  -3  -3 -21 2719.13 160.636   2
   3   3  21 2524.79 189.008   0
   3   3  22 48617.8 590.200   0
   3   3  23 30.9579 149.456   0
   3   3  24 9465.02 304.678   0
   3   3  25 100.727 155.556   0
   3   3  26 7734.68 295.744   0
   3   3  27 140.623 168.447   0
   3   3  28 9839.45 324.010   0
   3   3  29 454.148 172.320   0
   3   3  30 13095.1 384.881   0
   3   4 -30 2829.85 254.172   2
   3   4 -29 243.276 152.548   2
   3   4 -28 824.500 202.311   2
   3   4 -27 707.154 199.261   2
   3   4 -26 1515.07 206.620   2
   3   4 -25 202.958 175.678   2
   3   4 -24 3135.31 233.718   2
   3   4 -23 430.186 162.421   2
   3   4 -22 2597.72 206.210   2
   3   4 -21-87.7984 144.340   2
   3   4 -20-22.1359 141.562   2
   3   4 -19 3187.42 191.105   2
   3   4 -18 3553.31 200.339   2
   3   4 -17 3916.97 195.767   2
   3   4 -16 22050.2 381.788   2
   3   4 -15 349.911 125.939   2
   3   4 -15 479.268 81.7804   3
   3   4 -14-29.8089 107.771   2
   3   4 -14-3.50348 60.6546   3
   3   4 -13 648.097 115.784   2
   3   4 -13 488.501 69.3526   3
   3   4 -12 19.4643 100.837   2
   3   4 -12 29.2993 59.3358   3
   3   4 -11 1721.97 128.306   2
   3   4 -11 1641.66 93.8141   3
   3   4 -10 386.677 103.196   2
   3   4 -10 468.675 98.4227   1
   3   4 -10 431.151 73.1032   3
   3   4  -9 63.4593 92.6664   2
   3   4  -9 190.215 69.2451   3
   3   4  -9 165.174 88.2900   1
   3   4  -8 414.288 94.5425   2
   3   4  -8 353.976 87.5524   1
   3   4  -8 254.285 72.9394   3
   3   4  -7 17453.8 228.460   3
   3   4  -7 17350.3 257.696   1
   3   4  -7 17620.6 274.172   2
   3   4  -6 103.461 77.8777   2
   3   4  -6 92.0304 79.4842   1
   3   4  -6 98.1901 69.3920   3
   3   4  -6 45.1720 49.4731   0
   3   4  -5 3314.02 117.178   3
   3   4  -5 2716.34 94.1453   0
   3   4  -5 3332.56 124.699   1
   3   4  -5 3551.82 134.163   2
   3   4  -4 5099.97 137.298   1
   3   4  -4 5390.76 141.301   3
   3   4  -4 5352.52 126.662   0
   3   4  -4 4856.61 149.902   2
   3   4  -3 1677.77 87.1649   0
   3   4  -3 1781.51 98.9982   3
   3   4  -3 1908.78 111.133   2
   3   4  -3 1663.47 95.5861   1
   3   4  -2 34615.2 295.410   1
   3   4  -2 34123.0 292.025   0
   3   4  -2 35040.2 320.110   3
   3   4  -2 33506.8 330.190   2
   3   4  -1 183.446 71.1506   0
   3   4  -1 163.637 67.0184   1
   3   4  -1 161.315 73.3425   3
   3   4  -1 188.352 76.0353   2
   3   4   0 219.235 73.3818   0
   3   4   0 288.753 77.8852   3
   3   4   0 365.063 65.3674   1
   3   4   0 367.670 80.1337   2
   3   4   1 1985.16 100.259   0
   3   4   1 1793.56 78.8504   1
   3   4   1 2138.70 112.499   3
   3   4   1 1880.29 102.322   2
   3   4   2 3174.33 117.927   0
   3   4   2 3442.74 129.370   3
   3   4   2 3495.47 123.945   2
   3   4   3 722.231 90.1677   0
   3   4   3 536.870 49.7918   1
   3   4   3 644.062 93.0242   3
   3   4   4 425.005 84.5498   0
   3   4   4 396.782 49.7847   1
   3   4   4 320.110 88.0173   3
   3   4   5 311.222 45.3668   1
   3   4   5 196.143 84.1183   3
   3   4   5 164.662 86.6322   0
   3   4   6 313.711 89.0597   3
   3   4   6 514.362 94.9594   0
   3   4   6 321.613 43.2447   1
   3   4   7 33904.6 361.419   0
   3   4   7 33827.2 210.391   1
   3   4   7 33143.8 360.576   3
   3   4   8 10796.4 220.697   0
   3   4   8 11414.8 225.809   3
   3   4   8 10638.4 121.411   1
   3   4   9 5056.30 170.306   0
   3   4   9 5268.31 168.479   3
   3   4   9 5046.29 88.7950   1
  -3  -4 -10 11111.3 202.389   2
   3   4  10 10868.6 234.554   0
   3   4  10 10972.2 234.411   3
   3   4  11 1025.05 105.447   3
  -3  -4 -11 1200.56 97.5314   2
   3   4  11 1152.23 124.117   0
  -3  -4 -12 64.8648 76.2223   2
   3   4  12 37.8324 94.8208   3
   3   4  12 62.8293 106.862   0
  -3  -4 -13 10995.9 219.246   2
   3   4  13 10881.6 249.494   3
   3   4  13 10882.9 253.182   0
  -3  -4 -14 948.821 102.768   2
   3   4  14 935.831 128.764   0
  -3  -4 -15 2592.37 134.625   2
   3   4  15 2765.55 162.457   0
  -3  -4 -16 300.964 99.4795   2
   3   4  16 268.924 126.199   0
  -3  -4 -17 3534.52 157.457   2
   3   4  17 3508.35 189.902   0
  -3  -4 -18 12219.2 262.188   2
   3   4  18 12138.4 304.753   0
  -3  -4 -19 2575.33 151.749   2
   3   4  19 2636.33 191.039   0
  -3  -4 -20 22063.6 360.080   2
   3   4  20 22601.4 414.546   0
  -3  -4 -21 62.1927 113.110   2
   3   4  21-4.91579 139.737   0
  -3  -4 -22 639.737 131.689   2
   3   4  22 488.037 153.885   0
   3   4  23 97.0008 163.674   0
   3   4  24 3456.30 220.661   0
   3   4  25 602.893 180.329   0
   3   4  26 3378.86 237.520   0
   3   4  27 38.9388 157.314   0
   3   4  28 2996.08 229.359   0
   3   4  29 325.193 174.439   0
   3   4  30 2408.59 240.822   0
   3   4  31 51.6916 182.718   0
   3   5 -30 8188.73 349.777   2
   3   5 -29 1609.89 217.251   2
   3   5 -28 5397.36 282.678   2
   3   5 -27 6808.58 312.046   2
   3   5 -26 11964.5 378.280   2
   3   5 -25 5735.59 281.101   2
   3   5 -24 12022.6 369.463   2
   3   5 -23 10266.9 332.954   2
   3   5 -22 11470.0 339.718   2
   3   5 -21 33971.4 539.799   2
   3   5 -20 8345.37 285.465   2
   3   5 -19 20391.9 411.003   2
   3   5 -18 15957.9 357.708   2
   3   5 -17 2342.18 179.144   2
   3   5 -16 25541.3 423.648   2
   3   5 -16 26186.0 339.659   3
   3   5 -15 22262.1 390.392   2
   3   5 -15 22920.5 313.705   3
   3   5 -14 41933.9 514.077   2
   3   5 -14 29620.6 349.468   3
   3   5 -13 38850.9 480.414   2
   3   5 -13 27363.1 331.184   3
   3   5 -12 4978.16 196.543   2
   3   5 -12 3955.95 143.579   3
   3   5 -11 31056.8 415.608   2
   3   5 -11 31678.0 348.583   3
   3   5 -10 20870.0 285.155   3
   3   5 -10 21189.0 342.624   2
   3   5  -9 27267.3 321.286   3
   3   5  -9 28171.1 378.626   2
   3   5  -8 17939.2 261.719   3
   3   5  -8 17494.9 193.970   0
   3   5  -8 17687.1 295.642   2
   3   5  -7 62062.8 362.166   0
   3   5  -7 60333.7 461.925   3
   3   5  -7 60542.2 515.945   2
   3   5  -6 39674.8 413.721   2
   3   5  -6 41284.3 381.578   3
   3   5  -5 43191.5 394.547   3
   3   5  -5 42280.1 378.899   1
   3   5  -5 42770.0 424.440   2
   3   5  -4 51253.9 404.772   1
   3   5  -4 51568.7 426.177   3
   3   5  -4 53807.8 463.812   2
   3   5  -3 60577.9 460.378   3
   3   5  -3 59519.7 418.510   1
   3   5  -3 59748.7 483.839   2
   3   5  -2 89405.7 559.102   3
   3   5  -2 89661.2 490.455   1
   3   5  -2 90434.8 584.957   2
   3   5  -2 90237.2 485.569   0
   3   5  -1 53035.6 362.004   1
   3   5  -1 51324.9 429.206   3
   3   5  -1 53709.8 448.234   2
   3   5  -1 51785.5 378.493   0
   3   5   0 74666.0 464.957   0
   3   5   0 76359.9 520.599   3
   3   5   0 77045.0 526.517   2
   3   5   1 8443.74 174.202   0
   3   5   1 8500.41 193.476   3
   3   5   1 8566.95 192.042   2
   3   5   2 32953.8 327.241   0
   3   5   2 33169.3 356.999   3
   3   5   2 33950.2 353.604   2
   3   5   3 5368.30 164.333   3
   3   5   3 5916.43 161.399   0
   3   5   3 5685.52 106.565   1
   3   5   4 18448.6 275.798   3
   3   5   4 18193.0 264.579   0
   3   5   4 18291.9 167.987   1
   3   5   5 18319.9 271.632   0
   3   5   5 17579.3 153.479   1
   3   5   5 17848.5 279.482   3
   3   5   6 19934.0 289.336   0
   3   5   6 21783.5 312.614   3
   3   5   7 72910.0 560.418   3
   3   5   7 70698.6 543.362   0
   3   5   8 19260.8 302.144   0
   3   5   8 19712.9 304.011   3
   3   5   9 32826.1 395.536   0
   3   5   9 31823.8 386.414   3
   3   5  10 17276.1 296.479   3
   3   5  10 18024.8 307.410   0
  -3  -5 -11 48972.2 454.134   2
   3   5  11 47756.6 495.891   0
   3   5  11 48242.2 492.417   3
  -3  -5 -12 14216.7 259.623   2
   3   5  12 14572.2 288.006   3
   3   5  12 14039.7 290.999   0
   3   5  13 3191.58 176.065   0
  -3  -5 -13 3048.69 146.934   2
   3   5  13 3018.08 156.146   3
  -3  -5 -14 18092.7 300.996   2
   3   5  14 18028.6 342.280   0
   3   5  14 17798.6 324.150   3
  -3  -5 -15 1683.44 132.657   2
   3   5  15 1751.03 146.840   3
   3   5  15 1575.35 157.507   0
   3   5  16 3231.10 191.335   0
  -3  -5 -16 2887.98 155.802   2
  -3  -5 -17 172.395 105.104   2
   3   5  17 69.7026 135.615   0
  -3  -5 -18 12019.8 276.334   2
   3   5  18 11311.2 311.711   0
  -3  -5 -19 5540.13 208.487   2
   3   5  19 4652.61 232.162   0
  -3  -5 -20 5828.83 213.830   2
   3   5  20 6613.94 270.326   0
  -3  -5 -21 6371.93 227.807   2
   3   5  21 6801.58 269.808   0
  -3  -5 -22 9083.78 268.162   2
   3   5  22 9377.64 309.817   0
   3   5  23 5646.77 273.581   0
  -3  -5 -23 4747.64 215.582   2
   3   5  24 6069.93 281.907   0
   3   5  25 5228.15 279.972   0
   3   5  26 6178.32 298.772   0
   3   5  27 1976.60 226.710   0
   3   5  28 11437.8 384.156   0
   3   5  29 289.554 202.264   0
   3   5  30 6516.72 327.903   0
   3   6 -29 1780.37 235.967   2
   3   6 -28 3086.65 255.385   2
   3   6 -27 84.7134 146.150   2
   3   6 -26 2414.40 232.526   2
   3   6 -25 3171.25 244.451   2
   3   6 -24 3805.62 248.118   2
   3   6 -23 2718.49 232.893   2
   3   6 -22 3962.91 243.221   2
   3   6 -21 111.532 149.508   2
   3   6 -20 4695.41 247.210   2
   3   6 -19 14094.1 365.876   2
   3   6 -18 5681.30 249.298   2
   3   6 -17 17335.0 381.810   2
   3   6 -16 4389.33 176.543   3
   3   6 -16 4136.66 212.319   2
   3   6 -15 4175.99 174.976   3
   3   6 -15 3751.91 205.587   2
   3   6 -14 5883.32 189.461   3
   3   6 -14 5145.26 218.044   2
   3   6 -13 10648.4 233.826   3
   3   6 -13 14015.5 319.019   2
   3   6 -12 33.8280 117.701   2
   3   6 -12 94.9515 89.6405   3
   3   6 -11 8316.63 211.366   3
   3   6 -11 7976.18 239.661   2
   3   6 -10 7546.72 201.727   3
   3   6 -10 7393.06 227.206   2
   3   6  -9 14625.7 264.314   3
   3   6  -9 14719.9 296.506   2
   3   6  -8 12691.6 246.202   3
   3   6  -8 12498.0 272.354   2
   3   6  -7 5969.45 180.361   3
   3   6  -7 5908.14 198.248   2
   3   6  -6 1464.70 123.654   2
   3   6  -6 1457.87 115.362   3
   3   6  -5 8792.22 208.916   3
   3   6  -5 9054.51 157.246   0
   3   6  -5 8614.63 223.001   2
   3   6  -4 827.138 107.877   3
   3   6  -4 790.130 71.0274   0
   3   6  -4 988.754 113.377   2
   3   6  -3 35267.4 387.652   3
   3   6  -3 34435.5 402.211   2
   3   6  -2 1844.55 126.533   2
   3   6  -2 1684.96 122.992   3
   3   6  -1 9975.23 183.976   0
   3   6  -1 10431.0 224.668   3
   3   6  -1 10747.6 232.531   2
   3   6   0 86.4503 80.8374   0
   3   6   0 88.4283 85.6670   3
   3   6   0 7.32418 86.7881   2
   3   6   1 22455.1 319.623   3
   3   6   1 23038.9 282.865   0
   3   6   1 24000.7 331.632   2
   3   6   2 1778.78 110.944   0
   3   6   2 1814.29 127.547   3
   3   6   3 36414.6 372.934   0
   3   6   3 35030.9 397.051   3
   3   6   4 3326.93 142.380   0
   3   6   4 3416.32 150.281   3
   3   6   5 17635.7 282.133   0
   3   6   5 17013.9 289.731   3
   3   6   6 54.7245 93.5651   3
   3   6   6 87.0065 98.6701   0
   3   6   7 33522.8 398.187   0
   3   6   7 32841.7 406.347   3
   3   6   8 312.582 105.872   0
   3   6   8 393.085 108.727   3
   3   6   9 19476.4 325.467   0
   3   6   9 19452.1 326.668   3
   3   6  10 159.817 102.536   3
   3   6  10 293.038 117.227   0
   3   6  11 8195.75 239.745   0
   3   6  11 8145.21 227.786   3
  -3  -6 -12 419.821 107.009   2
   3   6  12 535.396 129.173   0
   3   6  12 432.464 122.617   3
  -3  -6 -13 14815.2 290.217   2
   3   6  13 14310.4 300.509   3
   3   6  13 13843.0 310.034   0
  -3  -6 -14 51.6754 109.755   2
   3   6  14 102.234 114.042   3
   3   6  14 289.914 139.729   0
  -3  -6 -15 42492.7 489.997   2
   3   6  15 42092.6 537.223   0
   3   6  15 42840.5 514.997   3
  -3  -6 -16 164.168 113.494   2
   3   6  16 158.930 126.189   3
   3   6  16 158.463 139.550   0
   3   6  17 19625.3 397.147   0
  -3  -6 -17 19328.1 353.257   2
   3   6  17 18650.9 363.929   3
   3   6  18 5650.03 250.179   0
  -3  -6 -18 5207.07 214.258   2
  -3  -6 -19 15350.7 331.486   2
   3   6  19 14196.7 362.185   0
  -3  -6 -20 585.975 136.426   2
   3   6  20 179.304 160.617   0
  -3  -6 -21 580.859 142.388   2
   3   6  21 565.399 181.657   0
  -3  -6 -22 719.939 145.751   2
   3   6  22 743.962 185.271   0
  -3  -6 -23 2326.36 172.436   2
   3   6  23 3942.44 252.196   0
  -3  -6 -24 1816.08 176.385   2
   3   6  24 2441.56 238.530   0
   3   6  25 7647.38 320.435   0
   3   6  26 269.443 185.812   0
   3   6  27 6222.89 301.428   0
   3   6  28 362.255 174.201   0
   3   6  29 7258.99 337.367   0
   3   7 -27 3710.06 275.548   2
   3   7 -26 1340.50 191.792   2
   3   7 -25 2884.61 237.284   2
   3   7 -24 851.502 196.195   2
   3   7 -23 2863.36 240.905   2
   3   7 -22 2748.28 228.987   2
   3   7 -21 8293.51 324.405   2
   3   7 -20 6815.69 292.059   2
   3   7 -19 5241.64 258.502   2
   3   7 -18 1747.88 184.581   2
   3   7 -17 10540.8 272.325   3
   3   7 -17 10199.0 316.337   2
   3   7 -16 17.1257 134.020   2
   3   7 -16 90.2607 117.562   3
   3   7 -15 11538.7 274.566   3
   3   7 -15 10791.2 312.710   2
   3   7 -14 1386.33 137.040   3
   3   7 -14 1492.59 164.042   2
   3   7 -13 13443.4 287.091   3
   3   7 -13 12320.3 314.039   2
   3   7 -12 4707.43 189.461   3
   3   7 -12 4308.28 210.743   2
   3   7 -11 10686.9 257.127   3
   3   7 -11 9997.91 282.149   2
   3   7 -10 8061.59 227.030   3
   3   7 -10 8127.34 254.461   2
   3   7  -9 13675.8 280.667   3
   3   7  -9 13289.7 302.829   2
   3   7  -8 6688.31 227.995   2
   3   7  -8 7575.83 216.458   3
   3   7  -7 3900.86 169.498   3
   3   7  -7 4334.91 190.537   2
   3   7  -6 8550.34 225.791   3
   3   7  -6 8224.93 236.166   2
   3   7  -5 19658.3 324.104   3
   3   7  -5 19281.2 337.872   2
   3   7  -4 8057.99 230.970   2
   3   7  -4 8169.89 223.036   3
   3   7  -3 21503.3 334.535   3
   3   7  -3 22524.3 357.483   2
   3   7  -3 21815.8 259.531   0
   3   7  -2 13212.0 212.369   0
   3   7  -2 12709.6 265.421   3
   3   7  -2 12713.0 274.093   2
   3   7  -1 25950.8 366.045   3
   3   7  -1 26489.7 379.269   2
   3   7   0 3541.21 161.651   3
   3   7   0 3736.70 170.826   2
   3   7   1 6000.64 163.776   0
   3   7   1 8542.38 225.649   3
   3   7   2 388.878 96.4356   0
   3   7   2 322.219 108.023   3
   3   7   3 1569.07 118.574   0
   3   7   3 1707.56 132.443   3
   3   7   4 8730.37 213.037   0
   3   7   4 8535.79 229.260   3
   3   7   5 16200.5 287.482   0
   3   7   5 15821.6 301.778   3
   3   7   6-24.5252 103.335   0
   3   7   6 53.6468 110.746   3
   3   7   7 18786.6 325.141   0
   3   7   7 17754.6 322.866   3
   3   7   8 12.4486 109.359   0
   3   7   8 116.771 107.075   3
   3   7   9 20530.7 351.992   0
   3   7   9 20028.7 350.212   3
   3   7  10 255.729 122.899   0
   3   7  10 239.232 121.190   3
   3   7  11 36801.3 476.050   3
   3   7  11 39000.1 496.476   0
  -3  -7 -12 1105.63 132.356   2
   3   7  12 992.281 147.648   0
   3   7  12 1226.67 141.042   3
  -3  -7 -13 13135.1 296.071   2
   3   7  13 12893.4 317.804   0
   3   7  13 12394.2 299.820   3
   3   7  14 3602.27 203.347   0
  -3  -7 -14 3604.02 184.943   2
   3   7  14 3712.63 191.623   3
  -3  -7 -15 874.126 133.748   2
   3   7  15 1108.84 149.999   3
   3   7  15 1008.32 168.356   0
  -3  -7 -16 61.7562 124.754   2
   3   7  16 186.459 133.974   3
   3   7  16-50.9988 140.920   0
   3   7  17 3380.33 195.335   3
  -3  -7 -17 3854.05 198.582   2
   3   7  17 3588.51 220.145   0
  -3  -7 -18 186.518 137.396   2
   3   7  18 5.73885 130.234   3
   3   7  18 66.6208 156.173   0
  -3  -7 -19 6368.90 245.770   2
   3   7  19 5786.32 266.739   0
   3   7  19 6096.65 252.388   3
  -3  -7 -20 583.194 143.602   2
   3   7  20 659.216 182.425   0
  -3  -7 -21 269.639 136.829   2
   3   7  21 280.437 185.426   0
  -3  -7 -22 1237.46 160.570   2
   3   7  22 1822.75 212.776   0
  -3  -7 -23 9946.57 309.689   2
   3   7  23 15559.9 424.565   0
  -3  -7 -24 1188.16 182.263   2
   3   7  24 927.293 191.123   0
   3   7  25 1254.01 193.704   0
   3   7  26 77.5956 172.626   0
   3   7  27 4674.87 302.535   0
   3   8 -26 8658.49 362.144   2
   3   8 -25 668.994 190.098   2
   3   8 -24 5223.81 277.080   2
   3   8 -23 465.131 194.005   2
   3   8 -22 5904.71 295.081   2
   3   8 -21 2433.09 233.678   2
   3   8 -20 2015.41 220.856   2
   3   8 -19 639.537 170.600   2
   3   8 -18 7810.88 260.684   3
   3   8 -18 7582.57 294.884   2
   3   8 -17 132.006 151.695   2
   3   8 -17 143.685 125.976   3
   3   8 -16 4909.54 211.943   3
   3   8 -16 7494.71 288.974   2
   3   8 -15 463.686 152.205   2
   3   8 -15 427.131 133.652   3
   3   8 -14 14061.8 320.267   3
   3   8 -14 13431.9 351.239   2
   3   8 -13 0.39170 121.393   3
   3   8 -13 195.518 141.294   2
   3   8 -12 31152.3 449.915   3
   3   8 -12 30659.8 488.446   2
   3   8 -11 9.17382 119.833   3
   3   8 -11 133.195 138.300   2
   3   8 -10 24532.0 396.906   3
   3   8 -10 22333.9 411.001   2
   3   8  -9 1323.48 143.462   3
   3   8  -9 1201.49 153.287   2
   3   8  -8 10981.6 294.999   2
   3   8  -8 10415.3 265.253   3
   3   8  -7 609.625 131.499   3
   3   8  -7 690.696 133.582   2
   3   8  -6 20635.8 378.568   2
   3   8  -6 20614.8 359.048   3
   3   8  -5 39.8806 113.682   3
   3   8  -5 189.955 131.021   2
   3   8  -4 36375.8 464.087   3
   3   8  -4 35391.1 477.584   2
   3   8  -3 22.5666 113.841   3
   3   8  -3 46.4503 123.435   2
   3   8  -2 57348.3 575.926   3
   3   8  -2 57366.0 594.010   2
   3   8  -1 4038.57 184.369   3
   3   8  -1 4212.27 197.316   2
   3   8   0 71461.0 523.578   0
   3   8   0 68810.1 630.073   3
   3   8   1 432.577 124.135   3
   3   8   1 412.398 102.062   0
   3   8   2 52220.5 480.523   0
   3   8   2 68589.1 628.430   3
   3   8   3 713.330 135.654   3
   3   8   3 355.467 95.7748   0
   3   8   4 2130.65 136.777   0
   3   8   4 2917.22 175.756   3
   3   8   5 1506.23 139.262   0
   3   8   5 1653.97 154.886   3
   3   8   6 52717.5 534.316   0
   3   8   6 49631.4 548.727   3
   3   8   7 15760.3 317.037   0
   3   8   7 15178.1 318.497   3
   3   8   8 48632.9 539.258   0
   3   8   8 44444.3 526.932   3
   3   8   9 2468.58 175.830   0
   3   8   9 2328.70 172.683   3
   3   8  10 30801.9 455.472   0
   3   8  10 29204.8 447.549   3
   3   8  11 86.2403 135.050   0
   3   8  11 130.878 128.586   3
   3   8  12 42114.0 552.596   0
   3   8  12 42123.0 539.760   3
  -3  -8 -13 4077.77 204.531   2
   3   8  13 4251.26 227.124   0
  -3  -8 -14 35099.4 498.978   2
   3   8  14 34233.0 504.584   3
  -3  -8 -15 5673.46 235.251   2
   3   8  15 6012.86 264.326   0
   3   8  15 6153.15 248.103   3
  -3  -8 -16 14627.2 344.026   2
   3   8  16 13901.3 368.562   0
   3   8  16 13392.9 337.983   3
   3   8  17 1845.31 213.614   0
  -3  -8 -17 2242.79 185.738   2
   3   8  17 2175.09 188.875   3
  -3  -8 -18 25215.5 458.099   2
   3   8  18 26249.2 463.272   3
   3   8  18 26763.7 509.498   0
  -3  -8 -19 710.914 156.927   2
   3   8  19 1065.88 170.171   3
   3   8  19 789.973 192.905   0
  -3  -8 -20 17931.7 403.094   2
   3   8  20 18772.3 448.983   0
  -3  -8 -21 3979.93 228.827   2
   3   8  21 4634.75 282.318   0
   3   8  22 32172.3 595.472   0
  -3  -8 -22 30334.2 524.695   2
  -3  -8 -23 346.070 161.273   2
   3   8  23 622.651 205.920   0
  -3  -8 -24 22714.5 473.807   2
   3   8  24 23480.6 535.704   0
  -3  -8 -25 248.017 170.544   2
   3   8  25 373.373 215.067   0
   3   8  26 13895.3 443.600   0
   3   9 -24 1676.57 231.548   2
   3   9 -23 755.653 172.562   2
   3   9 -22 1020.57 190.697   2
   3   9 -21 2173.88 223.365   2
   3   9 -20 432.284 172.947   2
   3   9 -19 750.821 179.047   2
   3   9 -18 84.8033 133.767   3
   3   9 -18 186.230 163.811   2
   3   9 -17 1422.83 155.703   3
   3   9 -17 1968.85 203.356   2
   3   9 -16 575.479 132.600   3
   3   9 -16 692.226 174.737   2
   3   9 -15 4177.78 221.675   3
   3   9 -15 4018.42 246.106   2
   3   9 -14 290.966 143.283   3
   3   9 -14 245.765 153.393   2
   3   9 -13 8022.88 274.425   3
   3   9 -13 8008.42 301.676   2
   3   9 -12 379.265 145.367   3
   3   9 -12 402.505 161.812   2
   3   9 -11 12987.5 324.297   3
   3   9 -11 12046.4 338.850   2
   3   9 -10 1561.72 170.333   3
   3   9 -10 1449.60 174.945   2
   3   9  -9 4214.09 208.930   3
   3   9  -9 3996.40 219.418   2
   3   9  -8 166.984 147.127   2
   3   9  -8 8.36882 128.748   3
   3   9  -7 7502.05 267.343   2
   3   9  -7 7681.94 256.594   3
   3   9  -6-46.4005 124.595   3
   3   9  -6 35.9634 136.438   2
   3   9  -5 3981.03 202.566   3
   3   9  -5 3939.25 206.663   2
   3   9  -4 2054.94 165.965   3
   3   9  -4 1860.64 167.713   2
   3   9  -3 212.816 130.267   3
   3   9  -3 261.482 135.184   2
   3   9  -2 5207.73 218.625   3
   3   9  -2 4344.92 213.018   2
   3   9  -1 7477.46 252.622   3
   3   9   0 4939.90 219.576   3
   3   9   1 20597.7 380.606   3
   3   9   2 106.623 130.778   3
   3   9   3 7910.77 220.332   0
   3   9   3 7929.46 257.135   3
   3   9   4 189.055 115.399   0
   3   9   4 107.613 133.363   3
   3   9   5 14840.9 303.937   0
   3   9   5 13478.7 319.341   3
   3   9   6 841.205 145.022   3
   3   9   6 1015.48 136.843   0
   3   9   7 7107.52 252.484   3
   3   9   7 7177.35 240.392   0
   3   9   8 224.310 134.842   3
   3   9   8 366.336 136.934   0
   3   9   9 359.689 135.634   3
   3   9   9 296.541 142.745   0
   3   9  10 2229.49 187.320   0
   3   9  10 1735.73 171.765   3
   3   9  11 366.886 152.587   0
   3   9  11 327.715 145.412   3
   3   9  12 2820.83 208.417   0
   3   9  12 3024.71 199.329   3
  -3  -9 -13 6010.48 252.186   2
   3   9  13 6946.79 276.483   0
   3   9  13 6922.29 268.338   3
  -3  -9 -14 1373.93 176.490   2
   3   9  14 1499.72 174.107   3
   3   9  14 1824.24 197.397   0
  -3  -9 -15 9361.82 300.685   2
   3   9  15 9502.43 304.139   3
   3   9  15 9109.33 318.209   0
  -3  -9 -16 262.974 146.884   2
   3   9  16 259.565 158.892   3
   3   9  16 258.177 165.756   0
  -3  -9 -17 3986.73 235.511   2
   3   9  17 4482.44 241.173   3
   3   9  17 4273.99 249.882   0
  -3  -9 -18 1243.49 182.245   2
   3   9  18 1236.09 180.361   3
   3   9  18 1160.56 194.759   0
  -3  -9 -19 2865.03 218.642   2
   3   9  19 3197.57 238.695   0
   3   9  19 3198.65 217.342   3
  -3  -9 -20 587.403 161.712   2
   3   9  20 514.668 177.579   0
   3   9  20 613.782 164.116   3
  -3  -9 -21 1242.83 173.154   2
   3   9  21 2160.03 236.636   0
  -3  -9 -22 589.565 173.681   2
   3   9  22 1064.17 233.858   0
   3   9  23 1123.50 229.039   0
  -3  -9 -23 843.630 182.222   2
  -3  -9 -24 1085.67 187.231   2
   3   9  24 934.654 215.392   0
  -3  -9 -25 42.5557 165.385   2
   3  10 -22 3342.42 265.285   2
   3  10 -21 2183.87 234.935   2
   3  10 -20 826.404 182.487   2
   3  10 -19 4508.87 272.877   2
   3  10 -18 3937.11 235.685   3
   3  10 -18 3625.34 262.427   2
   3  10 -17 2749.11 198.044   3
   3  10 -17 3892.11 270.878   2
   3  10 -16 2415.66 195.404   3
   3  10 -16 3465.76 256.618   2
   3  10 -15 1803.78 194.438   3
   3  10 -15 1406.74 201.119   2
   3  10 -14 6967.95 278.489   3
   3  10 -14 6779.36 302.045   2
   3  10 -13 985.068 176.259   3
   3  10 -13 873.330 176.748   2
   3  10 -12 13124.9 353.896   3
   3  10 -12 12498.1 371.562   2
   3  10 -11 1160.94 177.119   3
   3  10 -11 1224.75 193.581   2
   3  10 -10 4796.46 235.909   3
   3  10 -10 4261.89 244.406   2
   3  10  -9 4296.17 228.188   3
   3  10  -9 4532.08 243.279   2
   3  10  -8 6530.05 264.378   3
   3  10  -8 6729.20 277.916   2
   3  10  -7 4583.75 232.410   3
   3  10  -7 4421.46 242.202   2
   3  10  -6 10377.8 308.591   3
   3  10  -6 9364.93 309.006   2
   3  10  -5 7254.48 273.307   3
   3  10  -5 7000.04 274.929   2
   3  10  -4 18243.3 402.302   2
   3  10  -4 19606.6 401.057   3
   3  10  -3 7075.46 264.701   3
   3  10  -2 12682.5 330.128   3
   3  10  -1 1210.96 165.942   3
   3  10   0 24037.2 436.803   3
   3  10   1 1098.43 165.058   3
   3  10   2 3496.92 211.978   3
   3  10   3 3976.78 218.746   3
   3  10   4 8804.18 289.827   3
   3  10   5 596.166 159.903   3
   3  10   6 9628.38 273.352   0
   3  10   6 9530.48 298.577   3
   3  10   7 2930.20 186.532   0
   3  10   7 3498.41 216.567   3
   3  10   8 14521.6 338.452   0
   3  10   8 16000.1 373.045   3
   3  10   9 10015.3 309.575   3
   3  10   9 10109.4 301.447   0
   3  10  10 7689.87 276.841   0
   3  10  10 6380.74 268.920   3
   3  10  11 11880.6 338.198   0
   3  10  11 13217.8 360.055   3
   3  10  12 7595.28 292.039   0
   3  10  12 7173.79 282.086   3
  -3 -10 -13 2223.39 198.844   2
   3  10  13 2385.82 215.633   0
   3  10  13 2078.89 195.322   3
  -3 -10 -14 11684.1 343.882   2
   3  10  14 13066.2 371.998   0
   3  10  14 12067.8 346.806   3
  -3 -10 -15 311.700 157.015   2
   3  10  15 127.207 166.485   3
   3  10  15 181.915 179.976   0
  -3 -10 -16 1966.03 196.721   2
   3  10  16 2384.62 244.282   0
   3  10  16 1759.83 195.881   3
  -3 -10 -17 3247.20 222.349   2
   3  10  17 2842.19 210.357   3
   3  10  17 2965.01 252.884   0
  -3 -10 -18 5083.10 262.520   2
   3  10  18 4846.58 261.300   3
   3  10  18 4706.68 284.027   0
  -3 -10 -19 1232.89 191.582   2
   3  10  19 1327.11 190.988   3
   3  10  19 1385.08 231.359   0
   3  10  20 3138.70 267.960   0
  -3 -10 -20 2403.49 209.309   2
  -3 -10 -21 1249.19 194.887   2
   3  10  21 1528.98 237.887   0
  -3 -10 -22 3088.91 242.976   2
   3  10  22 3078.43 269.606   0
  -3 -10 -23 3079.22 243.317   2
   3  11 -19 9252.99 374.747   2
   3  11 -18 9042.19 333.770   3
   3  11 -18 8038.09 351.220   2
   3  11 -17 10153.4 353.501   3
   3  11 -17 6489.69 314.161   2
   3  11 -16 4821.91 252.983   3
   3  11 -16 5128.49 282.714   2
   3  11 -15 8516.72 316.394   3
   3  11 -15 8352.44 329.637   2
   3  11 -14 6721.23 300.068   3
   3  11 -14 6056.44 303.622   2
   3  11 -13 19292.3 441.523   3
   3  11 -13 20686.3 484.777   2
   3  11 -12 8832.43 320.256   3
   3  11 -12 7736.08 329.455   2
   3  11 -11 10340.7 336.657   3
   3  11 -11 10185.8 352.455   2
   3  11 -10 3681.25 244.624   3
   3  11 -10 3950.61 262.605   2
   3  11  -9 20866.3 472.850   2
   3  11  -9 22217.2 466.580   3
   3  11  -8 7184.66 293.990   3
   3  11  -8 6290.90 296.172   2
   3  11  -7 8931.92 315.924   3
   3  11  -7 8918.59 331.228   2
   3  11  -6 11061.1 345.166   3
   3  11  -6 10493.7 344.694   2
   3  11  -5 13036.5 365.114   3
   3  11  -4 8089.97 302.364   3
   3  11  -3 7563.71 300.224   3
   3  11  -2 5033.71 259.723   3
   3  11  -1 16631.2 400.656   3
   3  11   0 10586.3 330.608   3
   3  11   1 11919.7 348.167   3
   3  11   2 1855.56 204.278   3
   3  11   3 17298.9 409.034   3
   3  11   4 1046.92 185.083   3
   3  11   5 17671.1 411.585   3
   3  11   6 5863.13 264.667   3
   3  11   7 14678.5 387.761   3
   3  11   8 2080.19 201.937   3
   3  11   9 3754.50 225.761   0
   3  11   9 4072.26 247.381   3
   3  11  10 1384.83 190.630   3
   3  11  10 770.324 157.567   0
   3  11  11 4346.48 231.689   0
   3  11  11 6408.91 294.060   3
   3  11  12 1763.68 201.040   3
   3  11  12 1302.06 173.267   0
  -3 -11 -13 9089.84 325.725   2
   3  11  13 8693.86 320.965   3
  -3 -11 -14 496.631 172.964   2
   3  11  14 501.531 175.102   3
   3  11  14 440.303 155.428   0
  -3 -11 -15 17626.2 435.840   2
   3  11  15 16551.8 432.957   0
   3  11  16 109.151 190.819   0
  -3 -11 -16 144.252 170.840   2
   3  11  16 86.9867 145.628   3
  -3 -11 -17 6298.08 300.093   2
   3  11  17 6050.62 314.012   0
   3  11  17 5685.59 284.882   3
  -3 -11 -18 75.1837 176.115   2
   3  11  18 42.7466 168.156   3
   3  11  18 42.4905 177.025   0
  -3 -11 -19 5513.63 282.843   2
   3  11  19 5486.54 306.942   0
  -3 -11 -20 960.638 191.948   2
   3  11  20 779.301 212.479   0
  -3 -12  18 2070.57 216.537   1
   3  12 -17 384.743 185.950   3
   3  12 -16 1267.68 200.543   3
   3  12 -15 235.195 175.684   3
   3  12 -15 143.532 193.411   2
   3  12 -14-10.3738 166.761   3
   3  12 -14 141.853 168.543   2
   3  12 -13 344.441 170.683   3
   3  12 -13 181.328 170.816   2
   3  12 -12 983.617 203.683   3
   3  12 -12 452.103 175.847   2
   3  12 -11 1762.07 210.493   2
   3  12 -11 2727.18 229.371   3
   3  12 -10 3394.46 247.401   3
   3  12 -10 2025.74 198.986   2
   3  12  -9 452.352 170.304   3
   3  12  -9 430.145 171.169   2
   3  12  -8 4388.80 264.293   3
   3  12  -8 3070.31 234.134   2
   3  12  -7 357.389 186.017   3
   3  12  -6 1941.86 207.740   3
   3  12  -5 2150.03 222.465   3
   3  12  -4 5469.96 279.525   3
   3  12  -3 2541.25 227.076   3
   3  12  -2 1778.94 208.279   3
   3  12  -1 2474.71 232.694   3
   3  12   0 4686.69 270.056   3
   3  12   1 6431.43 300.280   3
   3  12   2 8547.64 321.381   3
   3  12   3 4580.30 265.331   3
   3  12   4 4243.19 259.653   3
   3  12   5 1431.17 209.383   3
   3  12   6 4654.10 270.695   3
   3  12   7 676.073 177.461   3
   3  12   8 3090.91 232.427   3
   3  12   9 1783.23 215.211   3
   3  12  10 5028.67 277.979   3
   3  12  11 7291.38 320.370   3
   3  12  12 71.2426 180.185   3
   3  12  13 2517.30 227.640   0
   3  12  13 2496.16 223.009   3
   3  12  14 6699.19 314.749   0
   3  12  14 6672.52 306.962   3
   3  12  15 1921.32 222.956   0
  -3 -12 -15 1972.83 227.196   2
   3  12  15 1922.87 215.070   3
  -3 -12 -16 6022.50 298.332   2
   3  12  16 5697.89 305.737   0
   3  12  16 6214.87 298.578   3
   3  12  17 367.272 179.348   3
   3  12  17 640.611 204.938   0
   3  13 -11 1001.47 226.930   3
   3  13 -10 8781.60 358.524   3
   3  13  -9 57.9020 190.199   3
   3  13  -8 5477.58 307.157   3
   3  13  -7 690.792 204.603   3
   3  13  -6 3563.50 260.904   3
   3  13  -5 1182.08 226.480   3
   3  13  -4 10963.4 381.964   3
   3  13  -3-19.1970 184.243   3
   3  13  -2 6531.12 312.854   3
   3  13  -1 223.887 194.281   3
   3  13   0 6094.02 303.867   3
   3  13   1 296.362 186.629   3
   3  13   2 5228.91 290.203   3
   3  13   3 310.450 175.564   3
   3  13   4 7093.25 306.700   3
   3  13   5 440.908 169.668   3
   3  13   6 5491.86 284.505   3
   3  13   7 554.624 179.886   3
   3  13   8 1137.81 187.576   3
   3  13   9 154.161 165.486   3
   3  13  10 6289.52 317.317   3
   3  13  11 181.068 193.461   3
   3  13  12 8538.37 356.203   3
  -4  13   0 1680.49 210.728   3
   4 -12 -11 4310.09 277.614   2
   4 -12 -10 9583.52 358.916   2
   4 -12  -9 951.717 197.055   2
   4 -12  -8 1977.17 216.357   2
   4 -12  -7 2117.74 220.199   2
   4 -12  -6 4912.77 269.958   2
   4 -12  -5 1789.35 206.789   2
   4 -12  -4 5637.96 280.772   2
  -4  12   1 1377.00 198.199   3
  -4  12   0 3760.73 247.372   3
  -4  12  -1 2092.92 215.834   3
  -4  12  -2 4426.57 263.202   3
  -4  12  -3 4226.22 258.594   3
  -4  12  -4 8098.57 325.047   3
  -4  12  -5 496.963 191.666   3
  -4  12  -6 2315.97 224.094   3
  -4  12  -7 3285.11 246.312   3
  -4  12  -8 1498.83 227.898   3
  -4  11  16 350.973 183.650   0
  -4  11  15 2626.12 234.178   0
   4 -11 -15 3181.31 248.924   2
   4 -11 -14-35.0185 171.977   2
  -4  11  14-68.6921 175.309   0
  -4  11  13 8684.78 335.295   0
   4 -11 -13 9169.07 346.204   2
   4 -11 -12 1570.43 199.180   2
   4 -11 -11 6656.27 304.178   2
   4 -11 -10 848.979 179.716   2
   4 -11  -9 7141.71 296.326   2
   4 -11  -8 118.850 134.441   2
   4 -11  -7 3210.71 208.035   2
   4 -11  -6-49.8571 126.376   2
   4 -11  -5 1046.12 148.982   2
   4 -11  -4 984.272 156.049   2
   4 -11  -3 2558.00 201.950   2
   4 -11  -2 270.263 151.850   2
  -4  11   2 445.309 151.304   3
  -4  11   1 3596.76 225.717   3
  -4  11   0 61.7015 136.015   3
  -4  11  -1 5044.71 245.818   3
  -4  11  -2 173.975 151.195   3
  -4  11  -3 3078.90 221.480   3
  -4  11  -4 68.7481 162.343   3
  -4  11  -5 11654.3 359.804   3
  -4  11  -6 224.570 163.035   3
  -4  11  -7 6292.47 292.478   3
  -4  11  -8 684.747 189.702   3
  -4  11  -9 4694.57 257.827   3
   4 -11  10 106.432 159.253   1
  -4  11 -10 127.882 146.978   3
   4 -11  11 12918.4 374.555   1
  -4  11 -11 9158.04 341.418   3
   4 -11  12 55.1170 160.787   1
  -4  11 -12 92.8799 189.937   3
   4 -11  13 9750.08 345.362   1
  -4  11 -13 10749.9 383.301   3
   4 -11  14 239.092 174.443   1
  -4  11 -14 127.275 173.884   3
   4 -11  15 5253.75 274.301   1
   4 -10 -18 1476.47 205.370   2
  -4  10  18 1643.82 223.239   0
   4 -10 -17 4838.14 282.191   2
  -4  10  17 4243.34 270.651   0
   4 -10 -16 153.023 170.783   2
  -4  10  16 238.111 180.232   0
   4 -10 -15 8917.93 335.567   2
  -4  10  15 5915.82 278.203   0
   4 -10 -14 2845.30 231.413   2
  -4  10  14 1690.39 186.322   0
   4 -10 -13 1894.53 213.322   2
  -4  10  13 1363.85 170.081   0
  -4  10  12 288.413 137.420   0
   4 -10 -12 487.496 182.087   2
[truncated: 452,100 more chars]
