# Supplementary material for: Crystal structure of a mixed-ligand dinuclear Ba—Zn complex with 2-meth­oxy­ethanol having tri­phenyl­acetate and chloride bridges
Source: Acta Crystallogr E Crystallogr Commun. 2015 Jun 17;71(Pt 7):791–4. doi: 10.1107/S2056989015011226 (PMC4518960; doi:10.1107/S2056989015011226)
Supplement: Supplementary file 2 [file e-71-00791-Isup2.hkl]

data_I                                                                          
_shelx_title ' u3348 in P-1'                                                    
_shelx_refln_list_code          4                                               
_shelx_F_calc_maximum      269.21                                               
_exptl_crystal_F_000      1180.00                                               
_reflns_d_resolution_high  0.7093                                               
                                                                                
loop_                                                                           
 _space_group_symop_operation_xyz                                               
 'x, y, z'                                                                      
 '-x, -y, -z'                                                                   
                                                                                
_cell_length_a     9.7060                                                       
_cell_length_b    10.6430                                                       
_cell_length_c    25.0730                                                       
_cell_angle_alpha  89.620                                                       
_cell_angle_beta   89.260                                                       
_cell_angle_gamma  82.730                                                       
                                                                                
_shelx_F_squared_multiplier     1.000                                           
                                                                                
loop_                                                                           
 _refln_index_h                                                                 
 _refln_index_k                                                                 
 _refln_index_l                                                                 
 _refln_F_squared_calc                                                          
 _refln_F_squared_meas                                                          
 _refln_F_squared_sigma                                                         
 _refln_observed_status                                                         
   2   0   0       7829.93       8696.64        59.89 o                         
   3   0   0       3995.18       4187.39        22.19 o                         
   4   0   0       3066.68       2609.01        20.56 o                         
   5   0   0       9237.89       9032.21       100.06 o                         
   6   0   0          1.99          6.97         7.76 o                         
   7   0   0       1428.55       1544.78        33.52 o                         
   8   0   0       1320.52       1378.08        35.00 o                         
   9   0   0       2576.32       2472.71        83.60 o                         
  10   0   0         77.47         51.14        24.57 o                         
  11   0   0        181.07        247.69        43.13 o                         
  12   0   0          5.65          9.31        40.44 o                         
 -12   1   0        840.36        953.60        64.24 o                         
 -11   1   0       3078.10       3642.96        94.58 o                         
 -10   1   0       6703.37       7320.72       120.08 o                         
  -9   1   0       2623.45       2513.34        69.20 o                         
  -8   1   0         27.28         31.52        14.50 o                         
  -7   1   0       7609.78       7693.98       107.93 o                         
  -6   1   0      10067.35      10115.44       147.23 o                         
  -5   1   0       3016.76       3374.56        43.15 o                         
  -4   1   0      10295.85      11548.29        96.47 o                         
  -3   1   0       6212.86       6943.63        76.70 o                         
  -2   1   0       1628.41       2135.65        27.76 o                         
  -1   1   0       3028.83       3539.23       110.60 o                         
   2   1   0        496.23        529.96         7.69 o                         
   3   1   0       8725.25       9713.97        39.30 o                         
   4   1   0      11951.29      11658.39        91.71 o                         
   5   1   0         38.34         92.83        11.59 o                         
   6   1   0         68.02         54.09         9.01 o                         
   7   1   0       1863.75       1883.38        44.55 o                         
   8   1   0        558.52        513.24        26.03 o                         
   9   1   0          1.74         11.64        21.18 o                         
  10   1   0         24.91          9.67        24.43 o                         
  11   1   0       1151.50       1036.54        40.22 o                         
  12   1   0       1665.30       1840.51        75.10 o                         
 -12   2   0        344.16        420.11        52.36 o                         
 -11   2   0        172.86        211.46        44.22 o                         
 -10   2   0         75.71         28.65        38.53 o                         
  -9   2   0        135.53        100.87        34.95 o                         
  -8   2   0          4.17         22.97        16.41 o                         
  -7   2   0       1891.84       1896.18        33.80 o                         
  -6   2   0        940.46        850.45        27.96 o                         
  -5   2   0        363.12        366.76        24.74 o                         
  -4   2   0          2.00         23.80         9.80 o                         
  -3   2   0       9885.28      10805.75        78.47 o                         
  -2   2   0      20832.26      15706.85       388.95 o                         
  -1   2   0       1189.88       1442.55        15.63 o                         
   0   2   0      30208.86      34807.39       110.91 o                         
   1   2   0       7299.02       7693.65        94.62 o                         
   2   2   0       7541.49       7547.58        86.16 o                         
   3   2   0       3915.03       3710.99        20.60 o                         
   4   2   0       3063.28       2912.74        33.01 o                         
   5   2   0      15579.99      15959.29        97.24 o                         
   6   2   0       6005.99       5648.03       122.91 o                         
   7   2   0       1377.90       1211.32        30.92 o                         
   8   2   0       2993.47       3132.62        51.90 o                         
   9   2   0        758.14        735.02        31.00 o                         
  10   2   0        597.52        614.91        32.00 o                         
  11   2   0         97.63        140.83        27.12 o                         
  12   2   0        889.21       1002.21        44.00 o                         
 -11   3   0         23.58         11.61        32.99 o                         
 -10   3   0        268.45        306.04        43.56 o                         
  -9   3   0       1521.96       1601.42        60.63 o                         
  -8   3   0        116.30        155.83        31.84 o                         
  -7   3   0        318.84        307.91        28.59 o                         
  -6   3   0       4298.41       4356.96        64.55 o                         
  -5   3   0       5062.81       5310.00        76.56 o                         
  -4   3   0        220.56        106.73         9.66 o                         
  -3   3   0       3705.07       4335.86        27.75 o                         
  -2   3   0       1335.69       1143.02        33.55 o                         
  -1   3   0       6450.63       5633.18       356.98 o                         
   0   3   0      10881.74      12120.09       131.61 o                         
   1   3   0      16537.58      18120.12       133.28 o                         
   2   3   0      14392.89      14072.02        85.07 o                         
   3   3   0      38189.77      43024.33        82.02 o                         
   4   3   0       6997.46       6676.87        38.88 o                         
   5   3   0        990.38       1046.41        15.61 o                         
   6   3   0       5504.45       5276.17        56.32 o                         
   7   3   0       3222.11       3102.01        59.24 o                         
   8   3   0        914.33        896.75        30.47 o                         
   9   3   0         19.86         39.24        20.42 o                         
  10   3   0       1345.63       1298.91        40.49 o                         
  11   3   0        397.75        391.49        32.91 o                         
  12   3   0          6.24         17.13        27.04 o                         
 -11   4   0        270.38        236.24        41.79 o                         
 -10   4   0         19.85         38.28        37.93 o                         
  -9   4   0        110.06        132.75        37.12 o                         
  -8   4   0       8373.53       8768.87       119.97 o                         
  -7   4   0       6138.67       6247.00       239.15 o                         
  -6   4   0        631.55        569.73        21.96 o                         
  -5   4   0        375.22        339.21        14.72 o                         
  -4   4   0      12370.14      13400.52       167.90 o                         
  -3   4   0       2964.27       2846.16        31.44 o                         
  -2   4   0        519.55        622.15        16.24 o                         
  -1   4   0      11216.49      11475.31       111.81 o                         
   0   4   0       3944.88       3771.54        36.29 o                         
   1   4   0        123.91        164.50        11.73 o                         
   2   4   0       3150.17       3723.75        26.33 o                         
   3   4   0         43.53         68.76         7.79 o                         
   4   4   0          0.07          8.72         7.83 o                         
   5   4   0       3993.46       3835.47        51.94 o                         
   6   4   0      10302.67      10578.00        58.05 o                         
   7   4   0       7125.28       7145.85        43.16 o                         
   8   4   0        142.60        119.52        20.59 o                         
   9   4   0       1725.20       1730.57        41.45 o                         
  10   4   0       2572.61       2611.63        52.03 o                         
  11   4   0       1213.93       1397.96        85.98 o                         
  12   4   0         52.71         66.39        36.59 o                         
 -11   5   0        292.14        284.42        45.98 o                         
 -10   5   0        276.21        307.77        46.18 o                         
  -9   5   0         71.63         65.91        37.33 o                         
  -8   5   0        323.21        216.36        36.49 o                         
  -7   5   0          1.14         13.93        16.57 o                         
  -6   5   0        301.84        264.62        19.93 o                         
  -5   5   0        555.95        570.26        16.23 o                         
  -4   5   0       3481.15       3511.39        39.84 o                         
  -3   5   0        309.12        261.52        14.84 o                         
  -2   5   0        562.36        508.24        21.79 o                         
  -1   5   0      22204.30      23826.24       151.95 o                         
   0   5   0      35717.16      41571.25       417.99 o                         
   1   5   0       3483.99       3385.34        26.87 o                         
   2   5   0        909.90        933.25        28.89 o                         
   3   5   0      15927.69      16101.27       140.71 o                         
   4   5   0       5127.61       4856.66        32.06 o                         
   5   5   0       4683.90       4729.79        32.59 o                         
   6   5   0        339.91        274.04        12.74 o                         
   7   5   0       2248.88       2415.39        31.97 o                         
   8   5   0       4536.85       4632.22        54.42 o                         
   9   5   0       2506.88       2679.78        49.34 o                         
  10   5   0        475.30        411.10        49.21 o                         
  11   5   0        735.04        623.63       132.31 o                         
  12   5   0        808.39        815.65        39.50 o                         
 -10   6   0       1749.99       1329.64        62.74 o                         
  -9   6   0        762.37        695.63        51.38 o                         
  -8   6   0        485.21        526.52        45.86 o                         
  -7   6   0       3666.85       3964.82        82.51 o                         
  -6   6   0       5033.95       5159.55       105.54 o                         
  -5   6   0       2673.06       2844.58        36.87 o                         
  -4   6   0        326.90        375.50        30.86 o                         
  -3   6   0       3243.46       3379.87        39.17 o                         
  -2   6   0       6456.51       6648.69        50.60 o                         
  -1   6   0       1961.92       2009.61        65.60 o                         
   0   6   0        122.63        124.79        12.93 o                         
   1   6   0        663.48        672.22        24.07 o                         
   2   6   0       1224.66       1233.32        19.64 o                         
   3   6   0         18.72         13.03        10.32 o                         
   4   6   0       1071.58        941.16        26.78 o                         
   5   6   0       2418.03       2439.88        30.49 o                         
   6   6   0        417.57        393.85        14.37 o                         
   7   6   0        235.71        263.10        14.61 o                         
   8   6   0        243.39        194.46        18.14 o                         
   9   6   0         35.72         21.48        16.41 o                         
  10   6   0        188.84        206.01        42.82 o                         
  11   6   0        374.27        365.61        46.35 o                         
  12   6   0        885.01        925.11        59.79 o                         
 -10   7   0         30.00         87.98        39.62 o                         
  -9   7   0        317.72        220.32        39.86 o                         
  -8   7   0        242.53        254.59        39.55 o                         
  -7   7   0          1.96         15.97        31.36 o                         
  -6   7   0        413.53        438.90        24.80 o                         
  -5   7   0       3174.44       3238.36        38.37 o                         
  -4   7   0        886.29        890.32        20.86 o                         
  -3   7   0        565.86        572.89        16.66 o                         
  -2   7   0        438.47        398.35        13.90 o                         
  -1   7   0         19.82         29.33         8.98 o                         
   0   7   0         47.43         26.23         7.72 o                         
   1   7   0       4966.29       4533.86       194.89 o                         
   2   7   0       3376.44       2737.64       525.12 o                         
   3   7   0        856.51        771.13        24.90 o                         
   4   7   0         19.37         25.83        11.54 o                         
   5   7   0        868.86        848.53        26.91 o                         
   6   7   0       1842.01       1789.85        40.91 o                         
   7   7   0        843.37        813.94        24.16 o                         
   8   7   0       2700.31       2902.24       145.12 o                         
   9   7   0       3085.12       3122.20       242.64 o                         
  10   7   0       1811.46       1861.53        62.20 o                         
  11   7   0          5.64         19.28        31.01 o                         
  -9   8   0        642.72        633.75        51.40 o                         
  -8   8   0        503.15        372.55        40.08 o                         
  -7   8   0        200.10        177.17        35.98 o                         
  -6   8   0        216.93        255.79        23.30 o                         
  -5   8   0        483.12        534.66        26.36 o                         
  -4   8   0       1160.45       1136.04        30.68 o                         
  -3   8   0         46.09         67.94        16.78 o                         
  -2   8   0       2130.33       2105.73        61.12 o                         
  -1   8   0       5998.15       5952.14       228.11 o                         
   0   8   0       1928.08       2045.39        53.07 o                         
   1   8   0        592.03        580.27        33.67 o                         
   2   8   0       6051.32       6190.09        54.19 o                         
   3   8   0      14693.33      14930.31       281.09 o                         
   4   8   0         16.95         22.25        13.73 o                         
   5   8   0       5022.34       5178.79        47.73 o                         
   6   8   0       4637.01       4709.39       100.29 o                         
   7   8   0       1507.16       1595.41        31.96 o                         
   8   8   0       2327.21       2318.08        54.07 o                         
   9   8   0        237.85        187.67        24.49 o                         
  10   8   0        897.12        761.71       155.43 o                         
  11   8   0        407.13        361.31        46.75 o                         
  -5   9   0       2861.23       2868.01        69.50 o                         
  -4   9   0       3899.54       4269.08        80.38 o                         
  -3   9   0       3439.78       3702.00        74.55 o                         
  -2   9   0       3031.95       2843.94        65.40 o                         
  -1   9   0       2966.86       2992.81        66.56 o                         
   0   9   0       2758.87       2765.11        63.77 o                         
   1   9   0        719.23        614.45        40.05 o                         
   2   9   0       2755.69       2884.87        67.09 o                         
   3   9   0        989.46       1047.61        46.57 o                         
   4   9   0        471.79        491.80        36.85 o                         
   5   9   0         26.14         15.08        27.67 o                         
   6   9   0       1745.12       1718.45        41.95 o                         
   7   9   0        731.74        751.80        32.83 o                         
   8   9   0        179.12        165.34        23.79 o                         
   9   9   0        169.28        132.83        32.95 o                         
  10   9   0        102.78        115.61        34.53 o                         
  -5  10   0         27.75         46.09        26.56 o                         
  -4  10   0        689.41        750.29        44.27 o                         
  -3  10   0          2.26         -7.05        28.61 o                         
  -2  10   0       1220.97       1214.43        50.79 o                         
  -1  10   0        327.92        314.71        35.66 o                         
   0  10   0       1263.36       1381.78        51.79 o                         
   1  10   0       1084.83       1122.74        49.65 o                         
   2  10   0       1410.61       1388.34        52.80 o                         
   3  10   0       5028.51       5097.60        92.63 o                         
   4  10   0        446.03        525.03        41.79 o                         
   5  10   0       2813.77       3005.50        78.26 o                         
   6  10   0        292.77        325.50        40.48 o                         
   7  10   0        305.29        342.89        42.07 o                         
   8  10   0       2265.57       2488.47        76.97 o                         
   9  10   0       1143.15        945.92        53.53 o                         
  10  10   0         43.16         70.58        38.58 o                         
  -5  11   0        438.55        452.57        43.19 o                         
  -4  11   0         23.23         13.09        28.84 o                         
  -3  11   0        384.04        278.37        37.42 o                         
  -2  11   0       2290.97       2246.45        68.77 o                         
  -1  11   0       2519.73       2564.22        72.56 o                         
   0  11   0         67.77         85.44        34.51 o                         
   1  11   0       3949.40       3925.82        87.05 o                         
   2  11   0       3859.30       3929.66        88.48 o                         
   3  11   0       2145.82       2245.05        70.11 o                         
   4  11   0        545.63        624.72        47.34 o                         
   5  11   0        816.38        862.17        53.46 o                         
   6  11   0        550.08        477.15        45.78 o                         
   7  11   0         50.69         60.38        36.63 o                         
   8  11   0         18.79          9.61        40.20 o                         
   9  11   0       1788.52       1897.70        74.34 o                         
  -4  12   0        790.72        797.54        52.46 o                         
  -3  12   0          5.20         -0.49        27.90 o                         
  -2  12   0        756.51        875.60        52.98 o                         
  -1  12   0       2348.86       2248.21        73.91 o                         
   0  12   0        202.00        144.61        39.18 o                         
   1  12   0         15.29         24.21        35.56 o                         
   2  12   0        938.17        874.79        54.98 o                         
   3  12   0        876.14        993.91        57.27 o                         
   4  12   0        228.21        175.95        38.68 o                         
   5  12   0        231.55        196.91        42.56 o                         
   6  12   0        149.81        153.96        42.19 o                         
   7  12   0         53.67         61.82        39.74 o                         
  -4  13   0        309.93        356.38        44.69 o                         
  -3  13   0          0.31          6.43        36.47 o                         
  -2  13   0        344.57        383.29        46.34 o                         
  -1  13   0       1479.45       1063.42        57.74 o                         
   0  13   0        571.46        397.11        43.08 o                         
   1  13   0        117.68         94.56        34.95 o                         
   2  13   0        679.47        462.46        44.14 o                         
   3  13   0       1274.14       1292.37        64.44 o                         
   4  13   0        177.47        202.27        42.86 o                         
   5  13   0        402.89        398.73        50.15 o                         
  -5 -13   1       2772.14       2983.04        90.38 o                         
  -4 -13   1        165.95        156.79        45.03 o                         
  -3 -13   1         35.65         47.48        41.20 o                         
  -2 -13   1        956.97        959.73        60.28 o                         
  -1 -13   1       3658.13       2726.41        81.80 o                         
   0 -13   1       1210.20        753.21        49.43 o                         
   1 -13   1         89.53         53.76        30.75 o                         
   2 -13   1        991.56       1151.35        61.37 o                         
   3 -13   1        561.40        556.92        50.85 o                         
  -8 -12   1         99.07        122.86        43.27 o                         
  -7 -12   1        695.60        805.85        57.29 o                         
  -6 -12   1        102.18        124.79        40.05 o                         
  -5 -12   1         31.91         46.91        35.15 o                         
  -4 -12   1       1314.91       1250.47        61.59 o                         
  -3 -12   1        521.35        524.81        49.35 o                         
  -2 -12   1         49.65         77.41        38.67 o                         
  -1 -12   1         63.85         67.32        37.08 o                         
   0 -12   1         33.36         -2.90        35.86 o                         
   1 -12   1         84.46         86.87        38.97 o                         
   2 -12   1       2084.08       2173.94        73.14 o                         
   3 -12   1       1938.82       1425.21        61.45 o                         
   4 -12   1        520.87        443.85        45.77 o                         
  -9 -11   1        151.34        174.16        41.40 o                         
  -8 -11   1       2133.96       2176.89        77.59 o                         
  -7 -11   1        994.14       1085.95        59.57 o                         
  -6 -11   1        224.21        193.32        37.71 o                         
  -5 -11   1       1722.16       1623.40        64.27 o                         
  -4 -11   1       3193.96       3335.71        84.49 o                         
  -3 -11   1       3469.19       3527.00        84.97 o                         
  -2 -11   1        621.72        583.68        46.69 o                         
  -1 -11   1       3461.88       3632.40        84.56 o                         
   0 -11   1       9835.00      10248.24       135.28 o                         
   1 -11   1       3435.13       3642.07        84.57 o                         
   2 -11   1        609.83        642.49        46.01 o                         
   3 -11   1          6.51         -9.94        30.58 o                         
   4 -11   1       1283.52       1069.84        52.13 o                         
   5 -11   1       1748.16       2046.76        69.38 o                         
 -10 -10   1       3880.29       4072.47       100.85 o                         
  -9 -10   1       1516.72       1106.00        56.36 o                         
  -8 -10   1        232.10        193.77        25.23 o                         
  -7 -10   1       1307.79       1299.18       104.41 o                         
  -6 -10   1       1483.90       1610.24        61.64 o                         
  -5 -10   1       2032.40       2100.38        66.86 o                         
  -4 -10   1         47.09         63.79        31.57 o                         
  -3 -10   1        295.49        256.81        35.19 o                         
  -2 -10   1       1097.79       1129.15        50.94 o                         
  -1 -10   1        534.43        522.85        39.49 o                         
   0 -10   1          2.33         15.61        28.94 o                         
   1 -10   1        816.18        851.91        45.12 o                         
   2 -10   1       1050.23       1036.44        48.48 o                         
   3 -10   1         97.15         71.53        31.65 o                         
   4 -10   1        383.63        454.12        39.02 o                         
   5 -10   1        887.33       1086.66        51.42 o                         
 -10  -9   1         98.42        134.72        35.84 o                         
  -9  -9   1        970.35        786.43        46.67 o                         
  -8  -9   1         56.23         47.15        20.59 o                         
  -7  -9   1         43.04         22.63        22.18 o                         
  -6  -9   1       1138.41       1166.38        50.32 o                         
  -5  -9   1        571.27        523.91        27.37 o                         
  -4  -9   1          6.41         26.46        19.36 o                         
  -3  -9   1       1617.07       1585.75        53.57 o                         
  -2  -9   1       5254.15       5345.91        87.73 o                         
  -1  -9   1       2525.56       2526.98        62.44 o                         
   0  -9   1        265.71        250.96        32.12 o                         
   1  -9   1       1533.83       1518.41        51.17 o                         
   2  -9   1       1698.23       1634.86        52.75 o                         
   3  -9   1        535.68        532.20        37.70 o                         
   4  -9   1        208.58        248.96        31.82 o                         
   5  -9   1       6145.36       6526.76       172.64 o                         
   6  -9   1       5071.08       3464.53        55.06 o                         
   7  -9   1        191.98        229.17        39.09 o                         
   8  -9   1        695.82        777.18        53.52 o                         
   9  -9   1        808.60        828.26        57.24 o                         
 -11  -8   1        638.87        577.04        50.87 o                         
 -10  -8   1          7.02        -17.37        36.50 o                         
  -9  -8   1        305.39        197.48        23.82 o                         
  -8  -8   1        822.44        795.92        38.90 o                         
  -7  -8   1         21.02         42.31        16.81 o                         
  -6  -8   1       3561.48       3784.70        42.99 o                         
  -5  -8   1       2224.35       2242.81        32.93 o                         
  -4  -8   1       7647.81       8011.49       118.21 o                         
  -3  -8   1        904.35        874.02        28.57 o                         
  -2  -8   1       2839.24       2682.00        60.12 o                         
  -1  -8   1       5873.83       6050.67        85.08 o                         
   0  -8   1       2262.37       1768.30       260.60 o                         
   1  -8   1        506.23        577.99        28.89 o                         
   2  -8   1       5376.83       5292.15        59.31 o                         
   3  -8   1       7582.81       7988.77        67.50 o                         
   4  -8   1       2333.51       2389.51        41.52 o                         
   5  -8   1       2022.91       1971.75        50.23 o                         
   6  -8   1        764.45        830.78        31.17 o                         
   7  -8   1       1462.88       1605.16        61.45 o                         
   8  -8   1        555.69        339.42        37.87 o                         
   9  -8   1          9.16         27.39        40.35 o                         
 -11  -7   1       1538.62       1089.89        56.50 o                         
 -10  -7   1        396.84        377.33        42.79 o                         
  -9  -7   1        820.77        708.23       186.79 o                         
  -8  -7   1       6993.12       7696.14        64.37 o                         
  -7  -7   1       5477.29       5668.66        93.31 o                         
  -6  -7   1        652.92        670.91        23.74 o                         
  -5  -7   1          1.61          2.48        10.05 o                         
  -4  -7   1       4946.57       4843.13       143.84 o                         
  -3  -7   1       5727.00       5559.12        57.14 o                         
  -2  -7   1        185.12        162.09        11.22 o                         
  -1  -7   1         50.70         53.43         8.95 o                         
   0  -7   1        100.30         60.59         8.96 o                         
   1  -7   1        477.63        485.77        13.71 o                         
   2  -7   1        587.84        546.18        25.49 o                         
   3  -7   1        533.45        527.39        16.36 o                         
   4  -7   1        514.57        482.64        22.05 o                         
   5  -7   1        354.75        351.06        22.67 o                         
   6  -7   1       2691.78       2904.38        47.68 o                         
   7  -7   1       2787.84       3042.93        76.51 o                         
   8  -7   1        300.33        331.83        41.79 o                         
   9  -7   1         48.91         69.15        40.50 o                         
  10  -7   1        809.79        873.36        57.98 o                         
 -12  -6   1        529.36        537.29        52.12 o                         
 -11  -6   1          2.05         55.16        41.42 o                         
 -10  -6   1        351.50        353.26        28.68 o                         
  -9  -6   1         84.13         64.84        16.17 o                         
  -8  -6   1        375.29        432.92        20.49 o                         
  -7  -6   1          2.72          5.46        11.84 o                         
  -6  -6   1         14.22         12.71        10.24 o                         
  -5  -6   1        404.23        392.16        26.09 o                         
  -4  -6   1       4445.53       4412.00        72.97 o                         
  -3  -6   1       2314.98       2190.49        43.70 o                         
  -2  -6   1         31.73         32.66         8.83 o                         
  -1  -6   1       2766.71       2623.21        89.06 o                         
   0  -6   1      15193.82      15705.85        86.03 o                         
   1  -6   1       9524.84       9761.13       103.12 o                         
   2  -6   1       1047.59       1062.45        24.06 o                         
   3  -6   1        233.29        222.01        20.14 o                         
   4  -6   1       5156.76       5491.01        53.29 o                         
   5  -6   1       6256.77       6267.10        59.82 o                         
   6  -6   1        666.76        681.61        66.26 o                         
   7  -6   1       1675.41       1678.41        37.86 o                         
   8  -6   1       5814.89       6011.86       107.07 o                         
   9  -6   1       3202.94       3428.20        88.97 o                         
  10  -6   1        367.62        289.82        41.05 o                         
 -12  -5   1        389.07        309.56        31.55 o                         
 -11  -5   1       1229.62       1181.76       228.25 o                         
 -10  -5   1       3935.45       4097.75        76.24 o                         
  -9  -5   1       5426.34       5563.00        54.53 o                         
  -8  -5   1         98.59        102.27        15.89 o                         
  -7  -5   1       2660.41       2598.19        54.39 o                         
  -6  -5   1       4945.03       5012.48        37.46 o                         
  -5  -5   1       1694.97       1644.45        20.61 o                         
  -4  -5   1        363.26        387.47        11.67 o                         
  -3  -5   1      11068.76      11126.39       111.27 o                         
  -2  -5   1      12013.27      12567.28       109.29 o                         
  -1  -5   1       8880.52       9056.09       118.16 o                         
   0  -5   1       1608.79       1814.84        25.99 o                         
   1  -5   1       2045.94       2238.94        27.60 o                         
   2  -5   1       1720.64       1628.41        25.37 o                         
   3  -5   1        238.80        272.92        15.28 o                         
   4  -5   1       1602.55       1683.61        37.52 o                         
   5  -5   1       4223.66       4413.24        47.02 o                         
   6  -5   1        929.07        956.82        27.51 o                         
   7  -5   1         45.67         36.82        17.75 o                         
   8  -5   1         34.75         46.78        32.27 o                         
   9  -5   1        289.09        316.51        42.52 o                         
  10  -5   1        259.98        312.84        46.52 o                         
  11  -5   1         31.88         56.34        38.87 o                         
 -12  -4   1       1611.73       1400.87       191.70 o                         
 -11  -4   1       1739.57       1923.78        51.16 o                         
 -10  -4   1         55.82         41.41        25.16 o                         
  -9  -4   1        180.55        159.24        23.56 o                         
  -8  -4   1       2149.55       2075.35        32.52 o                         
  -7  -4   1          4.38         25.98        10.83 o                         
  -6  -4   1       2660.39       2733.89        45.96 o                         
  -5  -4   1       4293.95       4136.24        29.26 o                         
  -4  -4   1        662.78        551.01        12.20 o                         
  -3  -4   1         39.25         36.88         7.60 o                         
  -2  -4   1         18.17         15.75         6.77 o                         
  -1  -4   1       2579.54       2575.76        20.73 o                         
   0  -4   1        696.25        639.52        11.65 o                         
   1  -4   1        319.94        293.21        33.61 o                         
   2  -4   1       4885.93       4881.55        37.95 o                         
   3  -4   1       1892.43       1783.39        26.29 o                         
   4  -4   1         32.19         49.96         8.77 o                         
   5  -4   1       2669.03       2617.34        37.69 o                         
   6  -4   1       6371.14       6798.88       101.65 o                         
   7  -4   1        247.57        288.16        21.07 o                         
   8  -4   1       4538.90       4547.87        89.42 o                         
   9  -4   1       3648.81       3540.13        85.37 o                         
  10  -4   1       2605.99       2810.94        83.25 o                         
  11  -4   1        206.46        182.06        42.35 o                         
 -12  -3   1        333.63        339.75        33.65 o                         
 -11  -3   1        952.47        965.27        40.93 o                         
 -10  -3   1          0.50          5.01        23.57 o                         
  -9  -3   1         45.14         37.62        21.05 o                         
  -8  -3   1        235.62        213.11        21.77 o                         
  -7  -3   1       1750.08       1690.54        27.00 o                         
  -6  -3   1       1916.52       1895.11        25.85 o                         
  -5  -3   1       7750.52       7254.15        36.26 o                         
  -4  -3   1       3654.76       3839.26        35.80 o                         
  -3  -3   1       2578.44       2483.13        19.24 o                         
  -2  -3   1      17451.98      18649.08       150.89 o                         
  -1  -3   1       6743.20       6741.87        41.61 o                         
   0  -3   1       4070.09       3445.80       340.82 o                         
   1  -3   1       4570.42       4837.94        48.78 o                         
   2  -3   1      13049.10      13569.44        56.46 o                         
   3  -3   1      16761.56      17546.70        71.09 o                         
   4  -3   1       3648.29       3526.74        50.56 o                         
   5  -3   1        107.00        126.21         9.59 o                         
   6  -3   1        107.64        107.10        14.89 o                         
   7  -3   1       1360.42       1408.08        32.41 o                         
   8  -3   1       4077.31       4512.34        55.24 o                         
   9  -3   1        399.82        308.74        40.32 o                         
  10  -3   1       1267.97       1347.25        63.54 o                         
  11  -3   1        804.54        804.42        57.60 o                         
 -12  -2   1       1459.56       1688.32        58.20 o                         
 -11  -2   1       1893.42       2079.00       143.28 o                         
 -10  -2   1         11.41          9.42        23.88 o                         
  -9  -2   1        715.50        747.28        33.64 o                         
  -8  -2   1       5113.65       4992.91       222.28 o                         
  -7  -2   1      12780.63      12834.65        95.03 o                         
  -6  -2   1       4520.31       4375.80        71.93 o                         
  -5  -2   1        143.73        136.19         8.96 o                         
  -4  -2   1       6716.14       6477.75        51.40 o                         
  -3  -2   1       5993.05       5853.30        36.21 o                         
  -2  -2   1       4215.81       4417.22        43.59 o                         
  -1  -2   1       3315.81       3656.72        18.78 o                         
   0  -2   1       3232.81       3473.28        55.27 o                         
   1  -2   1       6283.57       6805.24        98.63 o                         
   2  -2   1      51029.84      42471.26       120.67 o                         
   3  -2   1        399.99        483.97        10.12 o                         
   4  -2   1       3617.28       3982.08        49.39 o                         
   5  -2   1        544.37        525.79        17.45 o                         
   6  -2   1       2569.47       2616.56        39.41 o                         
   7  -2   1       1681.96       1703.46        33.13 o                         
   8  -2   1       1810.57       1846.27        36.93 o                         
   9  -2   1          3.47         -4.83        31.29 o                         
  10  -2   1        328.06        282.97        42.40 o                         
  11  -2   1        852.29        884.54        57.67 o                         
  12  -2   1        589.67        635.18        56.22 o                         
 -12  -1   1        189.23        153.03        45.59 o                         
 -11  -1   1        562.46        554.04        34.19 o                         
 -10  -1   1       1885.98       1768.39       105.55 o                         
  -9  -1   1       1202.02       1183.99        36.34 o                         
  -8  -1   1       1584.40       1439.01        35.77 o                         
  -7  -1   1       1877.72       1890.94        57.10 o                         
  -6  -1   1         52.88         30.55        10.84 o                         
  -5  -1   1          0.75          4.96         7.57 o                         
  -4  -1   1        734.91       1018.54        15.22 o                         
  -3  -1   1       4146.15       4223.56        39.74 o                         
  -2  -1   1          9.09         20.55         5.19 o                         
  -1  -1   1       1194.68       1326.83        17.23 o                         
   1  -1   1       4796.94       4921.28        22.82 o                         
   2  -1   1       2771.33       3276.70        43.05 o                         
   3  -1   1         51.88         29.34         8.44 o                         
   4  -1   1       9312.41       9426.11       120.87 o                         
   5  -1   1       7483.62       7516.21        37.06 o                         
   6  -1   1       1601.01       1544.49        63.80 o                         
   7  -1   1       1803.62       1769.78        27.54 o                         
   8  -1   1       3984.94       4233.67        86.16 o                         
   9  -1   1       1509.19       1518.72        40.59 o                         
  10  -1   1         23.39         46.72        36.43 o                         
  11  -1   1       1930.04       2141.98        77.83 o                         
  12  -1   1       1266.21       1377.41        70.28 o                         
 -12   0   1        130.18        125.92        43.79 o                         
 -11   0   1        114.29        100.97        40.30 o                         
 -10   0   1       1129.14       1140.50        57.10 o                         
  -9   0   1       2757.48       2534.32        81.46 o                         
  -8   0   1         41.62         40.27        19.16 o                         
  -7   0   1       4204.85       4206.82        51.35 o                         
  -6   0   1       6327.38       6266.27        62.31 o                         
  -5   0   1       2512.07       2080.66        31.08 o                         
  -4   0   1       1549.83       1743.14        48.50 o                         
  -3   0   1       1768.94       2073.15        26.25 o                         
  -2   0   1      20570.05      24016.40       283.43 o                         
   2   0   1      13031.34      13818.01        81.37 o                         
   3   0   1       8573.37       9488.30        47.22 o                         
   4   0   1       2783.41       3147.83        68.26 o                         
   5   0   1       4011.51       4008.96        26.18 o                         
   6   0   1       6095.31       5633.35        58.01 o                         
   7   0   1       1702.13       1725.39       104.95 o                         
   8   0   1         55.03         47.41        20.00 o                         
   9   0   1         21.02         25.05        22.58 o                         
  10   0   1       1643.24       1814.41        97.27 o                         
  11   0   1          6.91         11.85        26.10 o                         
  12   0   1         42.86         23.35        40.96 o                         
 -12   1   1       1759.96       1931.63        78.89 o                         
 -11   1   1       1771.16       1821.89        72.29 o                         
 -10   1   1         70.01         75.61        37.16 o                         
  -9   1   1       1858.03       2066.22        65.52 o                         
  -8   1   1       5736.79       5802.27        93.08 o                         
  -7   1   1        378.72        388.79        16.78 o                         
  -6   1   1       6618.61       6840.85       101.47 o                         
  -5   1   1       6572.98       6171.43        50.47 o                         
  -4   1   1       2580.49       2582.04        23.14 o                         
  -3   1   1       3061.78       3074.95        41.35 o                         
  -2   1   1       4417.32       4829.02        20.44 o                         
  -1   1   1        586.97        528.76         8.72 o                         
   2   1   1        886.48        953.20        22.18 o                         
   3   1   1       2824.69       2956.03        33.54 o                         
   4   1   1       3931.90       3541.93        23.82 o                         
   5   1   1        610.79        672.02        26.36 o                         
   6   1   1        128.87        136.04         9.33 o                         
   7   1   1         45.12         48.85        17.80 o                         
   8   1   1       2317.13       2258.52        42.60 o                         
   9   1   1       3063.19       2901.86       101.37 o                         
  10   1   1        651.21        705.44        57.42 o                         
  11   1   1         87.67         99.23        27.94 o                         
  12   1   1        220.79        254.40        61.03 o                         
 -12   2   1        597.33        700.69        58.58 o                         
 -11   2   1        819.12        916.01        59.69 o                         
 -10   2   1        721.70        601.93        47.94 o                         
  -9   2   1          0.16          2.47        32.38 o                         
  -8   2   1       3549.40       3527.55        75.77 o                         
  -7   2   1        882.13        808.41        23.90 o                         
  -6   2   1       1416.80       1398.47        26.52 o                         
  -5   2   1         92.86         68.53        17.88 o                         
  -4   2   1        222.03        181.09        26.42 o                         
  -3   2   1       3501.46       3694.76       106.89 o                         
  -2   2   1        592.40        516.82        11.94 o                         
  -1   2   1       6313.36       6550.15        29.14 o                         
   0   2   1       2193.48       2431.76        60.48 o                         
   1   2   1       2003.72       2210.07        20.52 o                         
   2   2   1       1995.05       2230.50        27.19 o                         
   3   2   1       4717.93       4558.81        22.57 o                         
   4   2   1       7725.32       7539.80        39.35 o                         
   5   2   1        321.89        230.62        16.77 o                         
   6   2   1       5723.66       5867.50       116.19 o                         
   7   2   1      16006.57      16000.08       501.07 o                         
   8   2   1       6715.75       6954.72       287.95 o                         
   9   2   1        354.74        322.16        33.69 o                         
  10   2   1        340.19        336.85        29.74 o                         
  11   2   1       1081.02       1272.24        77.80 o                         
  12   2   1        547.11        634.19        39.17 o                         
 -11   3   1       1166.57        821.87        52.80 o                         
 -10   3   1        349.24        311.32        45.15 o                         
  -9   3   1         24.44         50.42        34.26 o                         
  -8   3   1       2978.78       2937.91        71.26 o                         
  -7   3   1       6089.82       6277.44       256.62 o                         
  -6   3   1       2310.90       2326.86        34.33 o                         
  -5   3   1        769.46        735.60        20.13 o                         
  -4   3   1      10057.90      10176.97        57.23 o                         
  -3   3   1      15305.78      15456.33        70.95 o                         
  -2   3   1      11402.47      12298.28        50.98 o                         
  -1   3   1        856.02        640.44        29.68 o                         
   0   3   1      10053.45      10396.17       196.73 o                         
   1   3   1      11374.38      11603.41       160.36 o                         
   2   3   1      22033.45      23668.50       121.67 o                         
   3   3   1       1872.36       1918.47        18.90 o                         
   4   3   1       1617.75       1796.58        18.83 o                         
   5   3   1       7180.90       7234.61        57.02 o                         
   6   3   1       1160.20       1176.57        21.92 o                         
   7   3   1         53.62         87.71        18.02 o                         
   8   3   1       1184.41       1103.17        32.27 o                         
   9   3   1        226.50        246.06        25.09 o                         
  10   3   1         11.58         13.75        23.73 o                         
  11   3   1        567.05        611.55        34.91 o                         
  12   3   1         41.48         78.50        28.54 o                         
 -11   4   1          2.66          2.56        34.48 o                         
 -10   4   1       3505.20       3727.45        93.46 o                         
  -9   4   1       5164.30       5370.73       101.83 o                         
  -8   4   1        448.58        446.08        39.49 o                         
  -7   4   1         94.91        103.78        20.53 o                         
  -6   4   1        597.46        606.77        22.03 o                         
  -5   4   1       9743.71      10039.48        77.82 o                         
  -4   4   1        217.61        177.00        10.62 o                         
  -3   4   1         13.89         22.06        12.35 o                         
  -2   4   1       2170.25       2062.35        20.22 o                         
  -1   4   1         39.65         18.23         6.55 o                         
   0   4   1         32.73         33.95         7.67 o                         
   1   4   1       1287.77       1277.65        58.13 o                         
   2   4   1        782.99        634.77        13.65 o                         
   3   4   1        322.23        408.76        13.77 o                         
   4   4   1        373.36        329.48        10.57 o                         
   5   4   1       9313.13       9270.54        91.38 o                         
   6   4   1       5287.99       4988.08        61.27 o                         
   7   4   1        855.28        888.64        22.07 o                         
   8   4   1        615.42        594.74        26.51 o                         
   9   4   1        464.35        485.78        27.81 o                         
  10   4   1         15.64         19.33        23.89 o                         
  11   4   1       2643.03       2391.38       145.02 o                         
  12   4   1       2134.91       2287.71       142.81 o                         
 -11   5   1          5.88         17.95        39.67 o                         
 -10   5   1         40.49         10.72        37.75 o                         
  -9   5   1        494.39        560.03        46.21 o                         
  -8   5   1        454.85        402.65        40.64 o                         
  -7   5   1        653.69        673.11        42.00 o                         
  -6   5   1       6806.79       6729.58        60.36 o                         
  -5   5   1       4538.42       4336.30        74.69 o                         
  -4   5   1       4564.81       4641.04        52.23 o                         
  -3   5   1         12.09         11.09         9.19 o                         
  -2   5   1       4032.16       4010.47        29.18 o                         
  -1   5   1       5529.49       6054.71        34.32 o                         
   0   5   1       3454.65       3835.49        33.33 o                         
   1   5   1      15437.68      16732.22        84.83 o                         
   2   5   1      15604.57      15871.38       212.77 o                         
   3   5   1       1870.50       1802.60        22.76 o                         
   4   5   1          1.67          5.68         7.82 o                         
   5   5   1       1346.87       1343.41        22.73 o                         
   6   5   1       8744.94       7661.08       725.64 o                         
   7   5   1       1159.76       1061.42        34.10 o                         
   8   5   1         22.10         19.08        15.23 o                         
   9   5   1        482.71        536.59        53.73 o                         
  10   5   1       4459.08       3862.17       683.44 o                         
  11   5   1       2505.31       2516.20       113.83 o                         
  12   5   1        120.69        175.09        43.91 o                         
 -10   6   1        795.57        794.18        55.78 o                         
  -9   6   1       2186.31       2220.79        72.50 o                         
  -8   6   1       1735.04       2042.81        68.26 o                         
  -7   6   1        166.93        160.67        32.97 o                         
  -6   6   1        496.22        466.50        22.76 o                         
  -5   6   1       6973.84       7119.38        51.28 o                         
  -4   6   1       4010.36       3607.35       333.53 o                         
  -3   6   1       1312.95       1427.35        21.61 o                         
  -2   6   1        492.70        416.11        13.14 o                         
  -1   6   1       8628.48       8698.14        59.71 o                         
   0   6   1      16216.93      16878.44        56.19 o                         
   1   6   1       5860.86       5716.57       158.56 o                         
   2   6   1         11.59         36.71        11.75 o                         
   3   6   1       5076.79       4909.72        82.87 o                         
   4   6   1       6603.46       6356.21        70.65 o                         
   5   6   1        535.97        530.43        17.88 o                         
   6   6   1       1536.11       1553.03        25.60 o                         
   7   6   1        292.09        292.82        14.37 o                         
   8   6   1       1369.94       1401.99        55.86 o                         
   9   6   1          1.68          1.89        21.71 o                         
  10   6   1         99.80        127.77        39.27 o                         
  11   6   1          1.24         -2.94        37.12 o                         
  12   6   1        110.79        151.77        45.30 o                         
 -10   7   1       1967.15       2010.34        77.34 o                         
  -9   7   1          3.67          3.02        31.52 o                         
  -8   7   1       1694.30       1595.08        62.64 o                         
  -7   7   1        828.04        855.66        47.95 o                         
  -6   7   1       1352.80       1515.46        50.31 o                         
  -5   7   1        406.23        416.28        15.42 o                         
  -4   7   1       1291.60       1338.19        24.06 o                         
  -3   7   1        360.47        361.61        18.59 o                         
  -2   7   1       1605.22       1658.72        36.61 o                         
  -1   7   1         39.91         34.98         8.53 o                         
   0   7   1         47.43         25.31         8.33 o                         
   1   7   1       1572.97       1665.19        63.14 o                         
   2   7   1       1086.76        884.98       108.76 o                         
   3   7   1       1904.73       1503.56       269.52 o                         
   4   7   1       2020.09       1830.90        77.58 o                         
   5   7   1         88.50         77.35        13.83 o                         
   6   7   1       4308.75       4411.14        48.80 o                         
   7   7   1       7228.10       7560.02        58.99 o                         
   8   7   1       3237.39       3520.24        55.42 o                         
   9   7   1        568.75        536.91        30.87 o                         
  10   7   1        150.80        143.10        24.98 o                         
  11   7   1       2038.27       2127.27        76.53 o                         
  -9   8   1         20.47         20.04        36.62 o                         
  -8   8   1        294.25        220.04        39.49 o                         
  -7   8   1        726.11        501.05        39.76 o                         
  -6   8   1        173.12        208.00        32.16 o                         
  -5   8   1       1208.86       1122.33        59.11 o                         
  -4   8   1       4059.51       4057.26        50.43 o                         
  -3   8   1      10042.04      10881.71        76.51 o                         
  -2   8   1       6767.61       6935.13        90.19 o                         
  -1   8   1         42.70         61.44        23.71 o                         
   0   8   1       1713.75       1692.24        30.33 o                         
   1   8   1       7893.74       8141.28       203.96 o                         
   2   8   1      12155.24      12269.19       300.40 o                         
   3   8   1         82.73         89.23        16.72 o                         
   4   8   1      13323.44      13637.36       209.90 o                         
   5   8   1       6508.52       6631.31        69.89 o                         
   6   8   1        381.80        384.03        29.77 o                         
   7   8   1         18.25         32.20        16.89 o                         
   8   8   1        765.26        751.06       129.05 o                         
   9   8   1       1091.23       1020.30       230.58 o                         
  10   8   1         25.31         35.48        21.76 o                         
  11   8   1         26.77         24.77        38.86 o                         
  -5   9   1       1693.80       1708.45        55.09 o                         
  -4   9   1       1021.68       1173.70        47.77 o                         
  -3   9   1         77.27         82.40        26.51 o                         
  -2   9   1       3755.05       3838.30        74.29 o                         
  -1   9   1        317.01        359.25        32.10 o                         
   0   9   1       2127.32       2057.73        56.17 o                         
   1   9   1        201.60        160.28        29.71 o                         
   2   9   1       3591.03       3633.86        73.65 o                         
   3   9   1       4405.80       4368.18        80.72 o                         
   4   9   1        170.30        164.94        30.77 o                         
   5   9   1        562.31        545.33        40.31 o                         
   6   9   1        851.65        951.23        50.12 o                         
   7   9   1        268.17        261.55        25.72 o                         
   8   9   1        396.47        390.77        29.07 o                         
   9   9   1        909.08       1014.43        39.09 o                         
  10   9   1          0.17         13.11        25.80 o                         
  -5  10   1        651.95        583.52        41.21 o                         
  -4  10   1        271.80        280.45        35.53 o                         
  -3  10   1         33.82         -0.09        27.99 o                         
  -2  10   1        557.24        453.69        37.66 o                         
  -1  10   1       1717.69       1632.34        55.58 o                         
   0  10   1        498.78        485.96        37.85 o                         
   1  10   1       1522.70       1509.27        54.89 o                         
   2  10   1       3184.25       3228.34        74.55 o                         
   3  10   1        253.60        232.95        35.00 o                         
   4  10   1         35.21         55.78        31.37 o                         
   5  10   1        880.57        834.46        50.73 o                         
   6  10   1       5388.90       5404.51       101.98 o                         
   7  10   1        992.84       1008.84        53.99 o                         
   8  10   1         33.03         56.17        37.67 o                         
   9  10   1       2568.48       2880.88        84.96 o                         
  10  10   1       2407.16       2837.64        86.92 o                         
  -4  11   1        842.99        762.77        47.87 o                         
  -3  11   1          4.05          7.72        32.28 o                         
  -2  11   1        504.68        541.95        43.49 o                         
  -1  11   1       4663.15       4584.73        92.55 o                         
   0  11   1       4577.13       4759.58        94.82 o                         
   1  11   1       1725.23       1926.34        65.38 o                         
   2  11   1        366.86        307.46        40.99 o                         
   3  11   1       2351.31       2527.83        73.84 o                         
   4  11   1       1738.06       1834.96        66.42 o                         
   5  11   1        425.84        382.79        43.12 o                         
   6  11   1        115.06         87.78        37.39 o                         
   7  11   1       1745.62       1872.59        73.33 o                         
   8  11   1       1564.85       1874.53        74.00 o                         
   9  11   1        453.63        510.36        51.52 o                         
  -4  12   1        259.01        292.02        42.03 o                         
  -3  12   1       2615.45       1915.85        67.19 o                         
  -2  12   1       1405.79       1519.88        61.61 o                         
  -1  12   1       1070.99        980.90        54.91 o                         
   0  12   1         71.48         63.97        36.55 o                         
   1  12   1        613.92        694.43        50.17 o                         
   2  12   1        121.07        132.62        36.98 o                         
   3  12   1       1109.08       1363.92        63.68 o                         
   4  12   1       1032.34       1162.37        59.68 o                         
   5  12   1        185.28        178.76        43.75 o                         
   6  12   1         71.07         65.67        38.80 o                         
   7  12   1        488.32        469.87        49.33 o                         
  -3  13   1        534.76        668.87        51.80 o                         
  -2  13   1        400.33        450.72        45.59 o                         
  -1  13   1        323.04        245.32        43.05 o                         
   0  13   1       1037.24        654.69        49.66 o                         
   1  13   1       2007.25       1514.62        65.45 o                         
   2  13   1        782.07        627.66        47.76 o                         
   3  13   1        123.90         62.85        39.58 o                         
   4  13   1       1655.68       1742.88        72.35 o                         
   5  13   1       1482.26       1686.91        71.95 o                         
  -5 -13   2        137.89        184.48        47.57 o                         
  -4 -13   2         28.02         18.80        39.31 o                         
  -3 -13   2       1238.06       1385.06        66.35 o                         
  -2 -13   2       2743.75       2927.60        86.69 o                         
  -1 -13   2          3.78          6.29        32.11 o                         
   0 -13   2        296.40        211.48        36.95 o                         
   1 -13   2       2185.22       1545.69        65.49 o                         
   2 -13   2        604.79        689.33        52.80 o                         
   3 -13   2         45.65         60.46        38.63 o                         
  -8 -12   2        393.69        416.59        48.47 o                         
  -7 -12   2         11.24          0.14        35.80 o                         
  -6 -12   2        413.84        478.60        49.03 o                         
  -5 -12   2         38.97         15.71        36.64 o                         
  -4 -12   2        178.59        186.08        42.20 o                         
  -3 -12   2        302.27        377.26        44.17 o                         
  -2 -12   2        822.27        834.23        53.51 o                         
  -1 -12   2         20.84        -18.73        36.67 o                         
   0 -12   2       1110.13       1119.69        56.95 o                         
   1 -12   2       1604.64       1817.54        68.76 o                         
   2 -12   2        570.55        622.07        48.79 o                         
   3 -12   2         10.04         18.22        37.87 o                         
   4 -12   2        875.97        938.75        55.82 o                         
   5 -12   2       1086.21       1165.73        62.03 o                         
  -9 -11   2       2623.67       2835.56        86.18 o                         
  -8 -11   2        208.60        235.44        43.21 o                         
  -7 -11   2        346.61        362.50        45.74 o                         
  -6 -11   2       2115.57       2360.57        76.22 o                         
  -5 -11   2        520.08        569.09        46.26 o                         
  -4 -11   2         11.31         31.50        36.77 o                         
  -3 -11   2       1107.32       1067.51        55.08 o                         
  -2 -11   2       2049.93       1965.65        66.71 o                         
  -1 -11   2       2533.91       2664.78        73.87 o                         
   0 -11   2        113.42        116.98        37.88 o                         
   1 -11   2       1037.41        973.77        51.05 o                         
   2 -11   2       3323.81       3464.08        83.85 o                         
   3 -11   2       1838.71       1665.38        62.88 o                         
   4 -11   2         51.79         36.90        32.06 o                         
   5 -11   2        821.81        883.97        51.79 o                         
  -9 -10   2        250.69        238.04        41.30 o                         
  -8 -10   2       1640.56       1394.95       298.81 o                         
  -7 -10   2        357.90        344.49        29.29 o                         
  -6 -10   2        407.73        423.60        58.95 o                         
  -5 -10   2       2707.45       2714.89        52.52 o                         
  -4 -10   2       4517.15       4652.42        90.18 o                         
  -3 -10   2       2556.50       2689.59        70.01 o                         
  -2 -10   2       1214.06       1150.54        51.98 o                         
  -1 -10   2         35.72         37.79        28.85 o                         
   0 -10   2         79.73        113.19        32.85 o                         
   1 -10   2       2121.47       2068.76        62.19 o                         
   2 -10   2        127.99        153.44        33.91 o                         
   3 -10   2        799.03        814.94        46.50 o                         
   4 -10   2       1011.53       1110.32        50.75 o                         
   5 -10   2          0.23          0.64        29.59 o                         
   6 -10   2        276.90        291.66        37.80 o                         
  -9  -9   2         69.16         56.10        29.98 o                         
  -8  -9   2          1.77         -3.48        19.44 o                         
  -7  -9   2       1045.69       1055.49        52.78 o                         
  -6  -9   2        150.40        150.07        23.56 o                         
  -5  -9   2         46.73         35.92        20.11 o                         
  -4  -9   2          2.85         11.93        19.29 o                         
  -3  -9   2        992.12       1018.82        91.49 o                         
  -2  -9   2         13.35         25.92        27.70 o                         
  -1  -9   2       4353.59       4279.00        78.77 o                         
   0  -9   2       4223.39       4447.24        80.27 o                         
   1  -9   2          2.47          5.85        25.83 o                         
   2  -9   2       1059.85       1028.16        44.92 o                         
   3  -9   2       3535.24       3574.11        50.34 o                         
   4  -9   2       7408.46       8055.45        76.27 o                         
   5  -9   2        631.05        617.16        29.11 o                         
   6  -9   2       1127.94        833.33        31.83 o                         
   7  -9   2       1847.46       2055.62        70.02 o                         
   8  -9   2       2719.38       3008.89        86.51 o                         
   9  -9   2        441.65        506.86        50.22 o                         
 -11  -8   2        656.17        765.59        53.24 o                         
 -10  -8   2        264.62        308.61        39.92 o                         
  -9  -8   2        124.78         75.58        20.66 o                         
  -8  -8   2       2327.34       2271.39        64.13 o                         
  -7  -8   2       6152.51       6696.58        58.22 o                         
  -6  -8   2       7325.07       7398.13        73.74 o                         
  -5  -8   2        783.63        803.70        29.26 o                         
  -4  -8   2        908.08        822.70        32.11 o                         
  -3  -8   2      11980.68      12163.75        87.69 o                         
  -2  -8   2       5001.19       4763.11        55.55 o                         
  -1  -8   2        849.42        917.36        63.18 o                         
   0  -8   2       1210.37       1302.49        27.84 o                         
   1  -8   2       5669.33       5995.84       139.33 o                         
   2  -8   2       1923.26       2012.51        35.35 o                         
   3  -8   2        775.95        773.87        31.18 o                         
   4  -8   2       1218.17       1293.25        33.29 o                         
   5  -8   2        221.68        224.68        22.66 o                         
   6  -8   2         25.06         38.25        20.48 o                         
   7  -8   2        514.48        631.34        45.93 o                         
   8  -8   2        109.00         86.12        34.03 o                         
   9  -8   2       1867.33       1782.25        73.21 o                         
 -12  -7   2        212.81        242.21        46.31 o                         
 -11  -7   2         16.65         34.64        34.30 o                         
 -10  -7   2       3562.08       2646.73        76.14 o                         
  -9  -7   2        918.28        843.66        96.17 o                         
  -8  -7   2       1239.29       1284.74        25.21 o                         
  -7  -7   2        419.56        407.10        16.70 o                         
  -6  -7   2         17.51         15.49        11.69 o                         
  -5  -7   2       2080.95       2108.42        40.67 o                         
  -4  -7   2         16.31         28.57        11.13 o                         
  -3  -7   2       2811.02       2744.10        36.44 o                         
  -2  -7   2       2853.46       2635.94        65.27 o                         
  -1  -7   2       2599.40       2514.24        51.68 o                         
   0  -7   2         62.62         54.42        12.90 o                         
   1  -7   2         21.47         36.96        13.86 o                         
   2  -7   2         17.24         20.33        14.05 o                         
   3  -7   2        313.32        342.85        19.44 o                         
   4  -7   2         60.53         69.54        16.92 o                         
   5  -7   2       4177.60       4360.26        77.17 o                         
   6  -7   2         70.22        100.65        20.50 o                         
   7  -7   2        387.48        361.58        26.57 o                         
   8  -7   2        995.00       1146.29        57.12 o                         
   9  -7   2         40.53         77.22        39.47 o                         
  10  -7   2          2.88          2.18        40.06 o                         
 -12  -6   2        678.54        649.97        52.73 o                         
 -11  -6   2        621.05        655.24        42.59 o                         
 -10  -6   2         26.02         15.56        21.59 o                         
  -9  -6   2       1956.72       1998.33        43.82 o                         
  -8  -6   2         42.42         40.58        13.36 o                         
  -7  -6   2         99.28        100.41        12.82 o                         
  -6  -6   2       1390.91       1430.77        26.01 o                         
  -5  -6   2        535.53        517.39        27.68 o                         
  -4  -6   2       1433.33       1370.06        66.79 o                         
  -3  -6   2        370.19        374.54        18.70 o                         
  -2  -6   2       4029.15       4436.53        87.00 o                         
  -1  -6   2       2435.00       2513.25        70.42 o                         
   0  -6   2          1.44         11.90         6.91 o                         
   1  -6   2       3001.47       3024.38        25.58 o                         
   2  -6   2       8157.11       8260.61       103.27 o                         
   3  -6   2       3269.36       3225.88        53.06 o                         
   4  -6   2       2252.14       2353.91        37.18 o                         
   5  -6   2        176.53        188.25        18.27 o                         
   6  -6   2       4548.03       4861.39        57.15 o                         
   7  -6   2       3904.56       3821.84        54.33 o                         
   8  -6   2        864.69        934.91        54.33 o                         
   9  -6   2       1482.43       1489.62        66.51 o                         
  10  -6   2       2316.15       1552.91        67.85 o                         
 -12  -5   2        133.59        150.50        28.94 o                         
 -11  -5   2        315.40        221.98        28.93 o                         
 -10  -5   2        149.19        148.81        26.55 o                         
  -9  -5   2        271.92        288.70        26.30 o                         
  -8  -5   2       5955.95       5937.36        73.44 o                         
  -7  -5   2        872.98        906.69        19.05 o                         
  -6  -5   2        125.56        119.90        11.12 o                         
  -5  -5   2       3896.38       3785.16        52.36 o                         
  -4  -5   2       9255.92       9028.64        51.15 o                         
  -3  -5   2      19063.31      19071.71        55.65 o                         
  -2  -5   2        857.91       1074.49        72.12 o                         
  -1  -5   2       3017.60       2781.57        33.24 o                         
   0  -5   2      11401.89      11522.50        90.27 o                         
   1  -5   2      18600.71      19971.34       180.15 o                         
   2  -5   2        576.72        610.77        20.24 o                         
   3  -5   2       6916.07       7644.84        55.43 o                         
   4  -5   2      10413.75      10941.10       108.46 o                         
   5  -5   2          5.71         15.07        14.90 o                         
   6  -5   2        378.84        359.48        21.41 o                         
   7  -5   2         12.85         31.28        18.00 o                         
   8  -5   2          7.04          8.89        19.50 o                         
   9  -5   2        305.08        194.87        42.84 o                         
  10  -5   2        392.31        434.93        46.57 o                         
  11  -5   2        352.69        459.90        50.45 o                         
 -12  -4   2        254.73        330.81        70.93 o                         
 -11  -4   2       1864.51       2036.37        51.59 o                         
 -10  -4   2       3529.75       3673.14       149.52 o                         
  -9  -4   2        390.80        384.64        27.01 o                         
  -8  -4   2         25.42         43.74        14.78 o                         
  -7  -4   2       6346.47       6312.40        47.83 o                         
  -6  -4   2       3698.75       3577.31        38.89 o                         
  -5  -4   2       2939.69       2904.82        32.37 o                         
  -4  -4   2        161.03        202.56         9.77 o                         
  -3  -4   2       7183.82       7283.36        62.00 o                         
  -2  -4   2        277.93        287.72         8.80 o                         
  -1  -4   2      11594.68      12379.62       144.33 o                         
   0  -4   2       2621.16       2567.64        25.74 o                         
   1  -4   2        484.71        359.44        18.34 o                         
   2  -4   2        229.48        243.73        18.67 o                         
   3  -4   2        267.11        245.39        14.57 o                         
   4  -4   2       5636.29       5839.60        49.67 o                         
   5  -4   2        405.73        339.21        34.84 o                         
   6  -4   2       1493.18       1613.47        93.56 o                         
   7  -4   2       5429.75       5690.35       111.52 o                         
   8  -4   2       3835.15       3938.77        55.02 o                         
   9  -4   2        833.87        953.99        53.86 o                         
  10  -4   2        102.47        152.05        43.33 o                         
  11  -4   2        322.85        264.63        47.11 o                         
 -12  -3   2          6.88         -7.16        28.51 o                         
 -11  -3   2        106.22        107.66        27.56 o                         
 -10  -3   2        195.29        210.32        26.61 o                         
  -9  -3   2        316.26        274.11        25.48 o                         
  -8  -3   2         88.99         77.64        19.65 o                         
  -7  -3   2       3793.31       3801.92        62.05 o                         
  -6  -3   2       2368.45       2367.35        28.29 o                         
  -5  -3   2       4054.66       4118.92        28.05 o                         
  -4  -3   2       7381.96       6887.06        32.99 o                         
  -3  -3   2      32253.87      34013.39       257.37 o                         
  -2  -3   2       9595.16       9387.26        61.81 o                         
  -1  -3   2      10695.89      11350.38       111.70 o                         
   0  -3   2      11354.62      10446.20      1378.97 o                         
   1  -3   2       9442.36       8592.61       593.25 o                         
   2  -3   2       6273.80       6407.24        49.13 o                         
   3  -3   2          5.32         16.98        11.28 o                         
   4  -3   2      11480.82      12099.53        73.84 o                         
   5  -3   2       2278.75       2249.07        43.85 o                         
   6  -3   2       2185.49       2236.69        38.70 o                         
   7  -3   2       2563.44       2532.16        79.83 o                         
   8  -3   2        530.42        574.72        29.64 o                         
   9  -3   2       3536.18       3962.11        88.25 o                         
  10  -3   2       1084.41       1235.40        60.73 o                         
  11  -3   2         94.71        104.08        44.56 o                         
 -12  -2   2        515.35        508.87        52.78 o                         
 -11  -2   2         17.04         11.74        27.49 o                         
 -10  -2   2       1332.67       1282.85        40.40 o                         
  -9  -2   2       1432.16       1326.54        46.65 o                         
  -8  -2   2       2404.27       2265.57        42.39 o                         
  -7  -2   2         63.63         78.85        11.84 o                         
  -6  -2   2       3253.86       2980.35        62.13 o                         
  -5  -2   2       9354.04       9674.59        82.62 o                         
  -4  -2   2       2679.42       2559.82        27.50 o                         
  -3  -2   2        673.30        679.05        10.81 o                         
  -2  -2   2       9238.92       9228.24        50.14 o                         
  -1  -2   2        751.73        612.60         9.78 o                         
   0  -2   2      19415.40      22132.05       195.95 o                         
   1  -2   2      12767.62      14201.23       188.51 o                         
   2  -2   2      19171.12      19024.47      2044.99 o                         
   3  -2   2      16890.88      17721.80        69.14 o                         
   4  -2   2       3117.85       3279.68        22.54 o                         
   5  -2   2        215.81        194.05         8.03 o                         
   6  -2   2        326.02        323.19        15.08 o                         
   7  -2   2        330.61        319.76        18.96 o                         
   8  -2   2        167.95        174.58        16.47 o                         
   9  -2   2        117.39        134.90        35.12 o                         
  10  -2   2         21.28         27.23        36.80 o                         
  11  -2   2          9.66         38.95        40.69 o                         
  12  -2   2       1024.16       1258.98        67.97 o                         
 -12  -1   2       2342.05       2567.91        84.64 o                         
 -11  -1   2       1001.92        978.25        56.58 o                         
 -10  -1   2         42.66         35.23        24.10 o                         
  -9  -1   2         35.84         40.70        20.53 o                         
  -8  -1   2       2090.11       2034.03        40.77 o                         
  -7  -1   2        505.31        441.54        29.83 o                         
  -6  -1   2       1226.49       1163.21        51.96 o                         
  -5  -1   2        110.31        134.88        16.42 o                         
  -4  -1   2      11118.39      11252.11       113.82 o                         
  -3  -1   2       7865.16       7976.26        62.06 o                         
  -2  -1   2      23750.36      26141.71       204.51 o                         
  -1  -1   2       1673.75       1584.09        59.91 o                         
   1  -1   2         26.21         84.66         7.31 o                         
   2  -1   2      54669.16      45901.35      1056.01 o                         
   3  -1   2      24360.42      25694.22       273.55 o                         
   4  -1   2       2683.11       2815.22        43.66 o                         
   5  -1   2       3680.14       3693.68        38.14 o                         
   6  -1   2       2004.12       1948.00        26.43 o                         
   7  -1   2      10399.10      10395.02        61.53 o                         
   8  -1   2          5.14         20.63        14.54 o                         
   9  -1   2       2743.29       3055.57        48.69 o                         
  10  -1   2       6943.30       7255.11       317.18 o                         
  11  -1   2       3426.41       4038.52        97.70 o                         
  12  -1   2        436.39        639.31        58.63 o                         
 -12   0   2         31.63         56.77        45.56 o                         
 -11   0   2        170.19        190.51        43.73 o                         
 -10   0   2        218.28        125.94        36.30 o                         
  -9   0   2       1742.77       1684.61        59.67 o                         
  -8   0   2       5503.95       5327.63        62.31 o                         
  -7   0   2       2446.98       2491.47        41.24 o                         
  -6   0   2        151.29        178.04        11.06 o                         
  -5   0   2       3066.02       2932.70        36.55 o                         
  -4   0   2       3559.83       2823.08        62.03 o                         
  -3   0   2       7975.10       8617.38        34.64 o                         
  -2   0   2      28076.25      31650.43       280.35 o                         
   2   0   2       1160.30       1462.94        17.23 o                         
   3   0   2      14834.00      15291.98       118.66 o                         
   4   0   2      18508.09      19627.74       137.86 o                         
   5   0   2        238.79        137.80        12.13 o                         
   6   0   2        109.66         89.56        15.70 o                         
   7   0   2        173.29        166.23        19.14 o                         
   8   0   2       2105.60       2139.42        41.89 o                         
   9   0   2       1130.96       1119.44        45.74 o                         
  10   0   2          1.94        -13.31        25.02 o                         
  11   0   2        237.88        243.26        29.75 o                         
  12   0   2        102.74        100.66        44.73 o                         
 -12   1   2        814.65        905.08        63.81 o                         
 -11   1   2       3386.24       3610.39        95.27 o                         
 -10   1   2       4538.85       5021.76       101.37 o                         
  -9   1   2       2605.05       2660.09        72.17 o                         
  -8   1   2        758.54        707.68        42.51 o                         
  -7   1   2       9964.00       9986.94       270.78 o                         
  -6   1   2       4203.02       4128.96        30.97 o                         
  -5   1   2       4858.03       5363.61        43.92 o                         
  -4   1   2       3287.85       2964.14       133.37 o                         
  -3   1   2       1246.54       1509.56        19.49 o                         
  -2   1   2       2088.19       2355.61        66.87 o                         
  -1   1   2       3811.88       4263.57        46.10 o                         
   1   1   2         10.43         26.31         6.90 o                         
   2   1   2        686.46        885.52        11.70 o                         
   3   1   2        590.28        590.95        13.20 o                         
   4   1   2       7323.11       7539.08        43.69 o                         
   5   1   2       9215.97       9029.50        38.65 o                         
   6   1   2          7.90         23.47        14.21 o                         
   7   1   2        532.23        579.45        24.27 o                         
   8   1   2       2357.01       2183.52        42.09 o                         
   9   1   2        299.17        269.61        25.43 o                         
  10   1   2        309.52        266.19        43.98 o                         
  11   1   2        440.55        461.84        34.25 o                         
  12   1   2        158.10        157.60        31.52 o                         
 -12   2   2        615.80        622.77        54.42 o                         
 -11   2   2        141.21        125.70        43.94 o                         
 -10   2   2        122.47         91.58        39.07 o                         
  -9   2   2         25.82         10.96        31.17 o                         
  -8   2   2        520.61        488.39        38.00 o                         
  -7   2   2        580.32        603.91        21.37 o                         
  -6   2   2       2503.21       2433.40        24.87 o                         
  -5   2   2        724.52        659.55        17.72 o                         
  -4   2   2       5148.95       5459.07        74.80 o                         
  -3   2   2         91.54        112.47        11.05 o                         
  -2   2   2       1781.78       1179.83        35.61 o                         
  -1   2   2          1.23         52.61         6.23 o                         
   0   2   2      11608.18      12784.72        77.66 o                         
   1   2   2         31.37         44.05         7.94 o                         
   2   2   2        394.32        311.68        11.35 o                         
   3   2   2         55.59         54.17         6.71 o                         
   4   2   2       7718.52       7657.87        85.02 o                         
   5   2   2      14446.34      13747.57       178.18 o                         
   6   2   2       5678.06       5350.06        35.67 o                         
   7   2   2       1977.90       1826.28        70.51 o                         
   8   2   2        897.50        867.96        30.26 o                         
   9   2   2       8069.29       8208.39        80.89 o                         
  10   2   2       3336.40       3617.66       131.52 o                         
  11   2   2         24.55         18.84        26.04 o                         
  12   2   2       2847.08       3174.22       108.18 o                         
 -11   3   2         43.63         19.02        33.58 o                         
 -10   3   2        625.28        614.42        49.43 o                         
  -9   3   2       1137.54        991.28        51.94 o                         
  -8   3   2        751.43        818.01        45.03 o                         
  -7   3   2        759.22        815.48        40.96 o                         
  -6   3   2       5225.02       5384.70        49.07 o                         
  -5   3   2      15029.54      16490.78       170.55 o                         
  -4   3   2       7645.13       7945.10        66.75 o                         
  -3   3   2         88.57         91.10        12.23 o                         
  -2   3   2      18505.55      19368.33       181.97 o                         
  -1   3   2      13774.81       9902.79       296.50 o                         
   0   3   2       1881.13       1686.66       275.04 o                         
   1   3   2       6263.16       6233.08        49.86 o                         
   2   3   2      24540.01      25697.70        70.70 o                         
   3   3   2      22729.16      23632.69       275.60 o                         
   4   3   2       6350.85       6262.04        72.89 o                         
   5   3   2        100.54         96.78        11.12 o                         
   6   3   2       4319.42       4386.64        34.17 o                         
   7   3   2       3228.65       3123.06        44.37 o                         
   8   3   2         99.09         96.69        19.83 o                         
   9   3   2          0.18         26.15        20.94 o                         
  10   3   2        557.06        557.69        32.79 o                         
  11   3   2         42.87         59.81        25.88 o                         
  12   3   2        240.36        200.27        30.03 o                         
 -11   4   2        635.72        433.50        46.81 o                         
 -10   4   2        277.39        209.52        42.92 o                         
  -9   4   2       1055.79       1161.94        56.46 o                         
  -8   4   2       3412.16       3613.59        79.78 o                         
  -7   4   2       5522.03       5584.64        89.41 o                         
  -6   4   2        789.51        718.89        22.65 o                         
  -5   4   2         86.22         73.98        10.15 o                         
  -4   4   2       6337.01       6620.40        74.72 o                         
  -3   4   2       2073.53       1922.83        21.15 o                         
  -2   4   2        292.23        296.29        10.43 o                         
  -1   4   2       3447.31       3055.02        28.13 o                         
   0   4   2        903.75        840.94        20.29 o                         
   1   4   2       1778.71       1879.67        26.04 o                         
   2   4   2          1.05         20.70         6.73 o                         
   3   4   2        725.11        714.31        19.78 o                         
   4   4   2       3349.04       3370.50        46.40 o                         
   5   4   2       3414.38       3312.73        26.13 o                         
   6   4   2       4650.42       4531.25        49.76 o                         
   7   4   2       5360.69       5449.58        46.18 o                         
   8   4   2       2222.92       2239.01        41.67 o                         
   9   4   2       3535.73       3624.34        56.57 o                         
  10   4   2       3985.06       4221.69        64.02 o                         
  11   4   2       1700.87       1437.23       249.63 o                         
  12   4   2         47.24         61.98        28.91 o                         
 -11   5   2        262.58        340.85        48.41 o                         
 -10   5   2        233.55        254.01        45.21 o                         
  -9   5   2        134.91        165.22        39.27 o                         
  -8   5   2        183.86        250.98        36.52 o                         
  -7   5   2         63.58         82.21        30.57 o                         
  -6   5   2         35.75         36.63        15.60 o                         
  -5   5   2        738.13        777.77        23.18 o                         
  -4   5   2       3323.83       3579.54        41.61 o                         
  -3   5   2       4617.19       5063.01        36.68 o                         
  -2   5   2       1262.92       1266.77        17.87 o                         
  -1   5   2      17445.48      17942.33       152.64 o                         
   0   5   2      21980.37      23955.69       112.19 o                         
   1   5   2        203.94        157.88         8.26 o                         
   2   5   2        220.37        237.60        15.10 o                         
   3   5   2       7304.61       7071.07        58.48 o                         
   4   5   2       7193.09       7116.60        58.83 o                         
   5   5   2        242.50        196.36        13.05 o                         
   6   5   2          2.40         17.02         9.37 o                         
   7   5   2       1179.28       1228.53        36.99 o                         
   8   5   2        516.48        466.17        23.53 o                         
   9   5   2       4266.62       4413.51        60.91 o                         
  10   5   2          0.32          8.12        22.47 o                         
  11   5   2        198.57        199.43        28.76 o                         
  12   5   2        993.14       1153.49        63.01 o                         
 -10   6   2       2018.95       2509.27        82.45 o                         
  -9   6   2        894.22        989.77        56.38 o                         
  -8   6   2        658.96        703.48        47.42 o                         
  -7   6   2       4588.49       4764.92        88.87 o                         
  -6   6   2        791.85        790.13        26.53 o                         
  -5   6   2       3795.70       3890.95        37.49 o                         
  -4   6   2         64.95         61.71        10.14 o                         
  -3   6   2       2497.90       2546.05        27.60 o                         
  -2   6   2       7543.04       7589.22        82.06 o                         
  -1   6   2       2910.94       2930.13        25.75 o                         
   0   6   2       1624.09       1604.80        30.59 o                         
   1   6   2        952.88        894.31        14.40 o                         
   2   6   2       6982.01       7283.75        62.66 o                         
   3   6   2        385.39        380.51        17.75 o                         
   4   6   2        621.61        582.86        20.84 o                         
   5   6   2       6267.30       6383.63        58.62 o                         
   6   6   2       5082.85       5330.67        43.95 o                         
   7   6   2        283.79        206.25        13.47 o                         
   8   6   2       2869.81       3017.61        61.94 o                         
   9   6   2         23.68         19.55        22.28 o                         
  10   6   2        388.73        309.46        42.91 o                         
  11   6   2         75.92        135.14        41.13 o                         
  12   6   2        592.93        825.10        59.87 o                         
 -10   7   2         26.67          7.05        35.52 o                         
  -9   7   2        649.74        505.23        42.21 o                         
  -8   7   2        329.81        230.87        37.91 o                         
  -7   7   2        214.57        203.13        35.19 o                         
  -6   7   2       1750.36       1795.09        39.36 o                         
  -5   7   2       2432.94       2662.87        29.14 o                         
  -4   7   2       1620.48       1724.07        30.14 o                         
  -3   7   2        106.02         91.24        11.35 o                         
  -2   7   2        414.32        458.55        18.23 o                         
  -1   7   2         40.14         38.61         8.62 o                         
   0   7   2         27.17         18.85         8.19 o                         
   1   7   2        576.29        358.01        24.47 o                         
   2   7   2       4341.58       4415.13       148.92 o                         
   3   7   2         69.34         76.83        15.26 o                         
   4   7   2       1173.09       1146.20        52.06 o                         
   5   7   2        645.27        581.11        19.45 o                         
   6   7   2        358.52        340.24        18.40 o                         
   7   7   2       1417.36       1412.61        54.19 o                         
   8   7   2       2081.99       2190.49        45.67 o                         
   9   7   2       4500.61       5003.34        68.83 o                         
  10   7   2       1320.58       1142.10       234.03 o                         
  11   7   2        132.46        131.14        41.97 o                         
  -9   8   2        301.63        316.64        43.52 o                         
  -8   8   2        700.92        715.25        49.28 o                         
  -7   8   2        153.42         95.28        29.15 o                         
  -6   8   2        346.75        334.92        35.36 o                         
  -5   8   2       2935.51       3173.07        41.97 o                         
  -4   8   2        858.10        874.27        22.69 o                         
  -3   8   2       1457.35       1552.97        32.06 o                         
  -2   8   2       4836.23       5058.14        64.84 o                         
  -1   8   2       1932.81       1897.03       112.75 o                         
   0   8   2       3687.32       3808.65       112.12 o                         
   1   8   2        335.63        288.31        32.22 o                         
   2   8   2       4329.40       3726.66       568.45 o                         
   3   8   2      14089.89      12582.30      1735.66 o                         
   4   8   2       1329.50       1390.08        32.50 o                         
   5   8   2        955.16       1071.90        51.74 o                         
   6   8   2       3902.17       3884.40        54.74 o                         
   7   8   2       4879.74       4989.45       149.02 o                         
   8   8   2       1691.27       1787.69        43.58 o                         
   9   8   2        206.66        188.09        28.17 o                         
  10   8   2       1002.73        688.81        32.69 o                         
  11   8   2        679.11        661.12        55.85 o                         
  -5   9   2        220.35        315.39        33.09 o                         
  -4   9   2       9099.01       9676.60       154.45 o                         
  -3   9   2       2487.38       2809.08        64.91 o                         
  -2   9   2         23.15         30.18        25.00 o                         
  -1   9   2        201.86        176.34        28.77 o                         
   0   9   2         44.75         47.79        25.97 o                         
   1   9   2       3892.21       3986.01        75.65 o                         
   2   9   2       6126.24       6018.44        92.59 o                         
   3   9   2          3.26         22.61        27.73 o                         
   4   9   2        427.81        382.09        24.33 o                         
   5   9   2         39.45         35.32        19.66 o                         
   6   9   2       1333.63       1374.86        53.35 o                         
   7   9   2        503.39        451.54        28.38 o                         
   8   9   2         67.41         48.98        22.04 o                         
   9   9   2        287.00        233.14        28.08 o                         
  10   9   2        567.30        535.38        57.76 o                         
  11   9   2        292.31        334.19        32.79 o                         
  -4  10   2        648.15        486.10        85.68 o                         
  -3  10   2       2063.70       2210.14        63.27 o                         
  -2  10   2        193.09        137.93        31.34 o                         
  -1  10   2       1392.44       1344.61        51.85 o                         
   0  10   2       2144.46       2203.91        62.97 o                         
   1  10   2        224.76        266.59        34.94 o                         
   2  10   2         20.75         29.58        30.76 o                         
   3  10   2        706.47        741.60        44.95 o                         
   4  10   2       2672.99       2807.97        72.90 o                         
   5  10   2       3036.32       3018.16        78.29 o                         
   6  10   2       1354.06       1420.08        59.87 o                         
   7  10   2        354.82        323.22        44.03 o                         
   8  10   2       1720.82       1747.89        66.91 o                         
   9  10   2        789.65        799.28        56.23 o                         
  10  10   2          9.22        -27.17        36.68 o                         
  -4  11   2         66.45         75.91        22.73 o                         
  -3  11   2        589.61        616.51        44.37 o                         
  -2  11   2       3134.36       3266.77        80.33 o                         
  -1  11   2        190.84        273.53        38.34 o                         
   0  11   2          2.88          0.31        34.45 o                         
   1  11   2       4181.97       4436.87        91.80 o                         
   2  11   2       4001.58       3998.41        88.82 o                         
   3  11   2        372.09        393.51        43.32 o                         
   4  11   2        418.71        408.96        41.60 o                         
   5  11   2        146.66        197.29        38.57 o                         
   6  11   2       1424.79       1410.82        62.46 o                         
   7  11   2        266.01        169.38        42.08 o                         
   8  11   2        415.88        467.43        51.04 o                         
   9  11   2       1462.64       1475.72        69.12 o                         
  -3  12   2        112.28         86.71        34.44 o                         
  -2  12   2        607.52        516.61        42.06 o                         
  -1  12   2       1180.86       1097.06        56.46 o                         
   0  12   2        814.95        833.20        50.85 o                         
   1  12   2          1.47         23.91        35.69 o                         
   2  12   2       1182.80       1326.65        60.27 o                         
   3  12   2       1726.87       1812.71        68.16 o                         
   4  12   2        267.22        286.42        44.41 o                         
   5  12   2         27.18          7.15        35.84 o                         
   6  12   2          3.17        -14.94        35.31 o                         
   7  12   2          0.01         43.14        42.53 o                         
  -3  13   2          1.39         19.37        36.33 o                         
  -2  13   2        784.47        866.93        56.01 o                         
  -1  13   2       1163.21       1282.35        61.94 o                         
   0  13   2        250.26        280.49        44.01 o                         
   1  13   2        138.81        127.36        36.63 o                         
   2  13   2       1184.70        843.62        51.78 o                         
   3  13   2       1076.55       1108.90        61.54 o                         
   4  13   2         56.01         59.93        42.75 o                         
   5  13   2        359.06        427.69        50.57 o                         
  -5 -13   3       2277.33       2592.57        86.83 o                         
  -4 -13   3        901.41        945.59        61.61 o                         
  -3 -13   3          0.97         -4.07        39.07 o                         
  -2 -13   3       1044.36       1207.71        63.59 o                         
  -1 -13   3       1607.43       1618.23        69.38 o                         
   0 -13   3       1645.93       1027.51        57.53 o                         
   1 -13   3         91.22         53.26        35.42 o                         
   2 -13   3        404.99        376.96        43.74 o                         
   3 -13   3        823.16        929.52        57.73 o                         
  -8 -12   3        134.77        119.23        41.68 o                         
  -7 -12   3        654.92        696.35        54.32 o                         
  -6 -12   3          0.85         15.11        37.44 o                         
  -5 -12   3        411.53        357.86        44.67 o                         
  -4 -12   3        756.19        874.15        53.21 o                         
  -3 -12   3        541.23        538.93        48.16 o                         
  -2 -12   3          2.34         26.21        33.70 o                         
  -1 -12   3        256.41        252.38        41.27 o                         
   0 -12   3         42.76         15.07        34.91 o                         
   1 -12   3        603.69        596.83        47.91 o                         
   2 -12   3       1868.51       2056.04        71.70 o                         
   3 -12   3       1792.71       2028.63        72.15 o                         
   4 -12   3        806.87        896.26        54.84 o                         
   5 -12   3        235.60        203.36        41.12 o                         
  -9 -11   3        377.65        426.73        48.20 o                         
  -8 -11   3       1543.42       1320.58       269.62 o                         
  -7 -11   3       2730.76       2979.71        59.80 o                         
  -6 -11   3          0.46         23.04        25.34 o                         
  -5 -11   3       1922.84       1957.83        69.67 o                         
  -4 -11   3       2776.57       2961.45        78.81 o                         
  -3 -11   3       1470.47       1604.05        63.67 o                         
  -2 -11   3          2.82         -8.02        34.23 o                         
  -1 -11   3        285.13        309.74        38.44 o                         
   0 -11   3       2854.90       2917.91        77.56 o                         
   1 -11   3       3502.15       3478.16        83.79 o                         
   2 -11   3       1261.55       1336.87        58.11 o                         
   3 -11   3         54.19         56.69        32.51 o                         
   4 -11   3        699.95        652.95        46.97 o                         
   5 -11   3       1815.77       1709.13        65.09 o                         
   6 -11   3        146.04        148.31        37.93 o                         
  -9 -10   3       1381.87       1437.08        63.68 o                         
  -8 -10   3        177.69        117.73        23.39 o                         
  -7 -10   3        651.59        659.08        33.53 o                         
  -6 -10   3       3389.94       3491.76        64.94 o                         
  -5 -10   3       2167.53       2134.33        63.12 o                         
  -4 -10   3         20.46         69.64        23.17 o                         
  -3 -10   3       1542.21       1500.50        56.14 o                         
  -2 -10   3        758.31        786.13        46.00 o                         
  -1 -10   3        273.73        256.84        35.31 o                         
   0 -10   3        196.89        188.92        33.30 o                         
   1 -10   3       1709.52       1849.81        59.76 o                         
   2 -10   3        600.02        571.38        42.76 o                         
   3 -10   3        125.93         62.94        31.35 o                         
   4 -10   3         64.51         59.15        32.27 o                         
   5 -10   3        844.77        818.16        47.78 o                         
   6 -10   3        329.48        339.68        39.66 o                         
  -9  -9   3        974.87       1132.32        55.62 o                         
  -8  -9   3       1123.64        892.90       178.81 o                         
  -7  -9   3         71.96         47.26        21.84 o                         
  -6  -9   3       2221.40       2248.28        46.43 o                         
  -5  -9   3          5.51         23.37        20.46 o                         
  -4  -9   3        185.49        167.44        39.05 o                         
  -3  -9   3         68.03         50.20        19.89 o                         
  -2  -9   3       5131.30       5037.67        61.38 o                         
  -1  -9   3       1157.18       1115.44        46.90 o                         
   0  -9   3        195.14        173.73        29.47 o                         
   1  -9   3       1064.57       1155.15        29.87 o                         
   2  -9   3        122.42        118.02        18.22 o                         
   3  -9   3        668.71        639.26        27.42 o                         
   4  -9   3       3902.66       4034.66        84.58 o                         
   5  -9   3       3073.20       3260.75        91.66 o                         
   6  -9   3       1120.60       1002.34       245.48 o                         
   7  -9   3       2062.52       2204.29        72.32 o                         
   8  -9   3        188.38        221.21        43.72 o                         
  -9  -8   3        559.30        528.78        41.55 o                         
  -8  -8   3        326.75        301.53        36.51 o                         
  -7  -8   3        491.45        525.14        28.53 o                         
  -6  -8   3       6985.44       7293.59        73.41 o                         
  -5  -8   3      13010.03      13094.73        94.74 o                         
  -4  -8   3       4020.73       4249.69        75.74 o                         
  -3  -8   3         16.82          7.22        17.75 o                         
  -2  -8   3       2834.51       2686.63        43.11 o                         
  -1  -8   3       8490.61       8466.21       124.17 o                         
   0  -8   3       4695.25       4797.92        49.69 o                         
   1  -8   3        194.98        238.32        18.75 o                         
   2  -8   3       4322.70       4317.39        78.54 o                         
   3  -8   3       5006.96       5192.00        79.51 o                         
   4  -8   3       7286.32       7442.54        70.85 o                         
   5  -8   3          1.83         12.22        19.13 o                         
   6  -8   3         43.04         51.10        21.92 o                         
   7  -8   3        246.51        208.04        40.04 o                         
   8  -8   3        804.93        542.46        43.89 o                         
   9  -8   3        191.47        165.16        42.23 o                         
 -12  -7   3        894.34        909.43        60.05 o                         
 -11  -7   3       1884.94       2131.06        74.88 o                         
 -10  -7   3        827.36        576.44        43.45 o                         
  -9  -7   3        131.35        125.02        18.23 o                         
  -8  -7   3       2831.59       3028.05        71.23 o                         
  -7  -7   3       3418.13       3612.12        61.67 o                         
  -6  -7   3       2124.23       2177.41        46.43 o                         
  -5  -7   3        104.41        102.18        11.23 o                         
  -4  -7   3       2931.79       2908.60        32.42 o                         
  -3  -7   3       5000.82       4646.37        55.72 o                         
  -2  -7   3        185.76        165.20        23.40 o                         
  -1  -7   3        284.43        280.47        23.53 o                         
   0  -7   3         25.58         35.48        12.85 o                         
   1  -7   3         12.24          7.76        12.47 o                         
   2  -7   3        547.21        489.93        25.87 o                         
   3  -7   3       1124.95       1236.49        29.21 o                         
   4  -7   3          7.67         10.18        16.43 o                         
   5  -7   3          5.61          3.09        17.55 o                         
   6  -7   3       2592.32       2652.88        60.94 o                         
   7  -7   3       3787.58       3846.86        57.73 o                         
   8  -7   3        488.08        459.41        46.38 o                         
   9  -7   3        133.81         81.11        38.35 o                         
  10  -7   3        564.29        530.05        51.78 o                         
 -12  -6   3        101.84        130.15        29.67 o                         
 -11  -6   3        377.03        360.80        51.46 o                         
 -10  -6   3         12.20         13.21        21.30 o                         
  -9  -6   3         69.49         42.69        21.31 o                         
  -8  -6   3        642.41        605.40        19.11 o                         
  -7  -6   3       2018.30       2073.60        32.19 o                         
  -6  -6   3        398.91        314.50        19.47 o                         
  -5  -6   3       1903.74       1900.63        39.43 o                         
  -4  -6   3       3879.25       3846.48        35.10 o                         
  -3  -6   3       7080.45       7395.29        88.21 o                         
  -2  -6   3         31.02         32.19         8.67 o                         
  -1  -6   3       9152.85       9706.36        52.94 o                         
   0  -6   3       4695.56       4341.46        80.97 o                         
   1  -6   3      15591.27      16133.95       254.41 o                         
   2  -6   3       2267.03       2279.71        23.83 o                         
   3  -6   3        195.27        195.28        12.02 o                         
   4  -6   3       6047.58       6399.34       117.33 o                         
   5  -6   3       1332.10       1285.10        31.46 o                         
   6  -6   3        174.77        194.96        20.73 o                         
   7  -6   3        840.92        905.49        35.07 o                         
   8  -6   3       5565.28       4849.15       946.42 o                         
   9  -6   3       1729.97       1784.08        70.19 o                         
  10  -6   3          9.97         25.53        35.22 o                         
 -12  -5   3         35.30         22.26        26.82 o                         
 -11  -5   3       1077.59        864.77        57.29 o                         
 -10  -5   3       5506.44       5667.94       245.04 o                         
  -9  -5   3       3504.29       3704.98       119.24 o                         
  -8  -5   3         72.59         79.13        12.96 o                         
  -7  -5   3         43.59         36.67        11.08 o                         
  -6  -5   3       1854.08       1816.40        31.18 o                         
  -5  -5   3       5241.63       5292.86        69.39 o                         
  -4  -5   3         27.33         60.49         9.05 o                         
  -3  -5   3      12420.66      12709.31        61.93 o                         
  -2  -5   3       8189.67       7745.11        54.29 o                         
  -1  -5   3      12475.54      12786.04       194.22 o                         
   0  -5   3        769.57        858.28        23.63 o                         
   1  -5   3       1889.99       1880.39        31.68 o                         
   2  -5   3       6167.11       6615.75       139.96 o                         
   3  -5   3       1430.02       1485.11        27.04 o                         
   4  -5   3        385.22        395.32        21.93 o                         
   5  -5   3       7480.76       7298.85        63.16 o                         
   6  -5   3       2948.06       3147.22        97.17 o                         
   7  -5   3        395.37        369.97        23.99 o                         
   8  -5   3        683.06        703.87        37.60 o                         
   9  -5   3        613.43        600.37        48.64 o                         
  10  -5   3        114.25        108.80        37.17 o                         
  11  -5   3         45.27         19.58        39.96 o                         
 -12  -4   3        928.27        940.54        45.60 o                         
 -11  -4   3       1182.73       1288.18        47.48 o                         
 -10  -4   3        126.40        122.34        26.92 o                         
  -9  -4   3       2471.62       2544.99        84.87 o                         
  -8  -4   3       2290.78       2403.38        41.40 o                         
  -7  -4   3          6.46         18.09         9.97 o                         
  -6  -4   3       1251.78       1221.17        18.99 o                         
  -5  -4   3       3832.35       3467.70        27.30 o                         
  -4  -4   3       6513.36       5955.43        32.63 o                         
  -3  -4   3        378.10        370.71        10.68 o                         
  -2  -4   3       3388.42       3457.28        40.63 o                         
  -1  -4   3        138.30        112.79         7.32 o                         
   0  -4   3       1496.47       1439.59        20.66 o                         
   1  -4   3       3941.31       4331.20        44.92 o                         
   2  -4   3        564.79        478.76        16.04 o                         
   3  -4   3         68.45         55.30        11.90 o                         
   4  -4   3       1057.61       1073.89        24.48 o                         
   5  -4   3       1537.85       1618.41        93.01 o                         
   6  -4   3        453.36        448.81        22.01 o                         
   7  -4   3         94.42         80.01        18.91 o                         
   8  -4   3       2847.44       3176.80       135.37 o                         
   9  -4   3       3012.51       3078.68        82.28 o                         
  10  -4   3       2329.75       2440.26        79.67 o                         
  11  -4   3         22.53         29.16        40.09 o                         
 -12  -3   3        620.12        726.52        56.90 o                         
 -11  -3   3        613.06        576.92        34.23 o                         
 -10  -3   3         61.96         61.04        23.47 o                         
  -9  -3   3        334.48        329.57        26.58 o                         
  -8  -3   3        950.40        963.63        45.58 o                         
  -7  -3   3         26.67         21.70         9.57 o                         
  -6  -3   3       2233.27       2278.01        29.39 o                         
  -5  -3   3       6298.77       6185.33        59.36 o                         
  -4  -3   3       3578.14       3548.86        51.80 o                         
  -3  -3   3       5753.79       5665.75        28.23 o                         
  -2  -3   3      16985.58      17245.53        68.83 o                         
  -1  -3   3      10497.03      10992.03        86.60 o                         
   0  -3   3       1427.05       1046.47       100.60 o                         
   1  -3   3       1417.00       1555.14        41.13 o                         
   2  -3   3      10285.87      10310.21       135.47 o                         
   3  -3   3      34151.33      37444.78       131.59 o                         
   4  -3   3      25091.45      26352.61        80.30 o                         
   5  -3   3       1962.19       1911.10        55.26 o                         
   6  -3   3        591.84        557.45        22.24 o                         
   7  -3   3       5282.90       5325.34        57.31 o                         
   8  -3   3       2512.48       2532.63        44.54 o                         
   9  -3   3        309.35        316.17        42.96 o                         
  10  -3   3       1383.85       1566.80        65.26 o                         
  11  -3   3       1078.23       1076.98        64.10 o                         
 -12  -2   3        616.41        617.04        53.09 o                         
 -11  -2   3       2827.86       2987.92       133.06 o                         
 -10  -2   3         20.39         30.77        24.63 o                         
  -9  -2   3       1594.55       1560.02        50.42 o                         
  -8  -2   3       4943.22       4988.21       139.79 o                         
  -7  -2   3       9819.39       9753.86       121.22 o                         
  -6  -2   3       6905.16       6376.41        56.18 o                         
  -5  -2   3        788.78        872.01        23.25 o                         
  -4  -2   3       3547.84       3254.04        31.22 o                         
  -3  -2   3       5177.86       4971.07        38.72 o                         
  -2  -2   3       7360.21       7394.42        50.18 o                         
  -1  -2   3       2732.66       2732.19        39.41 o                         
   0  -2   3       5964.95       5885.77        93.10 o                         
   1  -2   3        726.38        808.24        13.16 o                         
   2  -2   3       1811.79       1760.99        32.45 o                         
   3  -2   3       2124.76       2251.26        21.71 o                         
   4  -2   3          2.75         16.86         5.58 o                         
   5  -2   3        303.31        203.25        12.61 o                         
   6  -2   3       1729.20       1568.50        37.29 o                         
   7  -2   3       1159.86       1075.40        25.27 o                         
   8  -2   3        722.49        692.96        22.29 o                         
   9  -2   3         43.74         33.69        16.69 o                         
  10  -2   3        364.92        403.30        46.26 o                         
  11  -2   3       1203.86       1154.61        62.61 o                         
  12  -2   3         60.12         80.53        41.25 o                         
 -12  -1   3        376.47        408.18        50.27 o                         
 -11  -1   3        389.98        482.99        49.48 o                         
 -10  -1   3       1693.61       1752.97        64.89 o                         
  -9  -1   3       3448.97       3383.05       116.59 o                         
  -8  -1   3       1101.20       1125.37        32.84 o                         
  -7  -1   3          2.38         15.44        10.53 o                         
  -6  -1   3        111.97        121.71        13.95 o                         
  -5  -1   3          5.52         16.40         9.01 o                         
  -4  -1   3       8365.79       8832.05       106.21 o                         
  -3  -1   3        854.55        731.28        10.40 o                         
  -2  -1   3       1472.06       1501.82        17.60 o                         
  -1  -1   3         96.84        140.00         7.80 o                         
   0  -1   3       2159.87       2158.73        15.06 o                         
   1  -1   3       9977.69      11222.99        44.47 o                         
   2  -1   3      13451.83      12451.87       912.23 o                         
   3  -1   3       2427.89       2612.61        22.04 o                         
   4  -1   3      16339.66      16752.17        59.25 o                         
   5  -1   3       5956.60       6374.04        78.83 o                         
   6  -1   3       2587.94       2486.83        29.68 o                         
   7  -1   3        137.49        140.66        14.65 o                         
   8  -1   3       8142.58       8681.18       116.92 o                         
   9  -1   3        957.83        974.68        26.82 o                         
  10  -1   3        121.64         98.18        26.87 o                         
  11  -1   3        585.26        672.40        56.58 o                         
  12  -1   3       1655.27       1795.48        78.34 o                         
 -12   0   3          0.48        -25.15        42.47 o                         
 -11   0   3        546.34        536.38        49.59 o                         
 -10   0   3        904.01        893.76        52.61 o                         
  -9   0   3       1749.57       1852.49        60.94 o                         
  -8   0   3        614.20        466.60        37.52 o                         
  -7   0   3       3389.20       3195.45        46.35 o                         
  -6   0   3       5236.25       4946.30        50.84 o                         
  -5   0   3       4262.85       3866.30        99.66 o                         
  -4   0   3       2364.80       2620.33        47.56 o                         
  -3   0   3      10073.81       9454.97        45.02 o                         
  -2   0   3       5604.10       6093.97        56.94 o                         
  -1   0   3         46.24        237.11       116.95 o                         
   1   0   3         53.50         79.73         6.56 o                         
   2   0   3      26063.61      28547.62       460.51 o                         
   3   0   3       1740.52       1794.22        32.81 o                         
   4   0   3      10766.26      11454.49        64.29 o                         
   5   0   3        720.39        583.88        25.08 o                         
   6   0   3       4611.38       4488.55        48.44 o                         
   7   0   3       8465.08       8520.81       198.25 o                         
   8   0   3         73.34         69.79        19.81 o                         
   9   0   3       1141.74       1099.09        35.63 o                         
  10   0   3        772.66        817.62        35.69 o                         
  11   0   3          9.08         10.31        26.57 o                         
  12   0   3         62.75         24.17        26.08 o                         
 -12   1   3       2040.31       2349.56        84.25 o                         
 -11   1   3        641.58        620.90        54.08 o                         
 -10   1   3        401.19        406.20        44.32 o                         
  -9   1   3       1405.95       1497.13        57.29 o                         
  -8   1   3       5640.53       5573.42        92.18 o                         
  -7   1   3        210.68        245.80        30.63 o                         
  -6   1   3       6656.89       5053.99       404.17 o                         
  -5   1   3      14097.50      14595.20       269.86 o                         
  -4   1   3       9819.52       9671.88       131.08 o                         
  -3   1   3        327.23        574.90        10.06 o                         
  -2   1   3       2872.24       2430.49       445.05 o                         
  -1   1   3      13820.02      15121.45        80.22 o                         
   0   1   3       1515.55       1697.90        37.46 o                         
   1   1   3       2743.42       2676.75        47.74 o                         
   2   1   3        601.48        601.20        22.34 o                         
   3   1   3      20750.42      23501.77       200.41 o                         
   4   1   3        321.06        281.83         8.28 o                         
   5   1   3         98.72         64.78         6.67 o                         
   6   1   3         78.38         87.42        15.74 o                         
   7   1   3       1259.44       1213.51        34.86 o                         
   8   1   3        158.35        140.63        21.35 o                         
   9   1   3       3863.83       3886.69        92.08 o                         
  10   1   3       2773.58       2849.31       205.21 o                         
  11   1   3          2.74         -0.86        26.16 o                         
  12   1   3        749.88        656.42        38.44 o                         
 -12   2   3        110.41        124.53        42.13 o                         
 -11   2   3        821.99        706.52        50.06 o                         
 -10   2   3        107.74         99.19        37.26 o                         
  -9   2   3        321.09        228.38        36.34 o                         
  -8   2   3       1154.98       1025.44        46.99 o                         
  -7   2   3       3524.73       3398.82        68.77 o                         
  -6   2   3        790.44        680.58        45.84 o                         
  -5   2   3          9.47         11.66         7.44 o                         
  -4   2   3        127.85        155.45        10.98 o                         
  -3   2   3       4588.51       4709.11        34.90 o                         
  -2   2   3       6445.76       5011.23        27.80 o                         
  -1   2   3       4868.89       5025.25        39.14 o                         
   0   2   3        270.63        285.59        11.22 o                         
   1   2   3       2729.61       3033.02        43.96 o                         
   2   2   3        341.20        347.27         8.97 o                         
   3   2   3      11624.27      11512.46        49.03 o                         
   4   2   3       2546.28       2164.73        22.72 o                         
   5   2   3        665.19        653.95        13.59 o                         
   6   2   3        705.16        662.05        22.53 o                         
   7   2   3      16595.69      16418.78       247.12 o                         
   8   2   3       6066.05       6122.91        75.03 o                         
   9   2   3       2372.33       2535.78        98.79 o                         
  10   2   3        594.34        523.59        31.88 o                         
  11   2   3       1559.58       1531.42        52.73 o                         
  12   2   3        970.00       1090.02        60.86 o                         
 -11   3   3        565.77        434.83        46.14 o                         
 -10   3   3         74.83         87.21        38.81 o                         
  -9   3   3        263.08        214.54        37.20 o                         
  -8   3   3       2848.99       2827.67        70.14 o                         
  -7   3   3       5910.49       5994.11        90.17 o                         
  -6   3   3       1849.38       1805.81        29.80 o                         
  -5   3   3        117.80         97.08         9.35 o                         
  -4   3   3      10601.04      11139.98       126.00 o                         
  -3   3   3      23729.52      25268.46       213.25 o                         
  -2   3   3      18840.01      20187.05       113.54 o                         
  -1   3   3       5068.05       3741.66        51.07 o                         
   0   3   3      18196.29      16903.08      2648.94 o                         
   1   3   3      16148.50      17582.26       196.83 o                         
   2   3   3      16643.36      17382.43       189.97 o                         
   3   3   3       2154.83       2346.11        25.51 o                         
   4   3   3        926.49        910.09        13.61 o                         
   5   3   3       2362.59       2393.92        26.67 o                         
   6   3   3       1010.44        985.23        16.33 o                         
   7   3   3         25.02         21.22        17.38 o                         
   8   3   3       2841.76       2831.28        90.60 o                         
   9   3   3         11.94         17.84        21.27 o                         
  10   3   3         22.91         21.03        25.44 o                         
  11   3   3         64.42        122.66        27.37 o                         
  12   3   3        176.37        162.80        43.14 o                         
 -11   4   3        186.19        101.47        35.30 o                         
 -10   4   3       2246.50       2469.70        79.23 o                         
  -9   4   3       3738.10       3751.65        87.58 o                         
  -8   4   3        899.01        873.39        47.83 o                         
  -7   4   3        303.10        303.65        33.07 o                         
  -6   4   3       3964.56       4109.93        35.68 o                         
  -5   4   3       7343.52       7622.22        80.05 o                         
  -4   4   3         53.10         65.26         9.48 o                         
  -3   4   3       1832.95       1898.39        20.90 o                         
  -2   4   3       3184.80       2933.75        43.73 o                         
  -1   4   3       6810.72       6796.20       153.04 o                         
   0   4   3        385.94        390.33        12.37 o                         
   1   4   3       2153.72       2163.75        45.90 o                         
   2   4   3        791.46        718.63        23.17 o                         
   3   4   3        126.85        127.50        11.41 o                         
   4   4   3       7336.96       7663.48        98.47 o                         
   5   4   3       2643.72       2497.59        23.04 o                         
   6   4   3       4801.75       4613.76        43.15 o                         
   7   4   3        191.35        174.23        15.30 o                         
   8   4   3        116.45        117.24        19.60 o                         
   9   4   3        412.20        390.94        33.17 o                         
  10   4   3         98.77        106.51        24.54 o                         
  11   4   3        785.35        702.68       154.93 o                         
  12   4   3        646.50        627.18        37.49 o                         
 -11   5   3         30.11         69.87        42.71 o                         
 -10   5   3        276.53        282.31        42.81 o                         
  -9   5   3        486.74        578.66        48.38 o                         
  -8   5   3         63.21         63.34        34.14 o                         
  -7   5   3       3310.50       3328.12        72.78 o                         
  -6   5   3       1105.95       1189.44        44.80 o                         
  -5   5   3       5609.58       5817.02        51.73 o                         
  -4   5   3       2809.13       2962.73        28.99 o                         
  -3   5   3        383.02        443.25        11.90 o                         
  -2   5   3       8894.49       9531.19        92.49 o                         
  -1   5   3        435.05        338.57        18.23 o                         
   0   5   3       1746.80       1704.76        22.38 o                         
   1   5   3       7778.07       8744.00       172.42 o                         
   2   5   3      10587.50       9799.40        86.68 o                         
   3   5   3       1290.00       1203.31        27.97 o                         
   4   5   3         69.09         62.72         9.39 o                         
   5   5   3       2235.56       2193.42        27.79 o                         
   6   5   3       8709.79       7197.30       712.03 o                         
   7   5   3       3189.96       3203.23        36.93 o                         
   8   5   3       1337.01       1369.56        28.79 o                         
   9   5   3       2727.57       2886.51        51.12 o                         
  10   5   3       4093.25       4468.32       102.28 o                         
  11   5   3       1204.06       1278.29        63.45 o                         
  12   5   3        494.05        485.96        51.10 o                         
 -10   6   3         93.89         61.04        40.47 o                         
  -9   6   3       2636.37       2632.67        77.83 o                         
  -8   6   3       1799.87       1912.90        64.22 o                         
  -7   6   3         72.82        125.18        31.82 o                         
  -6   6   3       2296.32       2362.96        60.97 o                         
  -5   6   3       2642.95       2639.60        31.41 o                         
  -4   6   3       4894.40       5044.65        37.67 o                         
  -3   6   3       2083.15       2094.43        25.20 o                         
  -2   6   3          3.24         35.09         9.38 o                         
  -1   6   3      21866.62      24149.86       260.02 o                         
   0   6   3      17214.21      18143.72        66.55 o                         
   1   6   3      10657.85      10842.50       147.58 o                         
   2   6   3         19.25         22.47        12.63 o                         
   3   6   3       7543.51       7587.78       146.72 o                         
   4   6   3       1277.31       1073.07        47.39 o                         
   5   6   3       3011.05       3051.41        76.35 o                         
   6   6   3        523.12        448.45        50.11 o                         
   7   6   3        374.35        367.44        24.46 o                         
   8   6   3        478.57        469.41        27.42 o                         
   9   6   3         42.23         42.66        23.07 o                         
  10   6   3        153.25        111.21        40.40 o                         
  11   6   3         25.33         27.62        39.28 o                         
  12   6   3         44.73         63.75        41.82 o                         
 -10   7   3       1135.81       1265.15        65.93 o                         
  -9   7   3        387.20        240.92        39.81 o                         
  -8   7   3        790.39        826.86        49.19 o                         
  -7   7   3       1561.59       1535.61        57.21 o                         
  -6   7   3       1638.96       1714.54       109.05 o                         
  -5   7   3        130.82        122.12        17.36 o                         
  -4   7   3        202.35        203.98        12.39 o                         
  -3   7   3         20.89         29.01        10.53 o                         
  -2   7   3         90.63         79.40         9.90 o                         
  -1   7   3        115.89         94.11        10.16 o                         
   0   7   3       1761.20       1812.88        44.81 o                         
   1   7   3        277.32        200.37        15.71 o                         
   2   7   3        480.94        391.57        18.40 o                         
   3   7   3        407.52        346.44        18.73 o                         
   4   7   3       3394.92       3189.70        43.18 o                         
   5   7   3        152.86        133.20        21.59 o                         
   6   7   3       7659.06       7978.22        73.36 o                         
   7   7   3       6714.08       6851.16        71.88 o                         
   8   7   3       3835.46       3866.64        66.90 o                         
   9   7   3        665.43        647.19        33.16 o                         
  10   7   3        874.45        963.35        58.38 o                         
  11   7   3       1328.75       1316.38        63.88 o                         
  -9   8   3         32.63         38.01        34.92 o                         
  -8   8   3        241.98        229.64        38.01 o                         
  -7   8   3        325.86        193.92        32.08 o                         
  -6   8   3        575.69        669.44        41.33 o                         
  -5   8   3        394.40        404.52        18.97 o                         
  -4   8   3       9985.16      10585.98        78.88 o                         
  -3   8   3       6509.20       6698.69       114.02 o                         
  -2   8   3       4533.24       4903.64        58.42 o                         
  -1   8   3         48.58         36.00        14.80 o                         
   0   8   3       5044.61       4352.46       820.07 o                         
   1   8   3      10359.56       8711.29      1531.21 o                         
   2   8   3       1870.46       1599.26       263.76 o                         
   3   8   3         92.02        113.34        37.95 o                         
   4   8   3       3713.02       3713.38        79.65 o                         
   5   8   3       4350.38       4294.02       183.24 o                         
   6   8   3       4064.50       4167.59        57.11 o                         
   7   8   3        190.72        176.02        33.40 o                         
   8   8   3        602.54        588.94        31.93 o                         
   9   8   3       1172.38       1252.89        41.88 o                         
  10   8   3         76.75         45.49        21.77 o                         
  11   8   3        687.01        669.12        55.83 o                         
  -4   9   3        475.80        482.76        26.11 o                         
  -3   9   3       1830.96       1723.58        52.63 o                         
  -2   9   3        531.21        597.19        36.15 o                         
  -1   9   3        189.14        205.34        28.48 o                         
   0   9   3         15.10         20.93        25.31 o                         
   1   9   3       1782.03       1941.17        55.75 o                         
   2   9   3       8069.78       8284.31       330.60 o                         
   3   9   3       1640.30       1679.33        35.48 o                         
   4   9   3          4.44         17.23        17.54 o                         
   5   9   3        366.93        329.25        24.51 o                         
   6   9   3        748.09        791.66        32.26 o                         
   7   9   3          6.02         10.00        19.70 o                         
   8   9   3        378.89        330.35        75.18 o                         
   9   9   3        270.91        245.20        27.16 o                         
  10   9   3         75.47         88.54        25.43 o                         
  11   9   3         11.45         13.48        27.70 o                         
  -4  10   3       1063.23        734.54        33.50 o                         
  -3  10   3         44.35         33.14        29.19 o                         
  -2  10   3       3209.07       3219.37        73.48 o                         
  -1  10   3         73.74        111.57        30.84 o                         
   0  10   3       1057.42       1064.32        48.51 o                         
   1  10   3        333.54        321.94        35.15 o                         
   2  10   3       1522.20       1562.46        55.19 o                         
   3  10   3        878.92        843.36        46.39 o                         
   4  10   3        953.68        890.30        48.67 o                         
   5  10   3        611.56        575.35        46.55 o                         
   6  10   3       1482.38       1749.61        65.18 o                         
   7  10   3       1637.44       1747.98        66.37 o                         
   8  10   3          8.94         24.49        38.35 o                         
   9  10   3       4005.25       4371.53       103.79 o                         
  10  10   3       2831.41       3247.09        93.79 o                         
  -4  11   3        715.66        542.48        42.83 o                         
  -3  11   3        643.92        639.65        44.02 o                         
  -2  11   3        957.49        936.38        50.05 o                         
  -1  11   3       5391.90       5792.03       102.44 o                         
   0  11   3       6561.86       6794.74       110.26 o                         
   1  11   3       4453.68       4525.35        92.73 o                         
   2  11   3       1323.01       1247.42        56.08 o                         
   3  11   3       3378.46       3668.60        86.74 o                         
   4  11   3       3348.56       3319.13        83.97 o                         
   5  11   3         14.87         16.57        33.38 o                         
   6  11   3         37.72         33.66        34.83 o                         
   7  11   3       1001.88        883.78        54.30 o                         
   8  11   3       1583.81       1579.53        68.40 o                         
   9  11   3        716.10        612.03        52.09 o                         
  -3  12   3        909.82       1059.07        53.83 o                         
  -2  12   3       1121.29        932.12        50.63 o                         
  -1  12   3        239.63        226.21        38.30 o                         
   0  12   3         10.80         15.08        33.40 o                         
   1  12   3        172.02        151.32        39.12 o                         
   2  12   3         58.15         75.05        37.72 o                         
   3  12   3        935.16        971.35        56.27 o                         
   4  12   3        574.48        626.30        51.76 o                         
   5  12   3        290.23        334.83        45.00 o                         
   6  12   3        584.79        562.37        52.85 o                         
   7  12   3        688.41        782.89        56.27 o                         
  -3  13   3        855.15        802.34        54.00 o                         
  -2  13   3        546.33        610.71        50.08 o                         
  -1  13   3        148.90        124.39        37.26 o                         
   0  13   3        867.77       1042.71        59.73 o                         
   1  13   3       3258.71       2432.88        79.64 o                         
   2  13   3       1236.13        882.50        51.94 o                         
   3  13   3        131.67         65.84        37.23 o                         
   4  13   3        715.85        740.18        56.51 o                         
   5  13   3        434.84        479.56        52.82 o                         
  -5 -13   4       1021.54       1059.52        63.47 o                         
  -4 -13   4        929.13        996.32        60.81 o                         
  -3 -13   4       2137.12       2325.02        81.00 o                         
  -2 -13   4        954.25       1230.86        63.25 o                         
  -1 -13   4         25.46         35.29        37.66 o                         
   0 -13   4         37.78         27.32        34.35 o                         
   1 -13   4       1204.62        871.08        53.05 o                         
   2 -13   4        282.54        289.32        46.98 o                         
   3 -13   4         33.24         42.89        36.92 o                         
  -8 -12   4         40.78         67.88        40.20 o                         
  -7 -12   4        188.81        156.06        41.19 o                         
  -6 -12   4        462.43        490.57        46.74 o                         
  -5 -12   4         40.51         61.55        38.28 o                         
  -4 -12   4         39.78         46.86        38.31 o                         
  -3 -12   4       1266.36       1160.02        59.28 o                         
  -2 -12   4        902.92       1038.91        57.54 o                         
  -1 -12   4         23.66         49.82        34.54 o                         
   0 -12   4        588.88        597.03        49.47 o                         
   1 -12   4       2436.77       2434.41        77.29 o                         
   2 -12   4        944.02       1090.32        58.89 o                         
   3 -12   4         17.60         45.14        36.44 o                         
   4 -12   4       1522.08       1717.47        68.93 o                         
   5 -12   4        174.60        188.33        39.87 o                         
  -9 -11   4       1452.78       1331.05        64.48 o                         
  -8 -11   4        234.30        227.79        48.33 o                         
  -7 -11   4         11.24         17.32        25.86 o                         
  -6 -11   4       1475.09       1557.14        45.90 o                         
  -5 -11   4        829.69        826.31        37.13 o                         
  -4 -11   4         14.65         26.69        26.61 o                         
  -3 -11   4       1769.02       1715.65        64.12 o                         
  -2 -11   4       2275.47       2354.56        71.38 o                         
  -1 -11   4        374.67        340.96        38.38 o                         
   0 -11   4        603.70        613.75        45.41 o                         
   1 -11   4         69.65         67.67        32.85 o                         
   2 -11   4       2325.68       2539.57        74.43 o                         
   3 -11   4       1661.49       1739.09        66.19 o                         
   4 -11   4          5.92         14.58        34.43 o                         
   5 -11   4        949.63        617.68        44.98 o                         
   6 -11   4       2999.41       3366.27        88.67 o                         
  -9 -10   4        328.07        355.44        41.64 o                         
  -8 -10   4        902.51        617.66        30.84 o                         
  -7 -10   4        403.54        351.08        28.60 o                         
  -6 -10   4         65.78         85.94        24.89 o                         
  -5 -10   4       4303.52       4361.17        70.93 o                         
  -4 -10   4      11550.78      12303.74       102.56 o                         
  -3 -10   4       3888.13       4019.09       144.56 o                         
  -2 -10   4          0.92         20.72        30.63 o                         
  -1 -10   4       2052.75       1959.28        61.36 o                         
   0 -10   4        676.75        758.09        44.88 o                         
   1 -10   4         13.51         31.50        29.74 o                         
   2 -10   4        120.13        114.53        33.14 o                         
   3 -10   4         90.38        100.46        34.03 o                         
   4 -10   4        250.23        177.66        34.27 o                         
   5 -10   4        132.45        174.70        38.25 o                         
   6 -10   4        265.53        242.58        37.01 o                         
  -8  -9   4        277.37        200.75        22.53 o                         
  -7  -9   4          1.83         -7.54        21.79 o                         
  -6  -9   4         46.45         44.91        22.38 o                         
  -5  -9   4        179.83        190.62        24.00 o                         
  -4  -9   4          2.80         10.37        19.93 o                         
  -3  -9   4        493.01        416.43        25.02 o                         
  -2  -9   4          4.30         10.61        19.17 o                         
  -1  -9   4       4254.52       4440.43        51.73 o                         
   0  -9   4       3774.03       3906.07        49.08 o                         
   1  -9   4       2288.61       2381.14        60.20 o                         
   2  -9   4       6658.38       6970.17        89.57 o                         
   3  -9   4       3770.47       4043.62        54.64 o                         
   4  -9   4       1840.92       2012.16        69.26 o                         
   5  -9   4        204.19        248.51        25.66 o                         
   6  -9   4         36.06         76.42        23.47 o                         
   7  -9   4       1933.44       1823.68       418.45 o                         
   8  -9   4       2385.47       2407.01        79.14 o                         
  -8  -8   4       1413.36       1008.31        67.51 o                         
  -7  -8   4       5438.00       5987.19        89.18 o                         
  -6  -8   4       4742.90       5123.67       169.70 o                         
  -5  -8   4        129.51        139.98        20.68 o                         
  -4  -8   4       4799.81       4993.69       107.47 o                         
  -3  -8   4       7503.56       7614.27       104.41 o                         
  -2  -8   4       3057.13       2742.63        66.07 o                         
  -1  -8   4       1416.67       1545.17        37.39 o                         
   0  -8   4       3136.59       3148.11       129.71 o                         
   1  -8   4      11303.08      11708.55       145.17 o                         
   2  -8   4       2163.24       2298.66        39.52 o                         
   3  -8   4          6.00         18.65        17.62 o                         
   4  -8   4        123.41        168.67        21.38 o                         
   5  -8   4         23.87         16.99        19.72 o                         
   6  -8   4         28.46         40.88        21.92 o                         
   7  -8   4        209.33        168.80        23.70 o                         
   8  -8   4        829.65        974.71        57.57 o                         
   9  -8   4        365.16        314.52        46.55 o                         
 -12  -7   4        361.81        384.75        46.01 o                         
 -11  -7   4         79.45         79.80        38.42 o                         
 -10  -7   4       1775.48       1618.02       388.93 o                         
  -9  -7   4       1375.96       1165.16       219.14 o                         
  -8  -7   4       2883.50       3021.24        39.76 o                         
  -7  -7   4       1268.93       1217.22        23.36 o                         
  -6  -7   4         44.22         65.84        12.33 o                         
  -5  -7   4        792.24        867.50        23.29 o                         
  -4  -7   4         14.40         33.28        15.93 o                         
  -3  -7   4       1822.39       1721.23        34.03 o                         
  -2  -7   4       4454.00       4410.35        94.16 o                         
  -1  -7   4       2663.32       2648.02        39.20 o                         
   0  -7   4        108.27         82.10        11.82 o                         
   1  -7   4        228.62        248.76        17.50 o                         
   2  -7   4       1269.42       1249.94        75.48 o                         
   3  -7   4         84.76        114.14        16.87 o                         
   4  -7   4        182.98        197.12        20.11 o                         
   5  -7   4        452.05        519.85        25.43 o                         
   6  -7   4        187.38        175.82        21.87 o                         
   7  -7   4          3.55         14.10        21.22 o                         
   8  -7   4         11.64         27.76        23.44 o                         
   9  -7   4        793.64        747.38        54.71 o                         
  10  -7   4         38.81         82.65        41.52 o                         
 -12  -6   4        234.61        191.75        31.05 o                         
 -11  -6   4        397.43        264.98        28.11 o                         
 -10  -6   4         96.27         68.69        22.77 o                         
  -9  -6   4        647.01        676.10        38.70 o                         
  -8  -6   4        377.37        371.00        17.09 o                         
  -7  -6   4        688.78        664.74        18.29 o                         
  -6  -6   4        359.90        347.34        19.50 o                         
  -5  -6   4        346.07        303.69        16.31 o                         
  -4  -6   4        298.59        249.66        21.52 o                         
  -3  -6   4        175.91        180.03        11.15 o                         
  -2  -6   4         17.96         15.81         9.24 o                         
  -1  -6   4       4763.48       4879.50        30.62 o                         
   0  -6   4          1.05         10.78         6.59 o                         
   1  -6   4       6491.03       6691.05        47.03 o                         
   2  -6   4      11884.49      11985.57       175.16 o                         
   3  -6   4       7893.65       8291.70        88.90 o                         
   4  -6   4       1586.63       1524.21        35.50 o                         
   5  -6   4       2657.35       2708.74        95.62 o                         
   6  -6   4       7602.99       8233.58        85.01 o                         
   7  -6   4       2579.10       2883.59        49.60 o                         
   8  -6   4          6.35         25.57        20.08 o                         
   9  -6   4        484.53        474.18        47.74 o                         
  10  -6   4        803.94        599.04        50.67 o                         
 -12  -5   4         76.29         80.05        28.55 o                         
 -11  -5   4        493.54        453.80        37.36 o                         
 -10  -5   4         54.02         65.69        26.41 o                         
  -9  -5   4        991.43        953.01        34.97 o                         
  -8  -5   4       1739.95       1863.76        39.10 o                         
  -7  -5   4       5214.55       5383.52        40.05 o                         
  -6  -5   4         12.55         27.27        10.40 o                         
  -5  -5   4      11706.82      11876.82        64.27 o                         
  -4  -5   4      16924.89      17133.88       141.62 o                         
  -3  -5   4      11676.85      11051.83       154.90 o                         
  -2  -5   4       1175.22       1240.96        22.14 o                         
  -1  -5   4      12294.38      12787.30        81.83 o                         
   0  -5   4      14087.42      15183.82       123.32 o                         
   1  -5   4       4262.01       4096.21        43.28 o                         
   2  -5   4        890.06       1035.31        17.53 o                         
   3  -5   4        720.22        602.06        25.69 o                         
   4  -5   4       6483.25       6478.21        56.85 o                         
   5  -5   4       3483.15       3505.10       103.26 o                         
   6  -5   4        269.96        259.23        21.14 o                         
   7  -5   4        113.63        129.90        21.10 o                         
   8  -5   4         61.86         62.43        21.43 o                         
   9  -5   4        612.87        579.12        48.25 o                         
  10  -5   4        573.50        356.05        42.10 o                         
  11  -5   4        236.60        342.18        47.46 o                         
 -12  -4   4         60.57         94.86        28.92 o                         
 -11  -4   4       1999.46       2226.63        63.12 o                         
 -10  -4   4       2065.71       2144.52       160.51 o                         
  -9  -4   4        630.30        647.80        50.76 o                         
  -8  -4   4        221.54        203.99        21.51 o                         
  -7  -4   4       1254.54       1200.42        32.96 o                         
  -6  -4   4       3433.50       3594.13        63.67 o                         
  -5  -4   4       1632.66       1471.18        19.04 o                         
  -4  -4   4         40.54         47.52         8.51 o                         
  -3  -4   4       1188.88       1102.99        24.08 o                         
  -2  -4   4       3723.90       4225.60        56.12 o                         
  -1  -4   4         57.74         40.58         6.08 o                         
   0  -4   4       7012.31       7678.75       127.10 o                         
   1  -4   4        354.09        318.03         7.79 o                         
   2  -4   4       2713.26       2925.26        45.14 o                         
   3  -4   4       4182.68       4212.77        41.33 o                         
   4  -4   4       2093.28       2018.34        31.84 o                         
   5  -4   4         20.36         42.49        14.92 o                         
   6  -4   4       1231.79       1206.92        41.96 o                         
   7  -4   4       3576.89       3721.67       125.75 o                         
   8  -4   4       2272.94       2472.54        46.58 o                         
   9  -4   4       2159.38       2062.68       217.62 o                         
  10  -4   4          4.88         13.29        37.37 o                         
  11  -4   4        390.37        370.09        48.89 o                         
 -12  -3   4         23.65        -12.24        41.63 o                         
 -11  -3   4        255.94        201.81        33.40 o                         
 -10  -3   4       1125.49       1167.10        40.30 o                         
  -9  -3   4        615.10        621.00        41.86 o                         
  -8  -3   4         44.51         29.78        18.58 o                         
  -7  -3   4       1223.67       1212.05        25.44 o                         
  -6  -3   4        858.06        843.02        19.18 o                         
  -5  -3   4         53.30         61.59         8.76 o                         
  -4  -3   4       9812.90       9697.25        63.71 o                         
  -3  -3   4      32474.22      34015.29       205.66 o                         
  -2  -3   4      13397.79      13682.56       119.90 o                         
  -1  -3   4       1153.85       1247.86        19.23 o                         
   0  -3   4        724.84        754.79        38.92 o                         
   1  -3   4      10871.17      11387.47       121.12 o                         
   2  -3   4       4919.38       4898.90        38.62 o                         
   3  -3   4       2966.87       3009.67       130.81 o                         
   4  -3   4       3914.13       4217.68        32.95 o                         
   5  -3   4       4871.47       4720.12        38.09 o                         
   6  -3   4       7028.52       7062.77        64.44 o                         
   7  -3   4         58.55         44.70        17.43 o                         
   8  -3   4       1492.65       1395.28        98.06 o                         
   9  -3   4       1929.78       2089.97        52.71 o                         
  10  -3   4       1591.21       1691.97        67.60 o                         
  11  -3   4        112.04        149.18        44.73 o                         
 -12  -2   4        516.80        533.62        55.05 o                         
 -11  -2   4          1.40         -2.13        37.49 o                         
 -10  -2   4       2465.65       2534.83       118.80 o                         
  -9  -2   4       1790.47       1890.87        43.15 o                         
  -8  -2   4       2616.69       2526.44       106.53 o                         
  -7  -2   4        323.05        238.18        28.83 o                         
  -6  -2   4        767.22        661.04        26.56 o                         
  -5  -2   4       6051.04       5863.77        64.99 o                         
  -4  -2   4       6706.81       6951.39        61.55 o                         
  -3  -2   4       1752.83       1862.86        15.76 o                         
  -2  -2   4       3577.29       3428.48        38.37 o                         
  -1  -2   4      72472.48      81487.42      1021.87 o                         
   0  -2   4      11502.41      11843.22      1677.41 o                         
   1  -2   4        783.75        768.00        27.80 o                         
   2  -2   4      17440.84      19542.90       258.37 o                         
   3  -2   4       3726.65       3452.10        26.11 o                         
   4  -2   4       6129.79       6765.84        26.76 o                         
   5  -2   4        893.20        759.60        17.78 o                         
   6  -2   4        525.55        600.51        17.93 o                         
   7  -2   4        504.08        495.62        19.02 o                         
   8  -2   4        128.41        133.93        16.73 o                         
   9  -2   4        264.09        259.20        20.36 o                         
  10  -2   4         28.32         35.94        37.56 o                         
  11  -2   4          4.40         27.06        40.33 o                         
  12  -2   4        858.18        933.15        61.23 o                         
 -12  -1   4        925.95        929.86        61.43 o                         
 -11  -1   4       1428.74       1364.32        64.61 o                         
 -10  -1   4         66.92         65.12        34.32 o                         
  -9  -1   4       1280.01       1277.82        53.73 o                         
  -8  -1   4       5070.72       4822.25        78.70 o                         
  -7  -1   4       1867.22       1731.12        26.07 o                         
  -6  -1   4        927.63        940.97        25.21 o                         
  -5  -1   4       4529.71       4694.24        47.35 o                         
  -4  -1   4       3073.80       2748.81        34.75 o                         
  -3  -1   4       5042.49       4901.47        29.15 o                         
  -2  -1   4       1111.00       1001.27        15.81 o                         
  -1  -1   4       4053.92       4494.73       113.07 o                         
   0  -1   4        260.90        360.07        22.27 o                         
   1  -1   4      13550.33      15846.76        52.92 o                         
   2  -1   4      44466.86      52532.84       233.60 o                         
   3  -1   4      18363.10      18672.89       130.03 o                         
   4  -1   4          2.43          6.62        11.91 o                         
   5  -1   4        457.27        422.45        35.00 o                         
   6  -1   4       8664.89       9031.68       139.76 o                         
   7  -1   4       6437.67       6466.15        50.27 o                         
   8  -1   4        660.79        641.59        22.10 o                         
   9  -1   4       2436.76       2584.38        49.33 o                         
  10  -1   4       4211.73       4576.32       176.72 o                         
  11  -1   4       5930.42       6775.56       148.90 o                         
  12  -1   4        407.06        425.13        52.77 o                         
 -12   0   4          0.94         33.14        43.07 o                         
 -11   0   4         41.59         24.72        37.05 o                         
 -10   0   4        450.93        431.99        43.23 o                         
  -9   0   4        861.74        854.59        47.61 o                         
  -8   0   4       4874.59       4632.53        83.67 o                         
  -7   0   4       2083.72       2163.35        69.39 o                         
  -6   0   4        170.38        101.65        27.15 o                         
  -5   0   4       1033.77        881.69        20.17 o                         
  -4   0   4      24223.54      26223.02        85.66 o                         
  -3   0   4      13346.52      13505.96       108.48 o                         
  -2   0   4      18836.59      19594.54       210.23 o                         
  -1   0   4      20416.70      23096.65       118.02 o                         
   0   0   4      17157.95      20508.44       178.01 o                         
   1   0   4      27977.94      33821.77       243.03 o                         
   2   0   4       5402.88       4900.34      1022.66 o                         
   3   0   4      14663.29      14779.75        59.88 o                         
   4   0   4       6039.44       5932.58        44.57 o                         
   5   0   4       7304.45       7072.77        57.67 o                         
   6   0   4       1580.21       1543.17        71.79 o                         
   7   0   4       4627.33       4632.94        53.90 o                         
   8   0   4        407.56        382.19        24.65 o                         
   9   0   4       1467.84       1397.64        59.92 o                         
  10   0   4        259.10        227.51        21.27 o                         
  11   0   4         63.86         61.66        27.37 o                         
  12   0   4        317.01        238.04        48.69 o                         
 -12   1   4       1045.79       1062.22        65.48 o                         
 -11   1   4       1883.03       1981.37        74.53 o                         
 -10   1   4       5419.95       5894.75       109.09 o                         
  -9   1   4       1302.83       1316.77        55.21 o                         
  -8   1   4         22.93         15.04        27.02 o                         
  -7   1   4       7070.45       7230.04        96.06 o                         
  -6   1   4       7647.84       7684.13       207.09 o                         
  -5   1   4       1840.18       1467.00        24.85 o                         
  -4   1   4        180.27        101.86        10.23 o                         
  -3   1   4       9108.59       9201.52       127.53 o                         
  -2   1   4       3602.66       3109.56       595.04 o                         
  -1   1   4      30688.26      36953.05       254.17 o                         
   0   1   4      12847.66      14270.58        42.16 o                         
   1   1   4      10212.28      11499.08       160.14 o                         
   2   1   4       6247.84       6518.65       104.28 o                         
   3   1   4      11632.87      12134.88        53.44 o                         
   4   1   4        849.81        868.18        19.89 o                         
   5   1   4       1708.28       1490.62        39.14 o                         
   6   1   4        225.19        187.45        17.04 o                         
   7   1   4       1183.68       1101.06        64.53 o                         
   8   1   4       4500.29       4622.96        91.15 o                         
   9   1   4       1828.48       1927.81        93.53 o                         
  10   1   4         19.29         37.52        24.95 o                         
  11   1   4        684.02        676.17        36.13 o                         
  12   1   4        484.34        558.02        61.85 o                         
 -12   2   4        387.46        429.21        51.84 o                         
 -11   2   4         44.88         -2.82        33.07 o                         
 -10   2   4        122.03        143.12        40.29 o                         
  -9   2   4        375.07        344.52        41.02 o                         
  -8   2   4          3.63         13.33        27.59 o                         
  -7   2   4         84.22         60.59        26.85 o                         
  -6   2   4       1277.47       1294.32        23.66 o                         
  -5   2   4       1758.01       1762.26        50.83 o                         
  -4   2   4       8468.95       8854.39       143.53 o                         
  -3   2   4       5144.90       5218.50        37.61 o                         
  -2   2   4      10989.88      10918.04        39.97 o                         
  -1   2   4      19500.38      21990.96       186.05 o                         
   0   2   4       2509.92       3041.51        22.45 o                         
   1   2   4      22518.27      23181.67      2427.73 o                         
   2   2   4       4150.71       4193.91        38.60 o                         
   3   2   4       1568.45       1604.41        18.05 o                         
   4   2   4       7037.05       7114.15        95.15 o                         
   5   2   4       7652.93       7105.94       103.82 o                         
   6   2   4       7568.21       7723.08       113.21 o                         
   7   2   4        149.48        150.63        19.35 o                         
   8   2   4       1271.91       1198.19        47.58 o                         
   9   2   4       6993.36       7135.87       202.50 o                         
  10   2   4       3024.54       3020.94        76.55 o                         
  11   2   4        193.60        199.66        29.08 o                         
  12   2   4       1561.48       1755.84        51.47 o                         
 -11   3   4          6.13         31.74        33.16 o                         
 -10   3   4        101.90        109.89        38.57 o                         
  -9   3   4        843.53        841.69        49.70 o                         
  -8   3   4        737.28        693.84        42.83 o                         
  -7   3   4         39.76         37.60        26.76 o                         
  -6   3   4       2795.59       2766.41       116.87 o                         
  -5   3   4      14467.16      14748.05       178.59 o                         
  -4   3   4       1198.14       1305.74        17.37 o                         
  -3   3   4        181.48        173.83         8.96 o                         
  -2   3   4       9650.12       9476.43        54.77 o                         
  -1   3   4      12364.67       9575.05       307.58 o                         
   0   3   4       3944.22       3298.38       344.27 o                         
   1   3   4      24860.01      27695.06        88.22 o                         
   2   3   4      29336.61      32526.53       324.98 o                         
   3   3   4      13238.38      12892.76       238.67 o                         
   4   3   4       1683.47       1562.76        20.56 o                         
   5   3   4        851.76        917.92        18.45 o                         
   6   3   4        779.05        711.05        16.30 o                         
   7   3   4        810.09        715.34        41.07 o                         
   8   3   4         96.55         87.04        20.85 o                         
   9   3   4         16.14         13.73        21.04 o                         
  10   3   4       2180.83       2279.39        50.11 o                         
  11   3   4       1070.77       1050.32        87.64 o                         
  12   3   4          3.93         11.36        25.12 o                         
 -11   4   4        311.37        160.20        37.93 o                         
 -10   4   4        169.89        197.56        41.88 o                         
  -9   4   4       1326.08       1378.47        60.33 o                         
  -8   4   4       3646.96       3828.52        82.12 o                         
  -7   4   4       9174.78       9640.95       115.06 o                         
  -6   4   4        884.64        832.31        24.34 o                         
  -5   4   4       1322.53        995.62        20.35 o                         
  -4   4   4       1764.68       1634.84        39.64 o                         
  -3   4   4       6861.08       7140.33       119.04 o                         
  -2   4   4        355.81        377.33         9.67 o                         
  -1   4   4       4353.74       4370.91       133.27 o                         
   0   4   4        730.05        728.76        16.82 o                         
   1   4   4         68.72         75.44        10.89 o                         
   2   4   4        267.99        206.40        13.29 o                         
   3   4   4        105.10         82.93         8.18 o                         
   4   4   4        396.69        307.47        16.74 o                         
   5   4   4       2695.24       2639.39        41.48 o                         
   6   4   4       4560.33       4490.89        78.40 o                         
   7   4   4        983.37        988.04        29.49 o                         
   8   4   4        147.33        165.05        20.99 o                         
   9   4   4       2242.35       2320.44        47.80 o                         
  10   4   4       2388.63       2169.59       422.30 o                         
  11   4   4       1032.94        899.29       223.76 o                         
  12   4   4        399.58        455.23        34.95 o                         
 -11   5   4        339.77        434.56        49.85 o                         
 -10   5   4        214.74        213.70        44.02 o                         
  -9   5   4          1.63         11.91        35.06 o                         
  -8   5   4         74.61         66.56        32.77 o                         
  -7   5   4          2.67         26.14        27.17 o                         
  -6   5   4         60.54         71.62        15.86 o                         
  -5   5   4       3090.25       3056.20        38.01 o                         
  -4   5   4       1743.08       1858.21        23.84 o                         
  -3   5   4        113.43         83.95         8.71 o                         
  -2   5   4         47.31         47.09         8.82 o                         
  -1   5   4       5457.15       5081.32       172.81 o                         
   0   5   4      25748.66      29158.85        69.68 o                         
   1   5   4        385.80        349.53        48.71 o                         
   2   5   4        412.06        491.27        17.39 o                         
   3   5   4       4240.59       3881.45        26.75 o                         
   4   5   4      12027.05      12381.76       110.58 o                         
   5   5   4       4220.90       4080.19       104.00 o                         
   6   5   4        273.09        264.90        22.50 o                         
   7   5   4       2587.24       2608.68        33.66 o                         
   8   5   4       6237.11       6423.72        92.65 o                         
   9   5   4       2690.93       2604.64        48.52 o                         
  10   5   4         41.15         64.47        37.57 o                         
  11   5   4        119.11        113.79        41.07 o                         
  12   5   4        666.78        613.52        53.92 o                         
 -10   6   4       2497.77       2869.85        86.55 o                         
  -9   6   4        371.89        430.94        44.45 o                         
  -8   6   4         22.24         56.54        33.19 o                         
  -7   6   4       3426.54       3573.63        76.02 o                         
  -6   6   4       4625.40       4890.64        82.19 o                         
  -5   6   4       2048.78       2165.73        25.38 o                         
  -4   6   4       1454.86       1436.46        33.90 o                         
  -3   6   4       3634.09       3675.90        35.61 o                         
  -2   6   4      16276.73      17194.23        91.34 o                         
  -1   6   4       6748.19       7152.05        38.28 o                         
   0   6   4        956.69       1002.22        14.60 o                         
   1   6   4        171.09        180.65        12.60 o                         
   2   6   4       3262.14       3340.09        58.10 o                         
   3   6   4        746.95        714.64        21.92 o                         
   4   6   4       1085.25       1069.12        38.89 o                         
   5   6   4       3858.35       3799.71        47.67 o                         
   6   6   4        277.42        268.59        21.95 o                         
   7   6   4         11.50         16.83        18.66 o                         
   8   6   4        221.48        202.21        24.72 o                         
   9   6   4         66.58         54.72        24.32 o                         
  10   6   4         49.31         41.68        40.13 o                         
  11   6   4        316.46        281.31        45.42 o                         
 -10   7   4          2.16         18.83        36.83 o                         
  -9   7   4        784.83        848.40        53.01 o                         
  -8   7   4        326.33        358.51        40.07 o                         
  -7   7   4        179.31        192.77        25.45 o                         
  -6   7   4       1227.94       1238.74        34.61 o                         
  -5   7   4        940.13        997.39        23.91 o                         
  -4   7   4        447.15        433.14        14.61 o                         
  -3   7   4         49.26         54.94         9.98 o                         
  -2   7   4       3670.44       3730.68        62.48 o                         
  -1   7   4        293.41        323.29        17.34 o                         
   0   7   4       1240.48       1369.34        43.76 o                         
   1   7   4        681.98        542.48        19.96 o                         
   2   7   4        234.85        247.19        17.08 o                         
   3   7   4       1721.53       1832.57        33.10 o                         
   4   7   4         75.43         71.47        17.08 o                         
   5   7   4       1777.49       1803.07        36.75 o                         
   6   7   4       1332.88       1420.84        38.80 o                         
   7   7   4        168.38        175.16        23.04 o                         
   8   7   4       3237.82       3363.71        56.08 o                         
   9   7   4       4220.74       4236.92       102.74 o                         
  10   7   4       2019.01       1966.20        74.11 o                         
  11   7   4          4.73         47.72        39.76 o                         
  -7   8   4        387.37        320.44        37.81 o                         
  -6   8   4        169.54        196.96        33.16 o                         
  -5   8   4       2261.14       2365.33        43.01 o                         
  -4   8   4         53.29         46.31        14.45 o                         
  -3   8   4        137.60        186.19        19.35 o                         
  -2   8   4       4227.04       4331.17        57.75 o                         
  -1   8   4       4464.49       4032.65       507.43 o                         
   0   8   4       4472.77       3907.68       717.20 o                         
   1   8   4       4218.70       3623.88       548.33 o                         
   2   8   4       7757.29       6974.52      1091.04 o                         
   3   8   4        691.83        527.47        83.40 o                         
   4   8   4       2636.63       2587.36       103.78 o                         
   5   8   4         24.00         43.49        19.84 o                         
   6   8   4       3703.53       3858.74       139.88 o                         
   7   8   4       1534.26       1593.35        77.16 o                         
   8   8   4         10.13         15.05        23.24 o                         
   9   8   4        318.42        248.38        28.30 o                         
  10   8   4       1127.91       1059.54       193.33 o                         
  11   8   4       1231.94       1175.94        64.85 o                         
  -5   9   4        268.69        334.36        35.29 o                         
  -4   9   4       7755.95       7928.13        75.31 o                         
  -3   9   4       2565.85       2676.21        62.34 o                         
  -2   9   4         53.17         53.98        25.91 o                         
  -1   9   4        568.91        536.47        27.68 o                         
   0   9   4       4477.86       4508.92        64.99 o                         
   1   9   4       3928.64       4232.33       236.64 o                         
   2   9   4       1662.69       1691.30        35.69 o                         
   3   9   4         26.29         32.08        18.51 o                         
   4   9   4         22.22         25.07        18.43 o                         
   5   9   4        794.14        811.36        52.27 o                         
   6   9   4        195.28        178.74        24.02 o                         
   7   9   4        281.56        215.93        24.37 o                         
   8   9   4        369.99        292.35        73.74 o                         
   9   9   4        112.86         81.63        24.28 o                         
  10   9   4         98.92        151.02        32.47 o                         
  -4  10   4         45.42         12.70        25.94 o                         
  -3  10   4        502.20        561.29        39.20 o                         
  -2  10   4       1033.41       1052.33        47.72 o                         
  -1  10   4       1536.59       1477.06        53.47 o                         
   0  10   4       1211.51       1197.31        48.66 o                         
   1  10   4        331.39        295.14        34.39 o                         
   2  10   4        862.88        904.86        46.92 o                         
   3  10   4       1878.25       1867.11        61.46 o                         
   4  10   4       4162.65       4264.75        88.97 o                         
   5  10   4       2083.66       2376.92        72.00 o                         
   6  10   4        170.94        176.15        39.70 o                         
   7  10   4         46.92         75.03        35.40 o                         
   8  10   4       1808.51       1856.39        70.87 o                         
   9  10   4        522.33        524.73        49.98 o                         
  10  10   4        146.67        138.87        42.83 o                         
  -4  11   4        378.49        208.74        33.09 o                         
  -3  11   4        787.59        682.47       103.84 o                         
  -2  11   4       2602.07       2797.62        73.51 o                         
  -1  11   4       1970.11       1922.31        64.84 o                         
   0  11   4         46.64         51.60        33.65 o                         
   1  11   4       6618.38       6582.31       109.72 o                         
   2  11   4       4556.48       4821.57        95.34 o                         
   3  11   4        257.87        222.02        39.25 o                         
   4  11   4         82.82         92.80        35.72 o                         
   5  11   4       3512.98       3888.56        91.39 o                         
   6  11   4        725.45        846.98        56.82 o                         
   7  11   4         36.62         62.99        40.97 o                         
   8  11   4          0.44          1.27        41.27 o                         
  -4  12   4       1133.27       1195.65        59.54 o                         
  -3  12   4          5.04         16.90        21.53 o                         
  -2  12   4        554.16        439.56        38.27 o                         
  -1  12   4        977.00       1046.64        54.67 o                         
   0  12   4        207.87        177.01        38.63 o                         
   1  12   4          0.95          8.20        34.93 o                         
   2  12   4        565.84        649.67        50.36 o                         
   3  12   4        952.96        899.86        55.06 o                         
   4  12   4        244.83        254.15        43.03 o                         
   5  12   4          0.95         -3.87        37.40 o                         
   6  12   4        134.07        110.42        42.15 o                         
   7  12   4         65.74         34.99        39.77 o                         
  -3  13   4          1.16         30.61        35.53 o                         
  -2  13   4        365.46        385.42        42.62 o                         
  -1  13   4       1223.76       1210.40        62.74 o                         
   0  13   4        859.07        939.27        58.35 o                         
   1  13   4         11.98         11.04        35.98 o                         
   2  13   4       1361.35       1041.72        55.90 o                         
   3  13   4       2029.56       1504.27        65.04 o                         
   4  13   4        306.16        277.61        44.54 o                         
   5  13   4        264.67        319.85        45.71 o                         
  -5 -13   5        596.53        706.10        57.87 o                         
  -4 -13   5       1305.03       1432.85        68.80 o                         
  -3 -13   5        221.24        250.69        48.03 o                         
  -2 -13   5       1903.53       1924.26        76.23 o                         
  -1 -13   5       1806.48       1968.56        76.91 o                         
   0 -13   5       1108.72       1181.93        62.48 o                         
   1 -13   5        201.55        156.54        42.89 o                         
   2 -13   5        125.27        124.91        38.95 o                         
  -8 -12   5       1090.98       1165.10        63.83 o                         
  -7 -12   5        603.83        714.01        38.66 o                         
  -6 -12   5         64.46         73.99        28.94 o                         
  -5 -12   5       1111.88       1258.05        60.99 o                         
  -4 -12   5         66.93         77.00        35.79 o                         
  -3 -12   5        421.75        455.96        47.18 o                         
  -2 -12   5          7.63          6.03        35.49 o                         
  -1 -12   5          3.10         33.44        36.64 o                         
   0 -12   5          1.27         -8.12        34.72 o                         
   1 -12   5        176.64        168.19        41.94 o                         
   2 -12   5       2224.00       2230.38        76.33 o                         
   3 -12   5       1984.15       1553.88        65.73 o                         
   4 -12   5         79.79        105.39        40.65 o                         
   5 -12   5        231.62        205.89        44.28 o                         
  -9 -11   5       1010.50       1002.71        58.73 o                         
  -8 -11   5        231.76        211.11        43.95 o                         
  -7 -11   5       1224.48       1222.78        42.32 o                         
  -6 -11   5        229.85        216.73        39.57 o                         
  -5 -11   5        540.63        533.88        33.16 o                         
  -4 -11   5       4870.41       4932.47        71.92 o                         
  -3 -11   5       2692.48       2764.67        77.43 o                         
  -2 -11   5         56.59         47.34        34.17 o                         
  -1 -11   5       1002.13       1084.57        54.85 o                         
   0 -11   5       1652.13       1885.82        65.09 o                         
   1 -11   5       4871.14       5136.71       100.34 o                         
   2 -11   5       1336.57       1374.23        59.91 o                         
   3 -11   5          6.00         19.22        34.79 o                         
   4 -11   5       2378.34       2471.54        76.30 o                         
   5 -11   5       1491.40       1109.26        55.91 o                         
   6 -11   5          1.73         30.07        34.21 o                         
  -9 -10   5       2204.23       2454.56        78.45 o                         
  -8 -10   5          0.76          4.88        20.89 o                         
  -7 -10   5        587.33        589.29        33.41 o                         
  -6 -10   5       2189.91       2126.49        48.77 o                         
  -5 -10   5       3822.15       3788.67       207.24 o                         
  -4 -10   5        337.59        315.19        47.28 o                         
  -3 -10   5       1438.45       1512.13        41.11 o                         
  -2 -10   5       1628.48       1529.90        40.01 o                         
  -1 -10   5         39.08         40.03        30.77 o                         
   0 -10   5        452.27        393.07        38.46 o                         
   1 -10   5        556.36        629.59        44.16 o                         
   2 -10   5        158.59        115.93        34.74 o                         
   3 -10   5          0.49          8.45        31.52 o                         
   4 -10   5         87.02         78.59        33.47 o                         
   5 -10   5       1577.22       1540.23        69.60 o                         
   6 -10   5        186.41        168.04        24.77 o                         
   7 -10   5        641.00        644.89        70.91 o                         
  -8  -9   5        311.51        231.59        23.95 o                         
  -7  -9   5         23.15         30.22        22.09 o                         
  -6  -9   5          2.24         15.51        21.01 o                         
  -5  -9   5        564.88        579.41        34.68 o                         
  -4  -9   5         43.47         21.28        20.16 o                         
  -3  -9   5        913.98        839.94        30.68 o                         
  -2  -9   5       4744.80       4710.06       102.15 o                         
  -1  -9   5       3411.67       3360.23        84.27 o                         
   0  -9   5       1763.36       1731.85        35.79 o                         
   1  -9   5       4072.27       4176.31       161.88 o                         
   2  -9   5       2271.32       2445.35        87.92 o                         
   3  -9   5        238.26        212.82        21.56 o                         
   4  -9   5       1627.73       1697.35        54.57 o                         
   5  -9   5       2976.85       3344.34        71.92 o                         
   6  -9   5       2462.22       2540.87        51.84 o                         
   7  -9   5        594.75        493.84        59.26 o                         
   8  -9   5        528.32        486.85        48.51 o                         
  -8  -8   5        861.54        611.34        57.87 o                         
  -7  -8   5          0.09         27.81        16.58 o                         
  -6  -8   5       5116.76       5467.23        51.34 o                         
  -5  -8   5       5292.02       5489.98       149.57 o                         
  -4  -8   5       1441.50       1464.59        35.54 o                         
  -3  -8   5          4.18         23.24        18.21 o                         
  -2  -8   5       1893.63       1688.44        37.01 o                         
  -1  -8   5      11177.28      10961.95       129.84 o                         
   0  -8   5       2702.33       2785.40        78.13 o                         
   1  -8   5          4.71         11.15        16.22 o                         
   2  -8   5       3574.35       3544.53        48.10 o                         
   3  -8   5       7615.93       7416.83        69.54 o                         
   4  -8   5       2304.53       2433.86        74.72 o                         
   5  -8   5         26.08         28.82        20.57 o                         
   6  -8   5         12.71         28.17        21.55 o                         
   7  -8   5        691.63        735.99        34.04 o                         
   8  -8   5        320.25        416.81        31.34 o                         
   9  -8   5         74.48         39.23        39.31 o                         
 -11  -7   5       1508.83       1676.89        67.19 o                         
 -10  -7   5        182.39        217.47        26.99 o                         
  -9  -7   5        282.23        250.88        73.23 o                         
  -8  -7   5       2663.37       2251.93       235.63 o                         
  -7  -7   5       8464.54       9201.88        90.15 o                         
  -6  -7   5        315.84        303.04        18.16 o                         
  -5  -7   5        140.59        120.67        13.94 o                         
  -4  -7   5       1691.51       1712.27        35.28 o                         
  -3  -7   5       4142.40       4131.02        49.60 o                         
  -2  -7   5        576.46        495.87        31.96 o                         
  -1  -7   5        390.75        441.07        30.56 o                         
   0  -7   5        682.45        773.15        35.34 o                         
   1  -7   5       1109.44        990.88        23.28 o                         
   2  -7   5         57.01         71.04        15.76 o                         
   3  -7   5       2214.33       2165.47        38.06 o                         
   4  -7   5        517.40        508.56        24.68 o                         
   5  -7   5        127.86        131.38        20.55 o                         
   6  -7   5       1225.79       1288.71        36.60 o                         
   7  -7   5       1390.54       1480.61        40.38 o                         
   8  -7   5        263.28        270.90        55.87 o                         
   9  -7   5        341.52        318.83        45.11 o                         
 -12  -6   5        185.05        172.36        33.61 o                         
 -11  -6   5        162.23         87.92        25.08 o                         
 -10  -6   5         38.66         16.43        21.72 o                         
  -9  -6   5         13.00         20.49        21.77 o                         
  -8  -6   5        750.95        745.16        20.20 o                         
  -7  -6   5        791.45        761.90        19.11 o                         
  -6  -6   5        607.20        616.12        22.09 o                         
  -5  -6   5       1030.52       1011.35        21.73 o                         
  -4  -6   5        141.08         94.67        12.05 o                         
  -3  -6   5       1963.58       1883.26        26.39 o                         
  -2  -6   5         52.56         36.36         8.14 o                         
  -1  -6   5       6436.24       6548.29       129.78 o                         
   0  -6   5      13907.62      14626.74       196.09 o                         
   1  -6   5      10367.11      10181.22       138.76 o                         
   2  -6   5       3674.15       3723.56        55.20 o                         
   3  -6   5         41.60         55.88        14.91 o                         
   4  -6   5       7846.89       8014.03       173.33 o                         
   5  -6   5       7017.63       7327.77       121.82 o                         
   6  -6   5         49.43         95.74        20.30 o                         
   7  -6   5       3403.12       3332.04        53.47 o                         
   8  -6   5       3276.16       3453.31        92.04 o                         
   9  -6   5        992.42       1114.88        60.09 o                         
  10  -6   5          2.64         -3.46        36.53 o                         
 -12  -5   5         41.79         22.82        27.09 o                         
 -11  -5   5       1468.48       1619.76        47.73 o                         
 -10  -5   5       5118.80       5519.79       229.76 o                         
  -9  -5   5       4027.82       4393.79       113.32 o                         
  -8  -5   5       1692.60       1691.67        30.70 o                         
  -7  -5   5       2776.83       2909.66        51.52 o                         
  -6  -5   5      10490.86      10756.77        61.50 o                         
  -5  -5   5       1442.04       1411.82        25.68 o                         
  -4  -5   5         91.36         85.78         9.11 o                         
  -3  -5   5       9260.67       9063.13        48.73 o                         
  -2  -5   5      12537.94      12319.61        67.10 o                         
  -1  -5   5      18023.06      19481.11       126.39 o                         
   0  -5   5         64.90         96.54        13.51 o                         
   1  -5   5       6837.08       7271.21        78.05 o                         
   2  -5   5       1565.46       1283.95        32.77 o                         
   3  -5   5        751.12        637.97        45.40 o                         
   4  -5   5          7.35         27.26        16.18 o                         
   5  -5   5       2558.37       2478.55        40.31 o                         
   6  -5   5       3492.93       3419.96       118.10 o                         
   7  -5   5        626.53        638.41        28.64 o                         
   8  -5   5        233.04        235.16        24.82 o                         
   9  -5   5        157.24        190.85        31.92 o                         
  10  -5   5          1.47         -0.55        33.30 o                         
 -12  -4   5       1012.45       1065.73        61.66 o                         
 -11  -4   5        444.14        453.83        49.40 o                         
 -10  -4   5        124.80        119.51        40.68 o                         
  -9  -4   5       3193.63       3369.15        54.73 o                         
  -8  -4   5        820.10        834.96        23.14 o                         
  -7  -4   5         71.42         50.30        10.91 o                         
  -6  -4   5         76.63         46.14         9.81 o                         
  -5  -4   5       3450.03       3507.96        43.84 o                         
  -4  -4   5       2840.81       2424.65        33.24 o                         
  -3  -4   5        626.47        673.57        34.58 o                         
  -2  -4   5       6379.89       5962.63        73.39 o                         
  -1  -4   5        339.76        400.93        25.58 o                         
   0  -4   5        787.77        844.50        36.15 o                         
   1  -4   5       3680.02       3839.30        37.81 o                         
   2  -4   5       2214.51       2250.88        23.09 o                         
   3  -4   5       1338.53       1319.19        70.92 o                         
   4  -4   5        766.04        792.85        35.81 o                         
   5  -4   5       3975.80       3975.89        47.42 o                         
   6  -4   5       1834.06       1782.27        36.63 o                         
   7  -4   5        822.34        872.19        30.44 o                         
   8  -4   5       3285.36       3315.69        82.92 o                         
   9  -4   5       2186.10       2144.83       155.90 o                         
  10  -4   5       1345.84       1465.61        66.57 o                         
  11  -4   5        317.38        374.78        48.44 o                         
 -12  -3   5         52.69         27.31        41.31 o                         
 -11  -3   5        554.77        477.57        48.94 o                         
 -10  -3   5         18.91         23.45        24.03 o                         
  -9  -3   5        962.14       1002.04        35.25 o                         
  -8  -3   5        965.83        871.56        42.83 o                         
  -7  -3   5          0.32          5.11         9.58 o                         
  -6  -3   5       2623.05       2610.14        30.39 o                         
  -5  -3   5        735.65        564.43        12.82 o                         
  -4  -3   5       3898.46       3902.88        29.65 o                         
  -3  -3   5       1278.65       1155.70        24.10 o                         
  -2  -3   5       1845.50       1559.97        25.87 o                         
  -1  -3   5      13987.46      14710.52        59.74 o                         
   0  -3   5      12282.44      12597.05        54.40 o                         
   1  -3   5       8260.04       9142.37        45.35 o                         
   2  -3   5      20706.50      22424.22       209.95 o                         
   3  -3   5      10110.57       9722.59        82.53 o                         
   4  -3   5      11298.54      11183.99       137.35 o                         
   5  -3   5       3281.73       3328.50        78.92 o                         
   6  -3   5       1009.00       1043.54        22.45 o                         
   7  -3   5       3709.07       3949.46        41.82 o                         
   8  -3   5        710.07        637.53        94.92 o                         
   9  -3   5         91.41        118.37        22.26 o                         
  10  -3   5        802.23        804.65        54.24 o                         
  11  -3   5       1086.54       1332.23        65.50 o                         
 -12  -2   5        525.23        536.29        54.33 o                         
 -11  -2   5        901.12       1049.89        57.80 o                         
 -10  -2   5         51.96         29.26        34.91 o                         
  -9  -2   5       2440.85       2487.32        80.71 o                         
  -8  -2   5       7145.90       7138.64        70.72 o                         
  -7  -2   5       8442.71       8091.81       127.55 o                         
  -6  -2   5       8285.41       8224.69        87.29 o                         
  -5  -2   5        662.42        681.98        16.42 o                         
  -4  -2   5       8790.79       8962.00        70.58 o                         
  -3  -2   5       7462.00       7201.16        60.41 o                         
  -2  -2   5         82.80        134.03         8.10 o                         
  -1  -2   5      14329.57      14758.82        62.93 o                         
   0  -2   5      13917.77      12506.03      2417.70 o                         
   1  -2   5      12726.31      13867.65        94.10 o                         
   2  -2   5       6170.95       6517.77        43.40 o                         
   3  -2   5       1096.82       1369.41        50.06 o                         
   4  -2   5       1544.31       1468.51        28.79 o                         
   5  -2   5         72.18         81.78        11.49 o                         
   6  -2   5       1640.35       1542.44        42.16 o                         
   7  -2   5        568.29        512.96        19.34 o                         
   8  -2   5        592.02        594.38        23.39 o                         
   9  -2   5        935.83        887.05        35.62 o                         
  10  -2   5        427.22        391.01        31.77 o                         
  11  -2   5        860.25        820.39        56.10 o                         
  12  -2   5        266.82        357.84        51.14 o                         
 -12  -1   5        660.33        677.47        55.68 o                         
 -11  -1   5        456.59        403.41        44.22 o                         
 -10  -1   5       1367.81       1386.01        59.73 o                         
  -9  -1   5       1118.84        950.41        48.37 o                         
  -8  -1   5        574.16        611.27        39.00 o                         
  -7  -1   5          2.42         17.18        14.88 o                         
  -6  -1   5        403.42        481.48        17.27 o                         
  -5  -1   5       1290.13       1370.55        20.70 o                         
  -4  -1   5        577.67        421.89         9.67 o                         
  -3  -1   5       4046.25       3818.99        36.41 o                         
  -2  -1   5       8193.16       8238.55        50.55 o                         
  -1  -1   5        107.85        107.76         6.57 o                         
   0  -1   5       1888.57       1929.04        42.00 o                         
   1  -1   5        123.02        119.69         6.25 o                         
   2  -1   5         14.06         22.07         7.42 o                         
   3  -1   5        187.51        257.17        13.43 o                         
   4  -1   5      27963.64      30315.97       744.79 o                         
   5  -1   5      11929.50      11573.88        93.31 o                         
   6  -1   5        144.99        177.09        18.19 o                         
   7  -1   5       4142.09       4227.38        41.81 o                         
   8  -1   5       2469.82       2410.22        35.48 o                         
   9  -1   5        150.11        176.06        18.87 o                         
  10  -1   5        359.23        317.15        32.95 o                         
  11  -1   5        998.17        943.38        42.21 o                         
  12  -1   5       1248.54       1372.52        68.45 o                         
 -12   0   5         60.58         53.44        43.08 o                         
 -11   0   5        298.25        295.57        45.73 o                         
 -10   0   5       2307.93       2265.43        72.42 o                         
  -9   0   5        854.19        848.31        47.33 o                         
  -8   0   5         36.61         44.09        28.92 o                         
  -7   0   5       1234.38       1244.03        42.39 o                         
  -6   0   5      11581.64       9586.68      1472.40 o                         
  -5   0   5       3965.22       3989.46        39.04 o                         
  -4   0   5       1006.22       1091.08        24.14 o                         
  -3   0   5      22561.08      22995.15       188.85 o                         
  -2   0   5      12540.17      11068.89      1697.81 o                         
  -1   0   5      31498.57      36371.37       349.71 o                         
   0   0   5          0.66         80.81        42.78 o                         
   1   0   5      20965.60      25644.08        57.91 o                         
   2   0   5       2268.09       1753.74       377.21 o                         
   3   0   5      11078.46      11159.33        97.05 o                         
   4   0   5       1019.16        809.47        19.69 o                         
   5   0   5      13799.14      14605.07        83.60 o                         
   6   0   5       9909.34       9869.76        70.37 o                         
   7   0   5       1825.89       1788.02        57.47 o                         
   8   0   5         27.00         33.12        19.15 o                         
   9   0   5         48.80         53.74        22.88 o                         
  10   0   5        917.77        893.04        28.65 o                         
  11   0   5        502.21        446.88        44.16 o                         
  12   0   5         19.63         41.86        27.21 o                         
 -12   1   5       1278.58       1502.41        71.53 o                         
 -11   1   5        546.47        499.34        48.95 o                         
 -10   1   5        154.53        149.59        38.59 o                         
  -9   1   5       2642.77       2564.79        69.97 o                         
  -8   1   5       1060.18       1004.17        45.65 o                         
  -7   1   5         77.95         91.80        17.13 o                         
  -6   1   5        406.26        260.57        50.58 o                         
  -5   1   5       5536.35       5241.39        30.95 o                         
  -4   1   5      13512.26      13361.20       182.65 o                         
  -3   1   5       2273.62       2584.73        31.48 o                         
  -2   1   5         91.35         60.25         9.26 o                         
  -1   1   5       1293.83       1163.27        15.73 o                         
   0   1   5       2839.97       2789.75        24.81 o                         
   1   1   5        442.73        414.95         7.22 o                         
   2   1   5        941.97       1098.12        34.39 o                         
   3   1   5       2752.15       2608.11        26.60 o                         
   4   1   5        493.98        431.96        25.89 o                         
   5   1   5       1249.12       1188.20        24.96 o                         
   6   1   5        267.80        238.23        17.65 o                         
   7   1   5         19.83         35.33        17.60 o                         
   8   1   5       6225.38       6296.37       206.05 o                         
   9   1   5       1547.58       1576.03        64.14 o                         
  10   1   5       1959.75       2050.00        48.32 o                         
  11   1   5        288.08        316.75        56.14 o                         
  12   1   5          5.74         18.26        27.71 o                         
 -11   2   5        868.22        528.63        48.58 o                         
 -10   2   5        102.34         63.00        36.07 o                         
  -9   2   5         34.55         65.27        34.42 o                         
  -8   2   5       2592.63       2525.07        66.77 o                         
  -7   2   5        251.23        232.97        31.22 o                         
  -6   2   5        399.09        275.62        69.64 o                         
  -5   2   5        202.07        183.60        18.86 o                         
  -4   2   5        312.19        331.73        11.67 o                         
  -3   2   5        758.07        667.86        18.72 o                         
  -2   2   5       2517.96       2584.15        69.05 o                         
  -1   2   5       1260.56       1056.63        12.23 o                         
   0   2   5      29968.28      36107.61       405.27 o                         
   1   2   5       6577.09       5840.66       928.42 o                         
   2   2   5      17760.26      19352.96        50.34 o                         
   3   2   5      13424.74      13248.93        47.39 o                         
   4   2   5       4258.68       3922.14        36.43 o                         
   5   2   5        613.10        653.78        20.23 o                         
   6   2   5       1576.17       1613.74        30.77 o                         
   7   2   5      12431.45      12794.49       403.49 o                         
   8   2   5       7312.54       7538.81       105.83 o                         
   9   2   5         35.34         54.09        22.56 o                         
  10   2   5       1165.24       1238.56        52.62 o                         
  11   2   5        849.50        949.86        39.42 o                         
  12   2   5         46.05         94.69        29.24 o                         
 -11   3   5        179.91        172.68        39.18 o                         
 -10   3   5         28.98         49.97        39.47 o                         
  -9   3   5          1.96          0.00        33.49 o                         
  -8   3   5       2920.17       2860.67        71.13 o                         
  -7   3   5       6757.51       7113.19        98.68 o                         
  -6   3   5       1562.97       1306.45       226.58 o                         
  -5   3   5         16.50         36.45         8.72 o                         
  -4   3   5      11710.57      11773.20        81.41 o                         
  -3   3   5      18384.45      18291.52        63.88 o                         
  -2   3   5      19794.86      20845.97       104.12 o                         
  -1   3   5         92.05         84.48         7.11 o                         
   0   3   5       2065.92       2116.92        44.51 o                         
   1   3   5      20825.13      22382.38        72.38 o                         
   2   3   5      17414.67      18334.30       291.64 o                         
   3   3   5       4755.06       5335.36        70.59 o                         
   4   3   5       7681.87       7770.78        70.73 o                         
   5   3   5        856.98        807.29        17.99 o                         
   6   3   5         83.02         70.21        15.32 o                         
   7   3   5          1.08         11.49        16.05 o                         
   8   3   5        598.29        508.40        25.92 o                         
   9   3   5       1394.98       1445.87        38.84 o                         
  10   3   5        854.73        929.03        55.64 o                         
  11   3   5        359.33        235.71        36.69 o                         
  12   3   5        742.35        705.74        48.16 o                         
 -11   4   5        942.48        801.16        54.57 o                         
 -10   4   5       1086.68       1009.01        59.04 o                         
  -9   4   5       2714.87       2910.68        79.55 o                         
  -8   4   5        948.99       1012.70        50.00 o                         
  -7   4   5        671.96        633.75        39.54 o                         
  -6   4   5       1405.83       1427.11        30.14 o                         
  -5   4   5        142.02        138.29        15.71 o                         
  -4   4   5         21.49         19.50         8.66 o                         
  -3   4   5       1671.19       1520.88        16.91 o                         
  -2   4   5       8288.71       8477.33       140.19 o                         
  -1   4   5       7451.38       7519.97        94.74 o                         
   0   4   5         25.31         29.58        10.27 o                         
   1   4   5        282.47        221.08        13.27 o                         
   2   4   5        141.62         87.93        12.22 o                         
   3   4   5         59.33         57.21        11.01 o                         
   4   4   5       3083.97       2668.61        45.90 o                         
   5   4   5       8883.24       9121.95        67.29 o                         
   6   4   5       1193.53       1154.86        37.49 o                         
   7   4   5        577.46        514.97        55.13 o                         
   8   4   5       3175.28       3273.27        97.84 o                         
   9   4   5         21.05         24.79        21.21 o                         
  10   4   5        505.95        414.27        62.55 o                         
  11   4   5        853.66        860.02        50.13 o                         
  12   4   5        873.96        855.96        58.74 o                         
 -11   5   5        392.68        351.33        48.07 o                         
 -10   5   5        187.60        212.85        43.19 o                         
  -9   5   5        359.59        284.86        40.90 o                         
  -8   5   5         19.55          7.61        31.33 o                         
  -7   5   5        525.26        457.55        37.50 o                         
  -6   5   5        667.21        637.77        23.89 o                         
  -5   5   5       4827.13       4265.50       697.14 o                         
  -4   5   5        346.97        370.91        12.00 o                         
  -3   5   5        319.97        290.13        10.61 o                         
  -2   5   5       1334.44       1254.86        15.77 o                         
  -1   5   5       7158.86       7472.84        70.11 o                         
   0   5   5         20.28         44.36         6.22 o                         
   1   5   5      10809.76      12020.71       295.19 o                         
   2   5   5      10537.04      10395.64        62.94 o                         
   3   5   5       3923.84       3770.61        40.45 o                         
   4   5   5        379.33        335.55        11.97 o                         
   5   5   5       1980.82       1932.93        35.74 o                         
   6   5   5       9222.90       9383.13        56.41 o                         
   7   5   5       2434.97       2510.75        33.57 o                         
   8   5   5         38.50         50.08        19.12 o                         
   9   5   5       3246.05       3449.62        82.40 o                         
  10   5   5       7153.57       7392.25       122.28 o                         
  11   5   5       2169.40       2332.70        79.92 o                         
  12   5   5        211.88        199.76        47.37 o                         
 -10   6   5         94.69        104.76        39.34 o                         
  -9   6   5       1787.60       1699.03        65.29 o                         
  -8   6   5       2480.34       2734.81        73.54 o                         
  -7   6   5        580.63        651.33        41.45 o                         
  -6   6   5       2559.74       2601.46        42.35 o                         
  -5   6   5       2777.51       2880.80        34.68 o                         
  -4   6   5       3122.07       3279.72        28.77 o                         
  -3   6   5         39.78         36.42         9.22 o                         
  -2   6   5       1526.73       1542.58        54.85 o                         
  -1   6   5      15457.69      15439.93       115.07 o                         
   0   6   5      16853.14      18153.01       126.55 o                         
   1   6   5       6986.33       6943.19       186.04 o                         
   2   6   5        274.89        284.49        16.45 o                         
   3   6   5       3908.30       3677.03        65.93 o                         
   4   6   5       3627.99       3517.07        44.40 o                         
   5   6   5       2114.92       2093.85        82.49 o                         
   6   6   5        772.30        779.12        30.26 o                         
   7   6   5          3.16          0.57        19.03 o                         
   8   6   5        250.81        212.15        24.69 o                         
   9   6   5        217.96        216.51        40.09 o                         
  10   6   5        370.72        333.16        46.82 o                         
  11   6   5         45.18         41.24        39.20 o                         
 -10   7   5       1072.17       1114.94        62.18 o                         
  -9   7   5        315.87        311.42        40.36 o                         
  -8   7   5        563.37        472.66        40.69 o                         
  -7   7   5       2000.25       2171.41        60.60 o                         
  -6   7   5       3870.69       3878.89        54.43 o                         
  -5   7   5        749.97        801.88        22.90 o                         
  -4   7   5        138.26        167.45        12.13 o                         
  -3   7   5         22.71         31.01        12.23 o                         
  -2   7   5         30.98         20.79        13.90 o                         
  -1   7   5       2619.67       2664.97        40.45 o                         
   0   7   5       1437.33       1556.25        29.37 o                         
   1   7   5       1910.78       1947.49        33.62 o                         
   2   7   5       1093.67       1017.84        28.08 o                         
   3   7   5       3408.44       3397.91        44.14 o                         
   4   7   5       2160.57       2098.77        62.58 o                         
   5   7   5        943.38        916.01        29.17 o                         
   6   7   5       2005.67       2073.60        41.34 o                         
   7   7   5       7328.65       7629.32        77.63 o                         
   8   7   5       5231.43       5336.94        69.67 o                         
   9   7   5         93.58        112.96        26.74 o                         
  10   7   5        514.05        574.69        51.91 o                         
  11   7   5       2109.99       2483.72        82.23 o                         
  -8   8   5        730.05        704.94        49.37 o                         
  -7   8   5        508.33        332.46        36.38 o                         
  -6   8   5        212.25        167.32        29.06 o                         
  -5   8   5        518.73        424.84        25.42 o                         
  -4   8   5       3533.82       3631.77        40.11 o                         
  -3   8   5       7387.68       7914.45        56.22 o                         
  -2   8   5       4895.35       5232.50       143.74 o                         
  -1   8   5        103.50         68.87        15.20 o                         
   0   8   5       7397.67       6762.78      1096.94 o                         
   1   8   5       5159.75       4447.89       763.69 o                         
   2   8   5        304.45        222.33        19.30 o                         
   3   8   5        381.14        334.16        21.96 o                         
   4   8   5       6942.32       6914.48       217.28 o                         
   5   8   5       7667.08       7943.93        74.84 o                         
   6   8   5        271.96        293.56        24.69 o                         
   7   8   5          5.40         11.75        22.83 o                         
   8   8   5          8.72         13.02        23.69 o                         
   9   8   5        736.75        671.95        49.29 o                         
  10   8   5        219.82        159.17        28.79 o                         
  11   8   5        601.95        676.63        59.34 o                         
  -5   9   5       3863.11       4017.41        81.56 o                         
  -4   9   5        117.41        123.68        31.09 o                         
  -3   9   5          2.71         16.99        15.08 o                         
  -2   9   5       2949.10       3306.04       107.18 o                         
  -1   9   5       2310.51       2421.57        40.91 o                         
   0   9   5        694.12        691.20        25.75 o                         
   1   9   5       2650.26       2614.92        62.95 o                         
   2   9   5       1040.88       1076.96       111.25 o                         
   3   9   5       3097.27       3016.94       144.44 o                         
   4   9   5         37.81         21.12        18.99 o                         
   5   9   5       2579.85       2633.10        56.39 o                         
   6   9   5       1222.23       1280.02        43.26 o                         
   7   9   5         70.99         30.07        23.35 o                         
   8   9   5          1.47         27.13        23.50 o                         
   9   9   5        285.14        255.00        62.23 o                         
  10   9   5         41.48         54.34        29.36 o                         
  -4  10   5        781.85        726.37        44.61 o                         
  -3  10   5        101.23         95.35        21.52 o                         
  -2  10   5         30.34         42.69        28.75 o                         
  -1  10   5       1688.98       1793.57        57.32 o                         
   0  10   5        177.88        177.93        31.38 o                         
   1  10   5        215.90        192.72        33.57 o                         
   2  10   5       2492.91       2533.47        67.71 o                         
   3  10   5        112.72        126.43        33.91 o                         
   4  10   5         33.37         20.23        33.72 o                         
   5  10   5       2622.86       2730.41        78.67 o                         
   6  10   5       4367.59       4423.60        65.32 o                         
   7  10   5        143.58        163.59        26.67 o                         
   8  10   5        316.96        273.64        29.96 o                         
   9  10   5       1600.25       1647.73        49.69 o                         
  10  10   5       2679.83       3132.67        92.67 o                         
  -4  11   5        385.80        221.85        31.59 o                         
  -3  11   5        110.42         92.23        22.58 o                         
  -2  11   5        933.43        969.26        49.59 o                         
  -1  11   5       6562.72       7277.63       112.44 o                         
   0  11   5       9080.79       9732.95       129.70 o                         
   1  11   5       1079.25       1068.62        52.51 o                         
   2  11   5        101.45         77.63        37.20 o                         
   3  11   5       3692.90       3747.53        87.29 o                         
   4  11   5       2604.30       2760.98        78.82 o                         
   5  11   5        463.21        435.99        44.89 o                         
   6  11   5       1685.10       1720.99        70.41 o                         
   7  11   5        506.78        467.52        48.49 o                         
   8  11   5        890.31        931.27        58.30 o                         
  -4  12   5        374.09        379.47        43.85 o                         
  -3  12   5       1001.94        685.31        46.41 o                         
  -2  12   5       1152.95       1229.91        56.99 o                         
  -1  12   5        226.95        183.21        34.56 o                         
   0  12   5         65.53         56.33        34.17 o                         
   1  12   5        209.66        150.17        36.53 o                         
   2  12   5          0.54         -9.26        35.87 o                         
   3  12   5        299.83        303.51        44.40 o                         
   4  12   5       1455.64       1177.67        60.01 o                         
   5  12   5        306.45        270.67        45.06 o                         
   6  12   5         10.66        -13.20        37.44 o                         
   7  12   5        944.94        952.28        62.63 o                         
  -3  13   5        711.23        663.52        51.94 o                         
  -2  13   5        279.21        318.09        51.77 o                         
  -1  13   5         22.15         20.41        37.25 o                         
   0  13   5       1317.11       1263.33        60.99 o                         
   1  13   5       1954.83       2105.43        75.04 o                         
   2  13   5        531.15        385.76        42.84 o                         
   3  13   5        167.41         93.50        35.98 o                         
   4  13   5       1700.95       1974.44        77.30 o                         
   5  13   5       1602.65       1738.65        74.41 o                         
  -5 -13   6        143.80        174.94        44.11 o                         
  -4 -13   6        764.75        783.52        59.46 o                         
  -3 -13   6        747.22        755.72        55.33 o                         
  -2 -13   6        847.53        863.96        58.88 o                         
  -1 -13   6          1.69         29.56        39.44 o                         
   0 -13   6        971.96       1174.32        62.18 o                         
   1 -13   6        657.54        758.14        54.07 o                         
   2 -13   6        232.52        317.88        47.42 o                         
  -8 -12   6          5.29          5.17        37.37 o                         
  -7 -12   6         67.77         56.16        27.04 o                         
  -6 -12   6        632.28        699.75        38.54 o                         
  -5 -12   6         89.88         94.45        27.96 o                         
  -4 -12   6         66.20         78.64        38.35 o                         
  -3 -12   6        403.15        411.81        44.06 o                         
  -2 -12   6        935.13       1058.74        58.38 o                         
  -1 -12   6         15.03         -1.87        34.22 o                         
   0 -12   6        288.70        338.54        44.96 o                         
   1 -12   6       2517.46       2365.46        75.49 o                         
   2 -12   6         89.75        120.84        34.78 o                         
   3 -12   6         38.04         31.14        31.20 o                         
   4 -12   6        508.56        491.15        47.52 o                         
  -9 -11   6         50.48        103.28        39.84 o                         
  -8 -11   6        530.23        464.72        33.84 o                         
  -7 -11   6         26.65         37.05        23.15 o                         
  -6 -11   6       1822.61       1893.07        49.59 o                         
  -5 -11   6        746.94        644.93        40.63 o                         
  -4 -11   6         61.04         50.84        25.74 o                         
  -3 -11   6       2279.43       2287.08        60.16 o                         
  -2 -11   6       3506.50       3782.48        88.46 o                         
  -1 -11   6       3067.91       3115.60        80.10 o                         
   0 -11   6        382.40        378.35        42.78 o                         
   1 -11   6        336.42        394.64        42.21 o                         
   2 -11   6       2288.32       2450.10        75.09 o                         
   3 -11   6       2922.57       3082.97        83.49 o                         
   4 -11   6         17.83         47.62        34.58 o                         
   5 -11   6       1894.95       1945.32        72.53 o                         
   6 -11   6       2336.94       2564.51        80.54 o                         
  -9 -10   6        605.81        712.80        51.54 o                         
  -8 -10   6        162.27        141.36        28.83 o                         
  -7 -10   6        978.01        967.23        74.73 o                         
  -6 -10   6        116.85        124.11        25.99 o                         
  -5 -10   6       1606.85       1710.00       100.50 o                         
  -4 -10   6       9253.98       9648.14        92.12 o                         
  -3 -10   6       2170.62       2099.09       107.40 o                         
  -2 -10   6          9.41         16.82        20.68 o                         
  -1 -10   6       1607.49       1524.52        40.58 o                         
   0 -10   6        650.07        711.72        43.02 o                         
   1 -10   6        517.81        503.43        41.83 o                         
   2 -10   6          8.24          7.47        19.71 o                         
   3 -10   6        344.85        367.03        24.99 o                         
   4 -10   6          9.91         16.38        18.56 o                         
   5 -10   6         52.72         50.73        23.67 o                         
   6 -10   6        904.84        829.88       187.12 o                         
   7 -10   6         16.66         10.57        26.32 o                         
  -9  -9   6         97.54         90.52        37.00 o                         
  -8  -9   6        233.39        279.84        27.05 o                         
  -7  -9   6        163.30        125.50        28.73 o                         
  -6  -9   6         14.25         25.13        22.11 o                         
  -5  -9   6          0.92         -2.54        20.68 o                         
  -4  -9   6        295.95        270.00        24.14 o                         
  -3  -9   6          2.91         -1.50        19.51 o                         
  -2  -9   6        644.82        523.40        27.66 o                         
  -1  -9   6       3986.59       4101.47        80.20 o                         
   0  -9   6       8986.50       8844.08        80.16 o                         
   1  -9   6       1988.89       1933.80        91.43 o                         
   2  -9   6       3365.37       3409.75       163.21 o                         
   3  -9   6       4787.56       4889.14        61.61 o                         
   4  -9   6       3636.68       3735.80        56.96 o                         
   5  -9   6        251.00        257.07        26.48 o                         
   6  -9   6        438.49        441.68        30.35 o                         
   7  -9   6       2044.97       1572.15       109.44 o                         
   8  -9   6        354.10        298.13        45.21 o                         
  -9  -8   6          6.37         17.79        29.74 o                         
  -8  -8   6       1103.68       1136.39        29.49 o                         
  -7  -8   6       7532.93       7934.68        78.85 o                         
  -6  -8   6       2344.83       2605.66        38.46 o                         
  -5  -8   6         11.90         20.81        19.48 o                         
  -4  -8   6        607.42        573.18        29.10 o                         
  -3  -8   6       4165.97       4373.92        55.25 o                         
  -2  -8   6        438.08        505.63        30.32 o                         
  -1  -8   6         40.39         47.02        13.63 o                         
   0  -8   6        884.51        864.96        22.19 o                         
   1  -8   6       6502.72       6495.88       158.72 o                         
   2  -8   6       5507.06       5531.37        89.69 o                         
   3  -8   6        229.65        229.10        21.67 o                         
   4  -8   6        855.16        926.29        31.13 o                         
   5  -8   6        232.75        298.12        24.76 o                         
   6  -8   6        286.87        281.44        26.52 o                         
   7  -8   6         11.89         12.65        23.86 o                         
   8  -8   6       1038.03       1170.35        68.59 o                         
   9  -8   6        677.99        704.37        55.81 o                         
 -11  -7   6        561.71        561.13        49.64 o                         
 -10  -7   6        431.42        305.09        36.81 o                         
  -9  -7   6       2648.05       1814.03        61.03 o                         
  -8  -7   6       1319.96       1287.18        59.01 o                         
  -7  -7   6         75.37         82.05        16.93 o                         
  -6  -7   6       1314.63       1346.15        38.05 o                         
  -5  -7   6         13.94          8.87        12.85 o                         
  -4  -7   6        861.35        924.85        27.75 o                         
  -3  -7   6       1735.12       1780.99        34.61 o                         
  -2  -7   6        389.41        348.94        20.19 o                         
  -1  -7   6       3718.33       3638.06        46.22 o                         
   0  -7   6        324.39        308.32        15.10 o                         
   1  -7   6        488.20        520.05        21.44 o                         
   2  -7   6        759.81        771.70        76.32 o                         
   3  -7   6        913.38        878.81        54.06 o                         
   4  -7   6       1189.07       1198.92        74.58 o                         
   5  -7   6       1630.23       1643.14        37.99 o                         
   6  -7   6        848.82        854.34        64.73 o                         
   7  -7   6         33.64         31.96        21.66 o                         
   8  -7   6        119.94         97.02        24.61 o                         
   9  -7   6        339.50        192.08        38.02 o                         
 -12  -6   6        615.51        674.10        39.24 o                         
 -11  -6   6       1337.64       1064.60       148.75 o                         
 -10  -6   6         61.75         62.98        23.53 o                         
  -9  -6   6        129.25        103.06        21.81 o                         
  -8  -6   6        513.79        514.00        21.90 o                         
  -7  -6   6        126.77        112.43        13.08 o                         
  -6  -6   6        306.34        317.25        18.26 o                         
  -5  -6   6       2872.38       2835.65        27.93 o                         
  -4  -6   6        176.28        174.52        10.84 o                         
  -3  -6   6        293.85        309.85        17.89 o                         
  -2  -6   6       1047.47       1086.03        53.50 o                         
  -1  -6   6        245.23        205.55        16.08 o                         
   0  -6   6         16.60         37.44        11.35 o                         
   1  -6   6       6350.78       6570.32        44.75 o                         
   2  -6   6       6917.47       6992.55        46.90 o                         
   3  -6   6       9525.31      10119.02       221.65 o                         
   4  -6   6        416.78        406.56        22.33 o                         
   5  -6   6       5218.04       5380.02        85.70 o                         
   6  -6   6       9007.26       9014.90        90.79 o                         
   7  -6   6       4756.28       5032.73       121.29 o                         
   8  -6   6        332.10        404.25        29.41 o                         
   9  -6   6        262.11        275.73        28.06 o                         
  10  -6   6       1395.99       1459.46        71.68 o                         
 -12  -5   6        266.72        307.90        46.94 o                         
 -11  -5   6        191.20        209.71        54.01 o                         
 -10  -5   6          7.24         -1.10        24.28 o                         
  -9  -5   6       1333.68       1361.97        38.86 o                         
  -8  -5   6       4483.25       4685.37        47.55 o                         
  -7  -5   6       1974.36       2074.00        30.42 o                         
  -6  -5   6       1304.14       1172.21       101.12 o                         
  -5  -5   6       6660.76       6258.50        81.33 o                         
  -4  -5   6      14322.05      14264.46        87.61 o                         
  -3  -5   6       8826.38       8601.69       170.66 o                         
  -2  -5   6         53.03         37.20         7.46 o                         
  -1  -5   6      15458.04      16345.20       115.41 o                         
   0  -5   6       2064.83       1783.25        38.94 o                         
   1  -5   6       1213.35       1057.29        43.15 o                         
   2  -5   6       1001.51       1037.63        45.58 o                         
   3  -5   6         14.80          3.16        13.88 o                         
   4  -5   6       4772.16       4793.29        51.48 o                         
   5  -5   6        785.91        764.56        26.49 o                         
   6  -5   6        125.06        116.65        19.98 o                         
   7  -5   6        214.38        188.90        25.91 o                         
   8  -5   6          7.07         13.99        21.28 o                         
   9  -5   6        491.53        411.46        62.64 o                         
  10  -5   6        589.74        407.80        44.62 o                         
 -12  -4   6          2.35          0.88        40.33 o                         
 -11  -4   6       2341.28       2560.40        81.81 o                         
 -10  -4   6       2460.92       2489.47        72.45 o                         
  -9  -4   6       1237.11       1281.79        91.68 o                         
  -8  -4   6          1.87          1.75        14.18 o                         
  -7  -4   6       2031.84       2059.35        38.55 o                         
  -6  -4   6       7833.59       8342.36       142.78 o                         
  -5  -4   6       2296.27       2152.31        24.15 o                         
  -4  -4   6       2064.19       2020.80        20.59 o                         
  -3  -4   6         22.65         17.00         6.92 o                         
  -2  -4   6        108.70        107.02         8.16 o                         
  -1  -4   6       2850.94       2799.00        31.38 o                         
   0  -4   6      14643.76      16059.00       628.31 o                         
   1  -4   6        426.05        370.18        12.13 o                         
   2  -4   6       2127.80       2362.70        27.99 o                         
   3  -4   6        598.48        628.20        20.57 o                         
   4  -4   6       2183.58       2041.97        33.47 o                         
   5  -4   6         42.15         39.83        15.64 o                         
   6  -4   6        525.44        544.19        37.94 o                         
   7  -4   6       2694.49       2767.73        47.04 o                         
   8  -4   6       4641.00       4790.64        63.52 o                         
   9  -4   6       1359.30       1430.90        41.24 o                         
  10  -4   6         66.95         93.38        43.72 o                         
  11  -4   6       1371.35       1548.79        74.33 o                         
 -12  -3   6         28.40         32.46        44.45 o                         
 -11  -3   6        561.31        675.91        54.57 o                         
 -10  -3   6        455.19        368.28        42.98 o                         
  -9  -3   6        560.94        581.62        63.52 o                         
  -8  -3   6        724.26        704.34        21.83 o                         
  -7  -3   6       3189.22       3119.48        75.85 o                         
  -6  -3   6        325.19        269.41        16.97 o                         
  -5  -3   6          5.24         12.98         7.76 o                         
  -4  -3   6        438.66        341.09        10.61 o                         
  -3  -3   6      14404.10      14250.55        90.81 o                         
  -2  -3   6       6875.67       6867.56        94.55 o                         
  -1  -3   6        375.97        382.04        47.33 o                         
   0  -3   6       1020.68       1002.44        44.43 o                         
   1  -3   6       6856.54       6926.13       104.99 o                         
   2  -3   6       2615.59       2245.30        57.25 o                         
   3  -3   6        724.81        759.09        15.11 o                         
   4  -3   6       5256.77       5289.39        90.93 o                         
   5  -3   6       5239.12       5015.29        51.08 o                         
   6  -3   6       6344.50       6614.98        73.35 o                         
   7  -3   6         55.88         63.16        15.19 o                         
   8  -3   6        217.01        235.15        18.83 o                         
   9  -3   6       3317.37       3390.68        69.93 o                         
  10  -3   6        685.69        705.52        61.55 o                         
  11  -3   6          2.56          0.28        39.51 o                         
 -12  -2   6        740.18        788.95        60.03 o                         
 -11  -2   6          8.39         17.63        37.73 o                         
 -10  -2   6       1640.48       1671.24        63.85 o                         
  -9  -2   6       2863.70       2781.74        73.22 o                         
  -8  -2   6       4912.92       4972.75        86.64 o                         
  -7  -2   6        322.38        293.44        28.91 o                         
  -6  -2   6       5749.44       5794.30        38.90 o                         
  -5  -2   6       6263.15       5833.75        64.65 o                         
  -4  -2   6      11154.66      11661.00        51.35 o                         
  -3  -2   6         28.51         40.19        11.92 o                         
  -2  -2   6       6535.70       6604.55        57.75 o                         
  -1  -2   6      42659.34      48411.79       264.35 o                         
   0  -2   6       2086.79       2026.68       371.06 o                         
   1  -2   6        217.26        249.98        12.55 o                         
   2  -2   6       8796.97       7822.17       954.23 o                         
   3  -2   6      12007.25      12918.98       108.53 o                         
   4  -2   6         90.70        174.45        11.53 o                         
   5  -2   6        910.58        861.02        19.01 o                         
   6  -2   6        391.98        365.62        18.73 o                         
   7  -2   6       3965.14       4129.66        42.62 o                         
   8  -2   6          2.28         12.70        15.22 o                         
   9  -2   6        763.40        745.14        25.83 o                         
  10  -2   6          9.75         -3.56        17.92 o                         
  11  -2   6        576.27        587.16        52.69 o                         
 -12  -1   6       1143.15       1157.33        65.97 o                         
 -11  -1   6        924.41        939.92        57.38 o                         
 -10  -1   6          5.85         20.10        33.66 o                         
  -9  -1   6        794.93        716.71        44.32 o                         
  -8  -1   6       1315.59       1292.78        49.97 o                         
  -7  -1   6       1181.44        933.53       162.86 o                         
  -6  -1   6        128.57        128.06        14.59 o                         
  -5  -1   6       5341.04       5004.32        45.01 o                         
  -4  -1   6        823.14        774.22        12.95 o                         
  -3  -1   6       6274.36       6296.44        27.97 o                         
  -2  -1   6       8836.57       9131.11        97.42 o                         
  -1  -1   6        170.77        129.25         9.32 o                         
   0  -1   6       2104.86       2434.04        39.48 o                         
   1  -1   6       3195.55       3190.23        51.48 o                         
   2  -1   6       8817.47       9360.88        68.91 o                         
   3  -1   6      18215.85      19887.39       208.02 o                         
   4  -1   6        516.37        499.58        17.59 o                         
   5  -1   6      19428.50      20713.55       210.52 o                         
   6  -1   6       7781.11       7775.07       111.91 o                         
   7  -1   6        705.31        679.16        20.94 o                         
   8  -1   6        247.09        211.53        23.12 o                         
   9  -1   6        398.81        383.69        21.63 o                         
  10  -1   6       6304.34       6715.20       200.08 o                         
  11  -1   6       2763.85       2929.59       217.71 o                         
  12  -1   6        136.00        144.61        34.19 o                         
 -12   0   6         31.10         24.91        41.75 o                         
 -11   0   6         57.38        113.97        40.95 o                         
 -10   0   6        290.67        309.74        40.46 o                         
  -9   0   6        418.84        496.94        41.67 o                         
  -8   0   6       4386.23       4449.87        82.77 o                         
  -7   0   6       2412.90       2460.16        37.25 o                         
  -6   0   6        280.77        281.21        16.80 o                         
  -5   0   6      15356.32      15575.89        76.90 o                         
  -4   0   6      24406.50      26180.39       210.90 o                         
  -3   0   6       6389.73       5572.94        58.07 o                         
  -2   0   6      15218.20      16392.73       131.22 o                         
  -1   0   6      20179.24      15144.12       350.28 o                         
   0   0   6       7850.49       8072.76       134.57 o                         
   1   0   6      11458.71      12782.20        42.20 o                         
   2   0   6      17152.25      19173.03       558.83 o                         
   3   0   6       1518.39       1329.94        21.29 o                         
   4   0   6      19656.89      20381.76        82.39 o                         
   5   0   6       2182.77       2173.41        50.74 o                         
   6   0   6         90.79        104.56        16.25 o                         
   7   0   6       5680.39       5788.43       161.32 o                         
   8   0   6        609.91        602.69        50.89 o                         
   9   0   6       1720.53       1656.77        41.26 o                         
  10   0   6        141.23        120.13        20.42 o                         
  11   0   6        986.03       1042.94        41.18 o                         
  12   0   6        109.61        125.65        28.09 o                         
 -12   1   6        670.71        746.51        58.40 o                         
 -11   1   6       3859.25       3014.83        85.48 o                         
 -10   1   6       5108.08       5413.35       106.18 o                         
  -9   1   6        464.91        536.71        41.65 o                         
  -8   1   6        649.16        634.66        40.06 o                         
  -7   1   6       1166.25       1032.64        26.43 o                         
  -6   1   6       3613.80       2955.48       527.95 o                         
  -5   1   6      10477.95      10662.30       152.46 o                         
  -4   1   6          1.47         13.95         5.28 o                         
  -3   1   6      26348.80      28256.67       592.53 o                         
  -2   1   6       9074.61       9079.17        99.26 o                         
  -1   1   6        746.88        759.27        18.93 o                         
   0   1   6       3525.38       3497.82       275.97 o                         
   1   1   6        593.03        407.74        11.12 o                         
   2   1   6       3420.14       3299.00        26.06 o                         
   3   1   6       1088.45       1115.40        12.62 o                         
   4   1   6          5.49         28.85        12.04 o                         
   5   1   6       4153.46       4035.63        86.67 o                         
   6   1   6        621.99        583.97        22.05 o                         
   7   1   6       5134.32       5048.18       145.07 o                         
   8   1   6       2512.73       2538.74        44.93 o                         
   9   1   6       1041.74       1105.38        36.71 o                         
  10   1   6          4.22         -9.68        24.45 o                         
  11   1   6        476.37        450.14        34.09 o                         
  12   1   6        845.81        785.53       159.10 o                         
 -11   2   6        204.06        125.37        35.63 o                         
 -10   2   6        225.91        279.41        44.12 o                         
  -9   2   6       2479.72       2568.27        72.66 o                         
  -8   2   6          1.91         -7.06        29.37 o                         
  -7   2   6       3640.29       3653.29       131.83 o                         
  -6   2   6         44.64         32.54        12.17 o                         
  -5   2   6        583.16        510.29        15.47 o                         
  -4   2   6       7092.09       7177.42       120.93 o                         
  -3   2   6       6936.10       6765.67        37.75 o                         
  -2   2   6       9857.62      10009.75        82.14 o                         
  -1   2   6       6479.96       6910.05        97.95 o                         
   0   2   6       2642.74       2553.78        25.38 o                         
   1   2   6       6876.44       5669.15        55.83 o                         
   2   2   6       7349.36       7485.30        67.03 o                         
   3   2   6       5505.32       5664.52        59.30 o                         
   4   2   6       7993.81       7982.30        80.93 o                         
   5   2   6       8507.54       8562.85       134.01 o                         
   6   2   6       2823.09       2615.39        58.01 o                         
   7   2   6        161.22        157.88        19.32 o                         
   8   2   6       5929.45       6139.70       190.56 o                         
   9   2   6       5090.71       5276.64        82.86 o                         
  10   2   6       1244.64       1356.13        67.51 o                         
  11   2   6        476.06        492.60        78.60 o                         
  12   2   6       1978.79       1915.43       369.72 o                         
 -11   3   6          4.04         -4.72        34.16 o                         
 -10   3   6        234.79        165.75        40.64 o                         
  -9   3   6        609.92        633.57        47.96 o                         
  -8   3   6        898.68        963.08        48.84 o                         
  -7   3   6          3.74         13.42        28.08 o                         
  -6   3   6       3831.26       3291.15       609.51 o                         
  -5   3   6      15961.56      16475.09        84.03 o                         
  -4   3   6       1487.92       1450.42        17.61 o                         
  -3   3   6       2148.29       2156.98        77.52 o                         
  -2   3   6       8084.43       7723.20        37.59 o                         
  -1   3   6       7005.55       6842.97        44.62 o                         
   0   3   6         79.46         89.40         8.84 o                         
   1   3   6       4011.28       4524.96        51.55 o                         
   2   3   6      29001.50      32100.20       136.89 o                         
   3   3   6      30443.30      33018.16       317.47 o                         
   4   3   6       3127.08       2794.31        35.73 o                         
   5   3   6        443.18        503.58        15.44 o                         
   6   3   6        212.05        206.03        17.23 o                         
   7   3   6        333.60        268.92        20.35 o                         
   8   3   6       2351.07       2449.69       122.28 o                         
   9   3   6        498.87        491.65        91.26 o                         
  10   3   6        794.56        755.11        34.40 o                         
  11   3   6        143.03        138.48        53.73 o                         
  12   3   6        109.09         98.83        30.14 o                         
 -11   4   6        802.73        564.66        48.27 o                         
 -10   4   6         21.40         52.84        37.32 o                         
  -9   4   6       2706.42       2922.58        79.76 o                         
  -8   4   6       5222.40       5689.09        98.33 o                         
  -7   4   6       1435.61       1510.73        52.01 o                         
  -6   4   6       2066.27       2086.94        50.36 o                         
  -5   4   6        381.66        369.97        18.69 o                         
  -4   4   6       3850.74       3704.19        56.29 o                         
  -3   4   6       2621.26       2695.81        28.46 o                         
  -2   4   6         49.23         73.76         7.47 o                         
  -1   4   6       1301.42       1482.40        14.24 o                         
   0   4   6        294.44        242.91        14.04 o                         
   1   4   6        179.05        146.17        12.83 o                         
   2   4   6         95.94        120.40        24.97 o                         
   3   4   6        108.45         76.64        12.02 o                         
   4   4   6          0.41          6.08         8.34 o                         
   5   4   6       2371.85       2378.43        36.82 o                         
   6   4   6       7394.26       7570.61        66.71 o                         
   7   4   6       2262.46       2061.66       113.53 o                         
   8   4   6        602.90        585.72        46.04 o                         
   9   4   6        280.57        269.33        32.05 o                         
  10   4   6       5000.72       5458.71       286.69 o                         
  11   4   6       2072.16       2257.71        78.72 o                         
  12   4   6        164.23        201.18        47.59 o                         
 -11   5   6         90.45         84.50        38.54 o                         
 -10   5   6        863.06        896.64        56.62 o                         
  -9   5   6         55.90         49.91        34.54 o                         
  -8   5   6         73.97         63.34        32.06 o                         
  -7   5   6       1280.52       1281.66        49.46 o                         
  -6   5   6         53.63         69.36        16.79 o                         
  -5   5   6       3568.01       3309.74       336.19 o                         
  -4   5   6       2504.48       2420.11        28.95 o                         
  -3   5   6        304.17        283.58        10.53 o                         
  -2   5   6         42.57         25.54         7.50 o                         
  -1   5   6       6989.27       7270.39        65.64 o                         
   0   5   6      16672.43      16581.86       377.68 o                         
   1   5   6       7160.51       7009.03       165.56 o                         
   2   5   6        448.05        454.31        18.28 o                         
   3   5   6       4459.49       4417.07       196.11 o                         
   4   5   6       5231.02       4999.46        52.21 o                         
   5   5   6       7049.31       7231.82        45.23 o                         
   6   5   6         12.84         22.97        17.25 o                         
   7   5   6       1940.27       1992.86        40.50 o                         
   8   5   6       4692.10       4849.29        89.90 o                         
   9   5   6       1826.33       1815.24        64.22 o                         
  10   5   6         93.17         58.78        37.59 o                         
  11   5   6        366.20        268.39        48.65 o                         
  12   5   6        275.02        318.10        49.76 o                         
 -10   6   6       1471.20       1672.52        69.16 o                         
  -9   6   6        737.64        518.85        42.89 o                         
  -8   6   6        136.97        116.88        34.63 o                         
  -7   6   6       3431.23       3742.85        78.46 o                         
  -6   6   6       3810.31       4008.68        43.18 o                         
  -5   6   6        316.44        317.12        16.97 o                         
  -4   6   6       2085.32       2176.57        41.39 o                         
  -3   6   6       7514.23       7909.83        92.94 o                         
  -2   6   6       7669.88       7640.28        60.47 o                         
  -1   6   6       1818.48       1753.67        28.79 o                         
   0   6   6        860.47        844.41        45.63 o                         
   1   6   6         16.25         28.74        13.11 o                         
   2   6   6       2631.20       2665.27        36.48 o                         
   3   6   6         12.61         14.94        14.40 o                         
   4   6   6       1707.09       1730.80       124.60 o                         
   5   6   6       2550.13       2295.29       113.59 o                         
   6   6   6       2778.84       2726.39       115.23 o                         
   7   6   6        232.04        208.25        23.06 o                         
   8   6   6        294.84        306.47        25.85 o                         
   9   6   6       1183.99       1181.11        59.15 o                         
  10   6   6        384.62        497.47        50.62 o                         
  11   6   6        223.90        289.36        46.28 o                         
 -10   7   6         41.49         13.07        37.91 o                         
  -9   7   6        577.91        473.51       119.46 o                         
  -8   7   6        460.46        495.77        35.01 o                         
  -7   7   6          0.52          4.26        20.38 o                         
  -6   7   6        923.43       1023.89        41.70 o                         
  -5   7   6       1838.63       1881.45        41.36 o                         
  -4   7   6        139.24        154.83        14.35 o                         
  -3   7   6        375.06        363.36        16.16 o                         
  -2   7   6       2226.19       2195.41        29.13 o                         
  -1   7   6        519.68        573.12        21.03 o                         
   0   7   6          2.04          3.46        13.56 o                         
   1   7   6        433.71        448.71        24.60 o                         
   2   7   6       6136.42       6294.59        69.76 o                         
   3   7   6          0.04          2.80        16.02 o                         
   4   7   6        357.57        351.09        33.74 o                         
   5   7   6        229.71        228.85        21.31 o                         
   6   7   6         58.71         58.18        20.48 o                         
   7   7   6          7.59         34.03        22.30 o                         
   8   7   6       4809.92       4798.59       108.86 o                         
   9   7   6       3367.69       3518.71       122.47 o                         
  10   7   6        286.20        330.35        47.52 o                         
  11   7   6         23.23         39.35        41.20 o                         
  -9   8   6        417.67        451.67        46.50 o                         
  -8   8   6        882.39        968.88        54.55 o                         
  -7   8   6         48.80         46.34        28.52 o                         
  -6   8   6        123.21         58.81        28.28 o                         
  -5   8   6       1248.85       1258.39        34.76 o                         
  -4   8   6        130.12        147.75        20.61 o                         
  -3   8   6        409.70        448.49        20.46 o                         
  -2   8   6      10108.00      10605.75        76.18 o                         
  -1   8   6       3157.51       3056.22       217.38 o                         
   0   8   6         54.87         51.93        16.03 o                         
   1   8   6        420.12        413.24        33.51 o                         
   2   8   6       6252.89       6290.86       143.47 o                         
   3   8   6      10494.41      10871.19       327.24 o                         
   4   8   6       2707.80       2818.86        63.62 o                         
   5   8   6          2.67          7.28        19.44 o                         
   6   8   6       1205.56       1312.70        36.90 o                         
   7   8   6       3280.74       3336.10        69.68 o                         
   8   8   6       3205.47       3494.64        60.41 o                         
   9   8   6          3.49          1.11        24.96 o                         
  10   8   6       1261.51       1223.60        44.56 o                         
  11   8   6        220.23        298.90        46.53 o                         
  -5   9   6         43.04         66.57        19.47 o                         
  -4   9   6       2093.40       2277.32        44.61 o                         
  -3   9   6       4885.51       5003.93        99.95 o                         
  -2   9   6        816.69        835.33        27.86 o                         
  -1   9   6       1038.35       1200.06        46.59 o                         
   0   9   6       3758.06       3960.17        51.31 o                         
   1   9   6       2960.99       3097.43        46.25 o                         
   2   9   6       1389.84       1363.13        38.81 o                         
   3   9   6        201.24        199.67        21.11 o                         
   4   9   6         23.80         10.79        19.34 o                         
   5   9   6          9.75         22.36        20.72 o                         
   6   9   6       1160.86       1141.01        54.67 o                         
   7   9   6        311.45        330.56        29.96 o                         
   8   9   6        213.18        211.79        46.70 o                         
   9   9   6         41.56         28.89        23.99 o                         
  10   9   6        872.99        948.26        42.35 o                         
  -5  10   6         81.43         78.11        31.56 o                         
  -4  10   6       1025.87        921.05        48.67 o                         
  -3  10   6        192.01        187.32        21.95 o                         
  -2  10   6          1.21         -3.13        27.49 o                         
  -1  10   6        227.93        236.62        32.88 o                         
   0  10   6        507.71        585.03        38.96 o                         
   1  10   6        676.03        695.55        41.59 o                         
   2  10   6         31.77         40.93        20.32 o                         
   3  10   6       2003.82       2032.49        42.76 o                         
   4  10   6       6601.07       6847.18       285.62 o                         
   5  10   6       5411.73       5634.74        98.62 o                         
   6  10   6          0.52         -1.79        21.92 o                         
   7  10   6        303.83        259.51        46.49 o                         
   8  10   6        158.02        185.50        27.53 o                         
   9  10   6        765.35        748.70        38.55 o                         
  10  10   6          2.63         13.58        38.39 o                         
  -4  11   6         20.44        -10.57        26.80 o                         
  -3  11   6       1692.64       1741.62        65.39 o                         
  -2  11   6       2283.24       1679.02        57.82 o                         
  -1  11   6        129.84        124.89        34.77 o                         
   0  11   6        455.47        527.34        43.69 o                         
   1  11   6       1282.32       1357.25        57.13 o                         
   2  11   6        946.17        855.98        49.32 o                         
   3  11   6       1216.42       1243.40        56.13 o                         
   4  11   6        202.69        180.38        39.70 o                         
   5  11   6       3735.48       3831.58        92.37 o                         
   6  11   6       3059.95       3374.63        92.00 o                         
   7  11   6          6.43         21.21        37.22 o                         
   8  11   6        794.68        808.67        58.55 o                         
  -4  12   6       1058.15       1041.86        57.25 o                         
  -3  12   6         22.01          3.66        31.28 o                         
  -2  12   6        757.38        782.27        92.79 o                         
  -1  12   6        616.39        400.08        39.76 o                         
   0  12   6       1949.52       1977.38        68.55 o                         
   1  12   6          5.81         53.15        35.05 o                         
   2  12   6       1115.29       1249.66        59.56 o                         
   3  12   6        914.66        987.00        57.41 o                         
   4  12   6        381.84        354.95        43.14 o                         
   5  12   6        136.68        104.40        41.22 o                         
   6  12   6        201.65        158.39        44.36 o                         
   7  12   6        149.34        189.59        43.17 o                         
  -3  13   6        191.66        137.83        38.74 o                         
  -2  13   6       1175.76       1147.07        63.70 o                         
  -1  13   6        758.44        906.89        54.66 o                         
   0  13   6        104.77        148.31        38.56 o                         
   1  13   6         61.18         66.56        37.58 o                         
   2  13   6        975.67        728.07        48.93 o                         
   3  13   6       1573.70       1164.67        60.34 o                         
   4  13   6        558.43        574.20        51.47 o                         
   5  13   6       1509.52       1551.67        71.72 o                         
  -5 -13   7       1716.75       1932.04        76.84 o                         
  -4 -13   7        188.78        251.77        45.78 o                         
  -3 -13   7        153.67        146.50        43.39 o                         
  -2 -13   7       1069.20       1040.16        62.64 o                         
  -1 -13   7       2824.60       3141.01        90.60 o                         
   0 -13   7       1428.38       1508.71        70.10 o                         
   1 -13   7        148.60        151.17        43.71 o                         
  -8 -12   7        113.22         96.79        36.43 o                         
  -7 -12   7        396.75        367.18        33.06 o                         
  -6 -12   7        325.56        369.98        32.93 o                         
  -5 -12   7        362.79        444.25        34.71 o                         
  -4 -12   7        505.30        511.37        35.13 o                         
  -3 -12   7        125.13         75.79        39.45 o                         
  -2 -12   7          9.84         -9.70        35.62 o                         
  -1 -12   7         68.57        126.04        40.56 o                         
   0 -12   7          6.61         17.98        34.08 o                         
   1 -12   7        761.78        621.76        47.45 o                         
   2 -12   7       1440.36       1036.52        54.36 o                         
   3 -12   7        383.58        250.71        38.98 o                         
   4 -12   7        632.54        696.68        52.24 o                         
  -9 -11   7        640.69        651.19        53.10 o                         
  -8 -11   7       1003.09       1138.54        57.86 o                         
  -7 -11   7       1579.35       1306.21       304.58 o                         
  -6 -11   7         29.55         57.65        27.25 o                         
  -5 -11   7       1654.27       1685.31       110.20 o                         
  -4 -11   7       2000.42       1969.31        66.11 o                         
  -3 -11   7       1791.13       1892.86        48.48 o                         
  -2 -11   7        132.97        117.54        26.33 o                         
  -1 -11   7        657.47        705.85        49.92 o                         
   0 -11   7       3378.62       3605.04        86.95 o                         
   1 -11   7       3336.79       3481.45        87.36 o                         
   2 -11   7       1963.10       1996.23        69.63 o                         
   3 -11   7        442.28        408.74        45.34 o                         
   4 -11   7       1277.84       1334.45        62.03 o                         
   5 -11   7       1189.47       1214.52        60.79 o                         
   6 -11   7        153.85        208.49        44.08 o                         
  -9 -10   7        321.94        277.31        43.47 o                         
  -8 -10   7        468.45        415.02        41.55 o                         
  -7 -10   7        468.13        388.65        75.88 o                         
  -6 -10   7       3845.38       3929.27        64.70 o                         
  -5 -10   7       3245.59       3348.05        72.58 o                         
  -4 -10   7        252.72        225.72        27.25 o                         
  -3 -10   7        867.17        955.89        35.56 o                         
  -2 -10   7       1119.52       1217.83        38.14 o                         
  -1 -10   7        221.09        222.64        24.84 o                         
   0 -10   7         54.47         72.79        19.68 o                         
   1 -10   7       1893.64       2001.65       165.04 o                         
   2 -10   7       1069.69       1085.31        34.70 o                         
   3 -10   7        892.68        706.20        50.71 o                         
   4 -10   7        222.38        181.76        24.17 o                         
   5 -10   7        905.39        869.45        35.64 o                         
   6 -10   7         31.04         64.68        24.47 o                         
   7 -10   7        278.24        336.60        31.06 o                         
  -9  -9   7       1624.09       1882.68        68.83 o                         
  -8  -9   7         83.28        119.96        35.16 o                         
  -7  -9   7         53.77         69.90        21.57 o                         
  -6  -9   7        447.40        392.59        26.97 o                         
  -5  -9   7        402.56        405.79        26.74 o                         
  -4  -9   7        101.63         78.38        21.85 o                         
  -3  -9   7       1640.20       1611.05        39.26 o                         
  -2  -9   7       2068.35       2250.40        57.95 o                         
  -1  -9   7       3032.87       3031.30        38.83 o                         
   0  -9   7         11.21         20.33        14.68 o                         
   1  -9   7       3403.34       3302.96        49.42 o                         
   2  -9   7        729.37        828.47        30.33 o                         
   3  -9   7        358.93        389.55        41.12 o                         
   4  -9   7        468.28        516.30        28.99 o                         
   5  -9   7       5364.05       5627.48        71.81 o                         
   6  -9   7       2266.00       2516.18        53.47 o                         
   7  -9   7        156.74        123.45        23.86 o                         
   8  -9   7        359.91        396.48        33.17 o                         
  -9  -8   7       1510.17       1652.26        43.66 o                         
  -8  -8   7        776.31        722.96       114.80 o                         
  -7  -8   7         12.52         12.78        15.71 o                         
  -6  -8   7       6001.09       6480.73        70.87 o                         
  -5  -8   7       5788.54       6080.44       219.03 o                         
  -4  -8   7       1061.82        944.35        36.28 o                         
  -3  -8   7        134.79        138.28        19.87 o                         
  -2  -8   7       2816.57       2792.11        45.10 o                         
  -1  -8   7       1941.62       1974.69        44.35 o                         
   0  -8   7      10771.76      10928.27        79.45 o                         
   1  -8   7        550.22        546.11        20.91 o                         
   2  -8   7       1816.24       1791.93       113.88 o                         
   3  -8   7      11996.98      12297.93        91.77 o                         
   4  -8   7       3175.17       3096.68       132.58 o                         
   5  -8   7        660.12        594.66        47.32 o                         
   6  -8   7         49.04         58.24        22.98 o                         
   7  -8   7       1120.02       1071.97        38.58 o                         
   8  -8   7        593.18        674.18        35.53 o                         
   9  -8   7          7.33         30.98        38.40 o                         
 -11  -7   7       2047.62       2155.85        75.97 o                         
 -10  -7   7        115.69         78.95        30.53 o                         
  -9  -7   7        453.84        389.48        40.62 o                         
  -8  -7   7       1664.28       1725.73        81.63 o                         
  -7  -7   7       6085.16       6227.81        56.00 o                         
  -6  -7   7       2966.00       3173.62        52.16 o                         
  -5  -7   7       1007.70       1041.48        24.21 o                         
  -4  -7   7        954.84        926.81        28.01 o                         
  -3  -7   7        904.13        870.33        46.02 o                         
  -2  -7   7        704.90        604.78        27.38 o                         
  -1  -7   7        304.78        281.74        19.62 o                         
   0  -7   7         26.29         26.43        12.15 o                         
   1  -7   7         42.10         30.30        12.48 o                         
   2  -7   7        164.47        207.25        19.22 o                         
   3  -7   7         35.27         39.95        18.02 o                         
   4  -7   7       3547.33       3325.70        54.24 o                         
   5  -7   7        361.69        301.75        24.10 o                         
   6  -7   7        969.90        907.80        33.10 o                         
   7  -7   7       1814.40       2027.76        53.43 o                         
   8  -7   7        505.79        492.14        31.38 o                         
   9  -7   7        234.36        164.11        26.59 o                         
 -12  -6   7        408.52        505.33        49.97 o                         
 -11  -6   7         63.24         84.53        24.57 o                         
 -10  -6   7         50.68         36.65        21.97 o                         
  -9  -6   7          4.28         18.85        19.82 o                         
  -8  -6   7        219.28        215.84        24.72 o                         
  -7  -6   7       2538.37       2612.47        35.01 o                         
  -6  -6   7       1310.91       1268.44        21.31 o                         
  -5  -6   7        757.92        812.33        17.17 o                         
  -4  -6   7       2313.20       2157.58        28.82 o                         
  -3  -6   7       1251.44       1260.09        28.29 o                         
  -2  -6   7         41.67         35.02        13.64 o                         
  -1  -6   7       1710.20       1753.21        31.45 o                         
   0  -6   7      15524.85      15966.56       218.73 o                         
   1  -6   7      18368.59      18903.10       218.95 o                         
   2  -6   7       4454.68       4457.48        71.42 o                         
   3  -6   7        969.04        953.29        33.13 o                         
   4  -6   7       3787.07       3798.95        59.00 o                         
   5  -6   7       3925.90       3761.21        61.79 o                         
   6  -6   7        314.22        326.23        25.04 o                         
   7  -6   7        889.16        867.15        45.28 o                         
   8  -6   7       3383.25       3482.46        59.52 o                         
   9  -6   7       1724.62       1998.09        49.44 o                         
  10  -6   7         13.57         22.48        43.56 o                         
 -12  -5   7        381.73        403.59        50.22 o                         
 -11  -5   7       2225.36       2357.70        79.47 o                         
 -10  -5   7       2042.77       2181.57        49.74 o                         
  -9  -5   7       3295.10       3496.60       127.52 o                         
  -8  -5   7        130.50        158.11        17.66 o                         
  -7  -5   7       3547.72       3537.94        60.61 o                         
  -6  -5   7       6386.40       6473.45        62.06 o                         
  -5  -5   7       3548.36       3424.11        34.55 o                         
  -4  -5   7        559.87        549.28        24.39 o                         
  -3  -5   7      12393.33      12981.72       120.01 o                         
  -2  -5   7       5924.32       5489.59        30.37 o                         
  -1  -5   7         84.04        223.15        14.80 o                         
   0  -5   7         64.64         88.55        12.96 o                         
   1  -5   7       2277.19       1942.18        48.64 o                         
   2  -5   7       4730.32       5013.31        66.45 o                         
   3  -5   7       1391.72       1457.50        29.59 o                         
   4  -5   7       1443.16       1506.14        37.85 o                         
   5  -5   7       5036.69       4925.18       107.62 o                         
   6  -5   7       2700.58       2670.02        45.94 o                         
   7  -5   7       1104.05        981.54        52.38 o                         
   8  -5   7         31.55         21.13        21.73 o                         
   9  -5   7        487.27        589.60        31.97 o                         
  10  -5   7         27.93         27.35        40.51 o                         
 -12  -4   7       1840.13       1898.23        76.95 o                         
 -11  -4   7          5.31         36.19        40.63 o                         
 -10  -4   7        332.83        313.81        43.45 o                         
  -9  -4   7        221.30        266.03        44.27 o                         
  -8  -4   7       2105.52       2232.78        62.53 o                         
  -7  -4   7          5.34         34.58        14.13 o                         
  -6  -4   7       1530.14       1362.91        20.25 o                         
  -5  -4   7       3438.98       3174.08        45.63 o                         
  -4  -4   7       8447.71       8676.07        59.16 o                         
  -3  -4   7       3402.92       3704.53        30.76 o                         
  -2  -4   7       9392.56       9619.57        51.14 o                         
  -1  -4   7       7907.97       8162.83        88.57 o                         
   0  -4   7       3185.78       3850.00        36.53 o                         
   1  -4   7       1667.64       1622.41        42.58 o                         
   2  -4   7        985.56        910.01        39.54 o                         
   3  -4   7        169.02        204.87        11.43 o                         
   4  -4   7       2834.59       2954.59        96.64 o                         
   5  -4   7       3603.22       3637.81        82.07 o                         
   6  -4   7        746.30        731.41        89.38 o                         
   7  -4   7        882.49        895.62        31.23 o                         
   8  -4   7       1381.50       1366.21        39.23 o                         
   9  -4   7       2475.81       2620.92        85.69 o                         
  10  -4   7       1464.33       1379.12        76.55 o                         
  11  -4   7         65.93         33.66        43.83 o                         
 -12  -3   7        362.51        383.90        51.18 o                         
 -11  -3   7        798.83        758.27        56.10 o                         
 -10  -3   7         76.24         34.66        36.12 o                         
  -9  -3   7        584.99        606.79        44.39 o                         
  -8  -3   7        140.17        131.24        16.24 o                         
  -7  -3   7       1139.96       1044.55        29.59 o                         
  -6  -3   7       8148.18       8351.89        70.54 o                         
  -5  -3   7       1596.07       1559.80        23.30 o                         
  -4  -3   7          9.90         16.81         7.18 o                         
  -3  -3   7          2.65         12.75         8.56 o                         
  -2  -3   7       4342.98       3945.46        33.14 o                         
  -1  -3   7       7779.97       7858.79        71.51 o                         
   0  -3   7       4903.91       5069.21       206.90 o                         
   1  -3   7       1854.74       1874.43        20.12 o                         
   2  -3   7       7921.20       8056.48        78.55 o                         
   3  -3   7      26565.98      28610.93       217.03 o                         
   4  -3   7      17268.97      18412.32        81.14 o                         
   5  -3   7        262.47        251.13        14.77 o                         
   6  -3   7       1260.21       1283.74        41.63 o                         
   7  -3   7       5166.44       5369.96        89.40 o                         
   8  -3   7       2743.01       2700.04        38.93 o                         
   9  -3   7        137.27        133.55        20.12 o                         
  10  -3   7        157.40        117.70        23.71 o                         
  11  -3   7        731.76        715.35        57.86 o                         
 -12  -2   7        355.66        451.80        55.11 o                         
 -11  -2   7        319.07        373.86        47.58 o                         
 -10  -2   7        629.40        657.49        49.04 o                         
  -9  -2   7        990.71       1034.35        50.57 o                         
  -8  -2   7       9331.26       9378.04        75.93 o                         
  -7  -2   7       9653.48       8219.47      1235.92 o                         
  -6  -2   7       4761.75       4692.09        49.07 o                         
  -5  -2   7        642.62        719.49        14.98 o                         
  -4  -2   7       5708.38       5479.81        46.00 o                         
  -3  -2   7      12732.77      12957.06       385.21 o                         
  -2  -2   7       9704.63       9528.76        74.08 o                         
  -1  -2   7        695.55        695.60        14.91 o                         
   0  -2   7      18713.28      19581.02       107.53 o                         
   1  -2   7       8928.81       9280.06        91.84 o                         
   2  -2   7        808.38        565.70        84.44 o                         
   3  -2   7          5.39         11.27         5.71 o                         
   4  -2   7        368.87        406.89        22.06 o                         
   5  -2   7        105.20        100.37        12.41 o                         
   6  -2   7       1489.41       1368.79        32.27 o                         
   7  -2   7       9022.02       9208.19        62.29 o                         
   8  -2   7        660.17        693.25        34.01 o                         
   9  -2   7          0.13         13.32        17.46 o                         
  10  -2   7        960.21        954.13        38.58 o                         
  11  -2   7        305.29        341.89        64.67 o                         
 -12  -1   7        367.85        386.65        49.17 o                         
 -11  -1   7        473.27        472.38        49.57 o                         
 -10  -1   7        375.76        478.61        46.13 o                         
  -9  -1   7       1106.09       1216.31        53.45 o                         
  -8  -1   7        442.29        388.21        36.59 o                         
  -7  -1   7        435.69        392.10        70.77 o                         
  -6  -1   7          8.34         21.87        13.68 o                         
  -5  -1   7       1372.98       1405.07        27.06 o                         
  -4  -1   7       4887.18       4617.02        37.24 o                         
  -3  -1   7        253.10        194.09         7.39 o                         
  -2  -1   7        869.36        814.32        12.29 o                         
  -1  -1   7         27.98         48.75         5.67 o                         
   0  -1   7       4052.84       4395.39        57.17 o                         
   1  -1   7      15883.07      14370.23      1724.68 o                         
   2  -1   7       1953.52       1927.38        36.79 o                         
   3  -1   7       1783.65       2000.84        25.84 o                         
   4  -1   7      13110.56      13631.40       178.88 o                         
   5  -1   7       5621.58       5342.50        53.02 o                         
   6  -1   7       1375.54       1379.94        24.71 o                         
   7  -1   7         32.49         65.66        15.00 o                         
   8  -1   7       4149.38       4232.46        58.09 o                         
   9  -1   7       3355.90       3506.84        75.75 o                         
  10  -1   7          1.23         27.06        19.79 o                         
  11  -1   7       1503.77       1628.16       121.65 o                         
  12  -1   7        253.22        277.46        40.19 o                         
 -12   0   7        185.40        193.00        43.84 o                         
 -11   0   7        282.03        295.45        43.57 o                         
 -10   0   7       1233.31       1180.46        58.14 o                         
  -9   0   7       1143.58        942.56        49.67 o                         
  -8   0   7          1.32         14.63        28.14 o                         
  -7   0   7        676.27        522.38        75.23 o                         
  -6   0   7       8426.12       8188.14       107.45 o                         
  -5   0   7       4779.36       4796.24        45.04 o                         
  -4   0   7       6526.39       6823.63        86.77 o                         
  -3   0   7      10754.46      11329.05       120.38 o                         
  -2   0   7       6985.99       6423.16        40.49 o                         
  -1   0   7        997.90        693.94        20.94 o                         
   0   0   7       3679.74       2499.12        21.61 o                         
   1   0   7         32.25         39.98         6.37 o                         
   2   0   7        911.41        831.61        29.53 o                         
   3   0   7      14198.06      14687.19       359.99 o                         
   4   0   7       1239.01       1106.00        22.78 o                         
   5   0   7      18501.96      19079.34       156.16 o                         
   6   0   7      10050.87      10164.96        72.54 o                         
   7   0   7        224.01        207.86        20.39 o                         
   8   0   7         46.80         39.50        19.75 o                         
   9   0   7        659.74        641.26        51.60 o                         
  10   0   7        907.39        919.87        29.31 o                         
  11   0   7        235.85        307.56        24.47 o                         
  12   0   7        205.53        226.55        32.04 o                         
 -12   1   7       1149.06       1210.43        65.82 o                         
 -11   1   7        576.78        452.07        45.78 o                         
 -10   1   7        404.17        364.47        44.09 o                         
  -9   1   7        546.59        646.15        45.02 o                         
  -8   1   7       1220.66       1145.95        49.23 o                         
  -7   1   7         14.85         17.23        15.38 o                         
  -6   1   7        262.38        166.10        17.55 o                         
  -5   1   7       7192.19       6988.98        53.93 o                         
  -4   1   7      18590.02      19434.54       103.76 o                         
  -3   1   7       3387.20       3362.07        71.72 o                         
  -2   1   7        777.60        852.66        17.17 o                         
  -1   1   7       6939.81       7319.61       107.79 o                         
   0   1   7       1773.42       1356.60        18.48 o                         
   1   1   7       1651.56       1244.31        55.19 o                         
   2   1   7         45.51         53.76        10.73 o                         
   3   1   7          7.70          6.57         6.21 o                         
   4   1   7       4213.34       4489.40        23.96 o                         
   5   1   7       1828.22       1944.10        30.77 o                         
   6   1   7        538.39        522.09        26.30 o                         
   7   1   7        831.81        854.22        27.83 o                         
   8   1   7       2231.94       2025.42        58.86 o                         
   9   1   7       3312.11       3382.78        55.38 o                         
  10   1   7       1917.18       2022.70        48.14 o                         
  11   1   7         15.96         44.23        27.27 o                         
  12   1   7        153.70        127.31        29.33 o                         
 -11   2   7       1211.41        846.02        55.28 o                         
 -10   2   7        559.67        568.11        49.24 o                         
  -9   2   7          1.88         22.57        33.27 o                         
  -8   2   7        496.79        498.08        39.30 o                         
  -7   2   7       2202.81       2281.72        37.71 o                         
  -6   2   7          8.48         10.15        12.85 o                         
  -5   2   7        130.02        103.87        13.93 o                         
  -4   2   7        804.30        947.50        14.47 o                         
  -3   2   7       1247.22       1269.24        32.44 o                         
  -2   2   7         47.26         33.38         5.24 o                         
  -1   2   7      24042.52      26707.56       117.70 o                         
   0   2   7       1842.22       1755.25        35.36 o                         
   1   2   7       1963.28       2128.35        32.04 o                         
   2   2   7        200.29        172.85        14.11 o                         
   3   2   7      39806.70      45501.45       105.78 o                         
   4   2   7       2372.65       1918.88        27.19 o                         
   5   2   7        871.53        987.62        23.67 o                         
   6   2   7       7232.15       7540.93       184.76 o                         
   7   2   7       2518.87       2417.13        56.10 o                         
   8   2   7      11911.25      12310.61       610.97 o                         
   9   2   7       1047.91       1037.84        34.93 o                         
  10   2   7       1864.78       1868.57        46.89 o                         
  11   2   7       2036.21       2240.34        73.01 o                         
  12   2   7        528.94        574.24        60.58 o                         
 -11   3   7        759.68        529.89        45.97 o                         
 -10   3   7          5.37        -10.25        35.00 o                         
  -9   3   7         75.20         83.63        36.37 o                         
  -8   3   7       2110.82       2135.52        63.62 o                         
  -7   3   7       6024.64       6191.94       134.28 o                         
  -6   3   7       4021.19       3531.94       495.26 o                         
  -5   3   7       1649.25       1661.01        29.96 o                         
  -4   3   7      12145.93      12742.30       187.39 o                         
  -3   3   7      18624.77      19532.27       121.93 o                         
  -2   3   7       2316.64       1977.16        20.67 o                         
  -1   3   7       1607.21       1693.90       182.36 o                         
   0   3   7       6220.77       6398.65        96.76 o                         
   1   3   7      18468.26      19879.58       107.49 o                         
   2   3   7      14891.09      15883.81       182.03 o                         
   3   3   7        296.23        334.17        19.39 o                         
   4   3   7       1719.68       1611.57        28.99 o                         
   5   3   7       2791.23       2956.28        35.58 o                         
   6   3   7        325.11        433.18        29.61 o                         
   7   3   7       1726.84       1484.34       204.10 o                         
   8   3   7        249.85        220.23        22.42 o                         
   9   3   7       1598.71       1524.19        40.34 o                         
  10   3   7         54.53         39.65        22.96 o                         
  11   3   7         24.06         35.65        23.06 o                         
  12   3   7        302.47        310.49        32.07 o                         
 -11   4   7        195.29        114.16        45.09 o                         
 -10   4   7       2019.57       2042.09        72.40 o                         
  -9   4   7       1874.23       1967.35        68.24 o                         
  -8   4   7       1604.70       1492.60        56.26 o                         
  -7   4   7          4.97         25.83        27.09 o                         
  -6   4   7         16.03         14.28        15.76 o                         
  -5   4   7       4010.33       4405.47        47.25 o                         
  -4   4   7          8.30         25.12         8.57 o                         
  -3   4   7       4572.78       4618.95        27.60 o                         
  -2   4   7       5996.03       6123.32        71.09 o                         
  -1   4   7          5.00         14.66         5.97 o                         
   0   4   7        437.72        577.61        13.99 o                         
   1   4   7       2246.19       2262.05        34.18 o                         
   2   4   7       4191.82       4433.33        41.42 o                         
   3   4   7       6284.30       7148.22        44.05 o                         
   4   4   7       4813.64       4781.26        33.49 o                         
   5   4   7       1382.28       1294.06        29.48 o                         
   6   4   7         26.04         17.34        11.05 o                         
   7   4   7        166.45        147.95        18.50 o                         
   8   4   7       1726.58       1717.60        38.43 o                         
   9   4   7        183.16        218.91        23.88 o                         
  10   4   7         23.87         38.55        35.43 o                         
  11   4   7       1133.11       1172.96        64.88 o                         
  12   4   7       1436.44       1731.63        75.93 o                         
 -11   5   7         25.56         33.16        38.18 o                         
 -10   5   7          8.07          0.78        38.14 o                         
  -9   5   7       1163.77       1238.52        58.21 o                         
  -8   5   7        187.52        178.86        34.89 o                         
  -7   5   7        394.82        348.34        35.22 o                         
  -6   5   7       4272.35       4387.34        52.04 o                         
  -5   5   7        175.61        169.44        14.72 o                         
  -4   5   7        181.61        173.95        11.94 o                         
  -3   5   7       1308.64       1399.58        17.66 o                         
  -2   5   7       2165.95       2313.52        36.60 o                         
  -1   5   7         35.73         39.45         6.59 o                         
   0   5   7        165.21        189.84        14.48 o                         
   1   5   7       3052.17       2644.86        33.28 o                         
   2   5   7       7328.59       7403.03        55.61 o                         
   3   5   7      13872.63      15223.99       234.49 o                         
   4   5   7        449.98        466.85        40.46 o                         
   5   5   7       2589.70       2500.15        39.94 o                         
   6   5   7       4841.79       4912.97       146.53 o                         
   7   5   7       1479.24       1455.15        36.71 o                         
   8   5   7        219.82        202.69        34.96 o                         
   9   5   7       3139.26       3278.75        81.74 o                         
  10   5   7       3692.14       3833.78        93.81 o                         
  11   5   7       1054.23       1067.31        61.17 o                         
 -10   6   7        100.04        149.19        41.92 o                         
  -9   6   7       1232.73        974.82        51.45 o                         
  -8   6   7       1990.12       2156.98        67.68 o                         
  -7   6   7        842.79        951.49        46.59 o                         
  -6   6   7        102.08        129.05        17.01 o                         
  -5   6   7       5936.99       6101.34        74.70 o                         
  -4   6   7       4976.44       5376.49        61.79 o                         
  -3   6   7        899.57        910.87        19.85 o                         
  -2   6   7       4410.84       4684.46        38.28 o                         
  -1   6   7       8961.25       8939.91        65.76 o                         
   0   6   7      13276.87      13667.60       246.32 o                         
   1   6   7       2006.82       1915.10        75.14 o                         
   2   6   7         92.62        127.37        26.96 o                         
   3   6   7       6966.33       7039.21        72.22 o                         
   4   6   7       4691.91       4722.02       125.87 o                         
   5   6   7       3429.91       3180.30        46.12 o                         
   6   6   7         11.74         29.80        18.50 o                         
   7   6   7        640.11        633.19        42.62 o                         
   8   6   7         95.07         96.63        24.07 o                         
   9   6   7        206.18        196.82        42.05 o                         
  10   6   7        489.99        527.22        50.92 o                         
  11   6   7         22.53         64.19        42.25 o                         
 -10   7   7        868.82        943.52        58.05 o                         
  -9   7   7         16.31         18.51        29.12 o                         
  -8   7   7       1175.31       1281.33        60.12 o                         
  -7   7   7       2919.95       3248.42        80.11 o                         
  -6   7   7       1155.06       1162.48        34.57 o                         
  -5   7   7       2686.24       2740.29        45.62 o                         
  -4   7   7         22.95         29.39        17.58 o                         
  -3   7   7        293.73        345.98        18.63 o                         
  -2   7   7        269.04        255.43        15.08 o                         
  -1   7   7       2825.11       2846.98        38.70 o                         
   0   7   7        516.28        516.20        20.96 o                         
   1   7   7        833.05        795.26        24.21 o                         
   2   7   7       3867.21       3963.87       111.96 o                         
   3   7   7       3894.57       3876.99       109.43 o                         
   4   7   7        240.96        196.30        19.81 o                         
   5   7   7         25.31         33.72        18.60 o                         
   6   7   7       2101.87       2161.93        44.49 o                         
   7   7   7       7029.34       7320.00        78.08 o                         
   8   7   7       2997.30       3095.74        55.88 o                         
   9   7   7          8.90         25.02        26.14 o                         
  10   7   7        242.90        219.38        41.90 o                         
  11   7   7       1076.07       1250.96        67.35 o                         
  -9   8   7        215.12        207.22        43.22 o                         
  -8   8   7        419.02        426.43        43.44 o                         
  -7   8   7       1874.86       1343.16        55.59 o                         
  -6   8   7        476.44        462.79        39.84 o                         
  -5   8   7        838.45        800.34        30.77 o                         
  -4   8   7       2169.40       2351.93        43.77 o                         
  -3   8   7       8952.73       9403.58        62.10 o                         
  -2   8   7       2847.29       2946.10        44.66 o                         
  -1   8   7         33.69         39.70        16.39 o                         
   0   8   7       2837.62       3149.44        44.01 o                         
   1   8   7       5900.68       6027.21        59.19 o                         
   2   8   7       1441.55       1422.44        33.43 o                         
   3   8   7       3226.09       3282.02        61.73 o                         
   4   8   7       4824.61       4791.13       115.39 o                         
   5   8   7       3859.86       3845.17        54.57 o                         
   6   8   7       3868.73       4011.99        58.75 o                         
   7   8   7        768.91        732.41        34.19 o                         
   8   8   7       3664.69       3660.02        62.32 o                         
   9   8   7        948.90        920.23        38.54 o                         
  10   8   7        140.88        155.91        42.93 o                         
  11   8   7         43.93         72.06        42.40 o                         
  -6   9   7       2665.46       2831.28        74.74 o                         
  -5   9   7       2485.38       2158.16       260.30 o                         
  -4   9   7        430.86        409.33        44.67 o                         
  -3   9   7         14.30         21.47        15.56 o                         
  -2   9   7       2193.64       2101.88        33.54 o                         
  -1   9   7       2138.51       2357.43        47.33 o                         
   0   9   7         93.30         86.15        18.92 o                         
   1   9   7       2101.85       2248.38        40.96 o                         
   2   9   7       1363.44       1428.39        74.70 o                         
   3   9   7       1626.13       1515.10        36.92 o                         
   4   9   7        969.36        942.65        86.77 o                         
   5   9   7        191.65        189.21        24.47 o                         
   6   9   7        348.17        354.69        28.80 o                         
   7   9   7          0.07         10.21        24.42 o                         
   8   9   7         47.89         20.07        25.12 o                         
   9   9   7        603.93        575.19        35.65 o                         
  10   9   7        153.27        172.01        30.91 o                         
  -5  10   7       1139.44       1045.88        51.75 o                         
  -4  10   7        411.27        429.70        41.20 o                         
  -3  10   7        115.96         81.99        34.01 o                         
  -2  10   7         31.15         31.76        20.35 o                         
  -1  10   7        448.05        473.15        36.53 o                         
   0  10   7         46.87         51.84        19.23 o                         
   1  10   7        600.11        624.97        36.11 o                         
   2  10   7       2133.49       2154.89        79.56 o                         
   3  10   7        614.45        678.01        60.25 o                         
   4  10   7          5.53         42.61        25.16 o                         
   5  10   7       3667.41       3269.66       564.32 o                         
   6  10   7       2381.01       2015.73       460.29 o                         
   7  10   7        512.22        427.02        79.05 o                         
   8  10   7        223.78        176.07        27.87 o                         
   9  10   7       1775.34       1924.06        53.36 o                         
  10  10   7       2870.23       3007.30        90.75 o                         
  -4  11   7        941.93        680.90        44.12 o                         
  -3  11   7        248.17        241.45        41.04 o                         
  -2  11   7       3611.16       2990.40       404.03 o                         
  -1  11   7       4730.01       5303.31        96.98 o                         
   0  11   7       2799.79       3067.57        76.72 o                         
   1  11   7       1968.52       2123.72        67.30 o                         
   2  11   7        224.16        199.41        39.76 o                         
   3  11   7       3060.66       3112.89        82.23 o                         
   4  11   7       2047.27       2036.50        70.49 o                         
   5  11   7        552.92        577.58        48.25 o                         
   6  11   7        301.63        375.95        47.37 o                         
   7  11   7       2002.48       2350.83        80.99 o                         
   8  11   7       1056.63       1181.31        64.39 o                         
  -4  12   7        405.41        449.11        46.70 o                         
  -3  12   7       1894.06       1941.64        71.63 o                         
  -2  12   7       1565.45       1428.60        64.70 o                         
  -1  12   7          1.73          6.70        31.02 o                         
   0  12   7        206.02        209.01        36.16 o                         
   1  12   7        262.92        265.00        39.27 o                         
   2  12   7       1047.44       1143.70        56.73 o                         
   3  12   7        120.18        143.38        37.63 o                         
   4  12   7       1019.48        944.88        55.29 o                         
   5  12   7        189.98        112.28        40.92 o                         
   6  12   7         83.40         89.89        42.24 o                         
   7  12   7        273.22        291.32        45.63 o                         
  -2  13   7        293.87        294.03        46.67 o                         
  -1  13   7         27.95         15.19        24.46 o                         
   0  13   7        296.03        238.05        42.90 o                         
   1  13   7        743.86        727.22        53.20 o                         
   2  13   7        496.36        356.84        42.25 o                         
   3  13   7        226.53        117.62        38.15 o                         
   4  13   7       1504.38       1752.16        72.62 o                         
  -5 -13   8         29.03         21.96        39.89 o                         
  -4 -13   8        572.29        638.18        52.59 o                         
  -3 -13   8       1038.69       1161.64        65.14 o                         
  -2 -13   8       1142.26       1167.65        66.32 o                         
  -1 -13   8         13.08          0.29        39.84 o                         
   0 -13   8        647.86        672.52        54.75 o                         
   1 -13   8       1021.41       1007.22        62.01 o                         
  -7 -12   8          5.01          7.65        26.28 o                         
  -6 -12   8        297.45        272.70        31.22 o                         
  -5 -12   8        229.47        287.61        32.52 o                         
  -4 -12   8        287.13        345.25        32.53 o                         
  -3 -12   8        805.28        798.96       139.81 o                         
  -2 -12   8        275.68        262.38        43.28 o                         
  -1 -12   8         69.83         37.05        36.69 o                         
   0 -12   8        486.41        474.50        48.36 o                         
   1 -12   8       1377.84       1032.42        56.55 o                         
   2 -12   8        475.06        319.78        41.67 o                         
   3 -12   8         11.91         11.35        32.99 o                         
   4 -12   8        314.37        317.86        48.33 o                         
  -8 -11   8         69.95         90.62        39.27 o                         
  -7 -11   8          4.59         -0.85        23.65 o                         
  -6 -11   8        849.40        894.79        39.41 o                         
  -5 -11   8        297.00        371.16        32.15 o                         
  -4 -11   8         21.05         41.93        25.68 o                         
  -3 -11   8       1339.57       1435.87        94.77 o                         
  -2 -11   8       6253.24       6534.25        81.17 o                         
  -1 -11   8       1834.81       1948.18        67.24 o                         
   0 -11   8        286.87        269.99        40.45 o                         
   1 -11   8       1727.34       1969.16        69.83 o                         
   2 -11   8       1369.93       1496.93        62.84 o                         
   3 -11   8       2216.68       2367.33        77.40 o                         
   4 -11   8        100.89        145.22        40.23 o                         
   5 -11   8       1631.15       1442.24        64.04 o                         
   6 -11   8       2803.99       3006.98        89.02 o                         
  -9 -10   8        414.33        397.79        46.70 o                         
  -8 -10   8        757.10        758.43        52.01 o                         
  -7 -10   8        949.97        916.30       188.74 o                         
  -6 -10   8        448.46        431.21        31.49 o                         
  -5 -10   8       1356.19       1287.34        41.34 o                         
  -4 -10   8       5606.43       5894.69       129.46 o                         
  -3 -10   8       1401.60       1405.22        40.62 o                         
  -2 -10   8          7.80         27.18        16.77 o                         
  -1 -10   8       2223.75       2305.22        37.45 o                         
   0 -10   8       1244.38       1302.28        30.19 o                         
   1 -10   8        167.58        135.06        22.78 o                         
   2 -10   8        143.39        123.99        23.05 o                         
   3 -10   8        144.22        149.00        23.85 o                         
   4 -10   8        231.93        166.28        23.77 o                         
   5 -10   8         22.04         21.95        23.92 o                         
   6 -10   8        142.32         90.23        26.30 o                         
   7 -10   8         78.02         77.51        27.09 o                         
  -9  -9   8        384.18        350.53        41.58 o                         
  -8  -9   8        113.49        121.11        35.51 o                         
  -7  -9   8        502.29        401.34        64.71 o                         
  -6  -9   8         89.42         97.47        22.87 o                         
  -5  -9   8        186.72        139.89        23.67 o                         
  -4  -9   8          3.44          5.08        20.67 o                         
  -3  -9   8         13.40         17.47        20.55 o                         
  -2  -9   8       3164.58       3115.71        51.32 o                         
  -1  -9   8       4888.23       4843.62        96.07 o                         
   0  -9   8       1780.44       1947.54        33.12 o                         
   1  -9   8          5.99         -3.07        18.04 o                         
   2  -9   8       1702.57       1702.87        77.36 o                         
   3  -9   8       5455.59       5818.09        69.00 o                         
   4  -9   8       3577.53       3808.52        58.78 o                         
   5  -9   8         55.66         86.48        25.27 o                         
   6  -9   8         60.37         39.78        24.36 o                         
   7  -9   8        687.26        592.59       110.39 o                         
   8  -9   8       1503.60       1642.00        49.71 o                         
 -10  -8   8        194.37        218.61        39.75 o                         
  -9  -8   8         59.51         44.90        21.86 o                         
  -8  -8   8       2244.93       1815.85       310.60 o                         
  -7  -8   8       4079.09       4355.57       208.30 o                         
  -6  -8   8       5001.30       5221.58        74.39 o                         
  -5  -8   8        638.60        609.72        28.23 o                         
  -4  -8   8        803.96        852.45        62.27 o                         
  -3  -8   8       2185.77       2264.05        60.05 o                         
  -2  -8   8       2109.68       2162.08        48.47 o                         
  -1  -8   8         17.15         24.24        18.21 o                         
   0  -8   8       1419.04       1441.91        27.59 o                         
   1  -8   8       8651.41       8652.76       134.62 o                         
   2  -8   8       1152.65       1285.82        47.84 o                         
   3  -8   8       1432.25       1304.98        35.62 o                         
   4  -8   8        560.00        611.44        41.21 o                         
   5  -8   8       2182.74       2091.44       104.58 o                         
   6  -8   8        682.98        582.29        42.93 o                         
   7  -8   8        245.09        211.30        37.32 o                         
   8  -8   8        770.32        696.31        49.83 o                         
   9  -8   8        695.42        757.87        74.26 o                         
 -11  -7   8         27.14         30.10        37.46 o                         
 -10  -7   8        997.28        726.84        48.46 o                         
  -9  -7   8       2738.11       2685.91        83.82 o                         
  -8  -7   8       2317.19       2326.80        90.62 o                         
  -7  -7   8         41.44         55.35        17.04 o                         
  -6  -7   8       1892.33       1879.40        31.77 o                         
  -5  -7   8       2240.77       2261.09        56.15 o                         
  -4  -7   8        132.87        116.62        22.30 o                         
  -3  -7   8       1593.95       1523.21        94.11 o                         
  -2  -7   8        400.46        418.06        21.79 o                         
  -1  -7   8       1894.32       1825.26        34.86 o                         
   0  -7   8          7.30          7.32        12.53 o                         
   1  -7   8       1677.36       1821.94        38.84 o                         
   2  -7   8         45.19         31.37        13.03 o                         
   3  -7   8       1291.10       1286.02        32.81 o                         
   4  -7   8        534.05        495.90        25.34 o                         
   5  -7   8        577.56        569.27        28.38 o                         
   6  -7   8        756.50        753.06        35.57 o                         
   7  -7   8        400.63        395.56        41.64 o                         
   8  -7   8        579.41        597.63        66.67 o                         
   9  -7   8        489.11        403.44        82.78 o                         
 -11  -6   8        208.09        143.21        37.33 o                         
 -10  -6   8         90.77         98.39        25.21 o                         
  -9  -6   8         35.87         42.72        17.33 o                         
  -8  -6   8        731.08        752.73        30.20 o                         
  -7  -6   8         63.64         32.60        15.19 o                         
  -6  -6   8        503.94        554.39        19.34 o                         
  -5  -6   8       2804.31       2880.33        49.80 o                         
  -4  -6   8       2300.17       2261.43        36.98 o                         
  -3  -6   8       2557.07       2673.22        38.73 o                         
  -2  -6   8        321.41        251.60        21.84 o                         
  -1  -6   8        199.24        175.08        35.07 o                         
   0  -6   8        793.89        853.18        22.91 o                         
   1  -6   8       2087.09       2144.40        45.66 o                         
   2  -6   8      13996.58      14410.55       205.94 o                         
   3  -6   8       2018.10       2137.51        37.73 o                         
   4  -6   8        464.36        474.04        24.15 o                         
   5  -6   8       2801.81       2918.75        63.84 o                         
   6  -6   8       7148.18       7350.19        96.99 o                         
   7  -6   8       3352.53       3498.85        72.63 o                         
   8  -6   8        505.44        438.81        30.55 o                         
   9  -6   8        473.36        339.16        32.92 o                         
  10  -6   8        655.13        564.51        53.32 o                         
 -12  -5   8        302.42        284.32        49.06 o                         
 -11  -5   8        257.23        192.85        44.99 o                         
 -10  -5   8          3.35         23.01        34.95 o                         
  -9  -5   8        263.61        286.24        31.24 o                         
  -8  -5   8       3206.36       3368.78        42.26 o                         
  -7  -5   8       1367.32       1374.95        27.66 o                         
  -6  -5   8          3.46         11.37        10.49 o                         
  -5  -5   8       5813.14       4624.62       473.07 o                         
  -4  -5   8      25056.80      25974.31        88.38 o                         
  -3  -5   8       3885.61       3745.60        29.24 o                         
  -2  -5   8          1.15          7.91        12.19 o                         
  -1  -5   8       4851.69       4789.03        45.20 o                         
   0  -5   8       8411.00       8139.76       189.64 o                         
   1  -5   8       1278.25       1167.31        20.37 o                         
   2  -5   8        285.48        303.80        13.61 o                         
   3  -5   8       1024.31       1167.48        22.42 o                         
   4  -5   8        591.00        531.31        32.65 o                         
   5  -5   8       1015.82       1056.78        30.72 o                         
   6  -5   8        558.13        482.17        26.18 o                         
   7  -5   8        240.39        220.42        24.07 o                         
   8  -5   8         19.24          2.92        22.72 o                         
   9  -5   8        324.79        327.74        29.22 o                         
  10  -5   8        231.81        266.68        51.74 o                         
 -12  -4   8        208.03        267.54        43.96 o                         
 -11  -4   8       2279.09       2612.34        83.42 o                         
 -10  -4   8        920.04        963.19        56.09 o                         
  -9  -4   8        712.70        692.80        46.08 o                         
  -8  -4   8          3.02          3.54        15.30 o                         
  -7  -4   8       5550.71       5767.70        50.88 o                         
  -6  -4   8       5198.68       5214.62        36.44 o                         
  -5  -4   8       2130.83       2113.89        27.61 o                         
  -4  -4   8       1422.48       1416.05        21.55 o                         
  -3  -4   8         69.95         72.09        10.22 o                         
  -2  -4   8       3942.47       4284.40       118.35 o                         
  -1  -4   8       6984.23       7316.19       151.97 o                         
   0  -4   8       7565.51       7692.54       204.53 o                         
   1  -4   8       1990.73       1673.16        28.35 o                         
   2  -4   8       1290.94       1413.73        23.29 o                         
   3  -4   8        313.90        271.19         9.47 o                         
   4  -4   8       1624.94       1647.75        43.19 o                         
   5  -4   8        300.02        287.80        15.36 o                         
   6  -4   8        637.69        635.31        20.63 o                         
   7  -4   8       2300.78       2413.19        45.55 o                         
   8  -4   8       3366.58       3746.87        58.31 o                         
   9  -4   8       1103.17       1142.01        39.64 o                         
  10  -4   8         44.80         52.44        24.99 o                         
  11  -4   8       1238.32       1300.64        69.01 o                         
 -12  -3   8         12.10          0.15        43.18 o                         
 -11  -3   8        723.64        724.90        53.66 o                         
 -10  -3   8        895.46        826.79        52.81 o                         
  -9  -3   8        143.97        117.84        34.05 o                         
  -8  -3   8        747.43        731.68        28.82 o                         
  -7  -3   8       2607.31       2519.00        46.26 o                         
  -6  -3   8       3390.85       3398.27        76.46 o                         
  -5  -3   8         52.98         70.12        10.08 o                         
  -4  -3   8        899.32        946.85        23.34 o                         
  -3  -3   8      12291.95      12493.67       139.43 o                         
  -2  -3   8        427.74        335.58        13.52 o                         
  -1  -3   8      11877.28      13148.79       174.68 o                         
   0  -3   8       7336.89       7508.69       184.76 o                         
   1  -3   8       9319.03       9515.68        55.43 o                         
   2  -3   8       6561.87       6779.55        67.45 o                         
   3  -3   8        116.80        118.47        12.17 o                         
   4  -3   8       6403.39       6460.07       132.64 o                         
   5  -3   8       7079.16       7245.16        50.17 o                         
   6  -3   8       6488.50       6724.62       117.10 o                         
   7  -3   8         26.72         21.26        15.13 o                         
   8  -3   8       1607.36       1767.62        33.45 o                         
   9  -3   8       1946.12       1986.43        40.41 o                         
  10  -3   8        943.73        921.47        37.80 o                         
  11  -3   8          5.61         22.60        43.60 o                         
 -12  -2   8        621.87        633.34        57.13 o                         
 -11  -2   8          1.21          0.13        39.03 o                         
 -10  -2   8       1356.93       1372.54        61.07 o                         
  -9  -2   8       2937.71       2927.86        76.04 o                         
  -8  -2   8       1483.14       1536.97        35.32 o                         
  -7  -2   8       1643.26       1399.68       228.17 o                         
  -6  -2   8       4871.86       4440.96        66.77 o                         
  -5  -2   8      10214.27      10030.68       106.94 o                         
  -4  -2   8       7795.63       7919.01        38.88 o                         
  -3  -2   8        263.36        179.64        21.87 o                         
  -2  -2   8       9251.96       9598.31       147.67 o                         
  -1  -2   8      14962.03      14824.41        57.59 o                         
   0  -2   8       3870.60       4038.40        95.74 o                         
   1  -2   8        549.00        611.57         9.29 o                         
   2  -2   8        783.97        578.18        64.01 o                         
   3  -2   8       1967.70       1881.49        16.04 o                         
   4  -2   8        290.37        310.39        13.23 o                         
   5  -2   8         97.58         73.49        12.42 o                         
   6  -2   8       3322.60       3502.48        38.50 o                         
   7  -2   8        269.72        308.83        18.70 o                         
   8  -2   8         16.54         18.96        15.85 o                         
   9  -2   8         27.04         33.12        18.14 o                         
  10  -2   8         27.58         13.51        20.13 o                         
  11  -2   8        338.31        245.14        32.49 o                         
 -12  -1   8       1290.11       1488.67        71.36 o                         
 -11  -1   8       2430.59       2891.53        86.16 o                         
 -10  -1   8        629.76        598.79        48.21 o                         
  -9  -1   8         16.90         56.45        33.36 o                         
  -8  -1   8       5143.24       5127.18        58.12 o                         
  -7  -1   8        114.24         93.10        15.62 o                         
  -6  -1   8        934.65       1024.20        71.11 o                         
  -5  -1   8       4228.30       4042.99        75.39 o                         
  -4  -1   8       5901.19       5952.95        78.83 o                         
  -3  -1   8        543.13        483.36        12.67 o                         
  -2  -1   8       6103.52       6177.81        37.69 o                         
  -1  -1   8       7349.89       7654.42       112.07 o                         
   0  -1   8       3305.25       3616.94        27.82 o                         
   1  -1   8       2928.03       2439.20       235.72 o                         
   2  -1   8       3164.39       3061.40        78.52 o                         
   3  -1   8       3075.84       3086.04        27.47 o                         
   4  -1   8        202.48        195.29        12.24 o                         
   5  -1   8       5098.52       5208.73        78.50 o                         
   6  -1   8       4577.90       4411.11        55.11 o                         
   7  -1   8       7451.91       7587.84       113.68 o                         
   8  -1   8         11.30         50.14        16.60 o                         
   9  -1   8       2082.31       2064.73        60.32 o                         
  10  -1   8       2676.29       2868.38        45.29 o                         
  11  -1   8       3275.64       3697.32        73.22 o                         
  12  -1   8       1243.59       1334.59        64.09 o                         
 -12   0   8         58.84         62.57        42.39 o                         
 -11   0   8          6.80         52.91        42.11 o                         
 -10   0   8         67.12         63.14        36.23 o                         
  -9   0   8        356.40        345.05        37.72 o                         
  -8   0   8       2540.79       2540.97        66.17 o                         
  -7   0   8       1985.26       1869.58       265.76 o                         
  -6   0   8         27.16         45.92        14.41 o                         
  -5   0   8      12706.08      12323.65        72.87 o                         
  -4   0   8      14143.23      14123.85        72.46 o                         
  -3   0   8       8626.31       8277.54        52.13 o                         
  -2   0   8       3437.25       3831.79        33.43 o                         
  -1   0   8      30482.52      33427.33       275.98 o                         
   0   0   8      27917.69      23876.86      3205.90 o                         
   1   0   8      19230.96      14606.74       281.94 o                         
   2   0   8      21010.25      23359.54        72.81 o                         
   3   0   8        944.62       1066.92        20.56 o                         
   4   0   8       6087.61       5522.91        45.46 o                         
   5   0   8       3235.73       3309.95        39.70 o                         
   6   0   8        284.62        263.62        26.23 o                         
   7   0   8       5938.55       5904.32       180.59 o                         
   8   0   8       4087.04       4107.14       104.02 o                         
   9   0   8        113.06        117.28        23.91 o                         
  10   0   8        125.75        125.06        20.30 o                         
  11   0   8        139.28        210.50        30.63 o                         
  12   0   8         96.63         95.17        29.61 o                         
 -11   1   8       3986.10       3177.89        88.92 o                         
 -10   1   8       3747.55       3946.16        92.30 o                         
  -9   1   8       1904.14       1947.39        64.73 o                         
  -8   1   8         17.02         13.19        27.76 o                         
  -7   1   8       4167.81       4317.50       217.50 o                         
  -6   1   8       5875.55       5908.29        54.80 o                         
  -5   1   8       3624.40       3669.49       103.71 o                         
  -4   1   8       1076.42       1111.82        41.55 o                         
  -3   1   8      17506.01      18126.79       298.96 o                         
  -2   1   8       3651.15       3874.08        46.94 o                         
  -1   1   8       1510.08       1581.34        22.31 o                         
   0   1   8      41042.35      47105.89       100.84 o                         
   1   1   8        370.98        414.22        16.06 o                         
   2   1   8       1275.86       1098.01        49.80 o                         
   3   1   8         38.50         39.76         6.89 o                         
   4   1   8          2.61         14.98         5.79 o                         
   5   1   8          1.55         27.23        17.43 o                         
   6   1   8         73.88         78.83        15.91 o                         
   7   1   8       1541.90       1446.48        45.83 o                         
   8   1   8       1034.07        973.73        60.30 o                         
   9   1   8       3107.33       3287.96        78.51 o                         
  10   1   8        249.52        183.90        27.32 o                         
  11   1   8       1410.39       1549.23        74.22 o                         
  12   1   8        845.91        923.59        48.97 o                         
 -11   2   8          3.27          0.41        33.20 o                         
 -10   2   8        493.04        461.63        46.20 o                         
  -9   2   8        653.31        628.21        45.66 o                         
  -8   2   8        132.51        107.48        30.60 o                         
  -7   2   8       1513.57       1442.30        32.22 o                         
  -6   2   8         34.28         34.60        14.26 o                         
  -5   2   8         15.96         -0.34        12.92 o                         
  -4   2   8         73.52         53.49        16.70 o                         
  -3   2   8       3677.20       3442.60        34.57 o                         
  -2   2   8       5773.12       6042.01        85.98 o                         
  -1   2   8       2882.50       2786.21        84.47 o                         
   0   2   8       2887.18       2697.33        72.56 o                         
   1   2   8       5711.99       5791.98        23.96 o                         
   2   2   8       4191.04       4257.33        44.47 o                         
   3   2   8        109.82        131.04         8.56 o                         
   4   2   8       3805.88       3641.63        87.00 o                         
   5   2   8       7669.40       7962.54        78.13 o                         
   6   2   8       6382.00       6357.34       207.96 o                         
   7   2   8        104.53         89.46        18.33 o                         
   8   2   8       1845.07       2029.02        41.46 o                         
   9   2   8       1896.75       1844.23        81.83 o                         
  10   2   8       1525.70       1704.94        45.67 o                         
  11   2   8        188.12        167.61        36.44 o                         
  12   2   8       1620.43       1550.08        49.50 o                         
 -11   3   8          6.09         12.96        33.35 o                         
 -10   3   8        117.37         88.10        38.79 o                         
  -9   3   8        653.81        637.06        46.91 o                         
  -8   3   8        309.22        266.79        34.33 o                         
  -7   3   8        607.29        570.73        36.00 o                         
  -6   3   8       5122.70       4478.75       627.66 o                         
  -5   3   8      13673.25      14903.89        83.05 o                         
  -4   3   8       1588.60       1552.38        30.53 o                         
  -3   3   8       2924.90       3136.59        53.13 o                         
  -2   3   8       6001.98       5537.92        26.29 o                         
  -1   3   8      19006.68      17892.93      2166.54 o                         
   0   3   8        203.88        301.92        13.33 o                         
   1   3   8      14145.06      16412.24       172.17 o                         
   2   3   8      22238.94      23046.88       164.76 o                         
   3   3   8      15059.19      14562.28       119.65 o                         
   4   3   8       4465.21       4131.23        44.06 o                         
   5   3   8       1229.20       1137.47       158.90 o                         
   6   3   8       1807.79       1526.08       239.03 o                         
   7   3   8       2014.81       1727.23       214.43 o                         
   8   3   8        331.63        278.45        23.21 o                         
   9   3   8         43.97         62.97        23.28 o                         
  10   3   8        299.27        241.49        32.39 o                         
  11   3   8         49.94         18.16        23.23 o                         
  12   3   8         99.64         88.41        45.11 o                         
 -11   4   8       1017.29       1137.13        62.03 o                         
 -10   4   8         92.74         95.87        41.45 o                         
  -9   4   8       2073.22       2512.01        74.82 o                         
  -8   4   8       2954.50       3065.34        74.99 o                         
  -7   4   8       3601.29       3822.60       122.06 o                         
  -6   4   8       4247.57       4520.20        52.17 o                         
  -5   4   8       2801.68       2944.08        87.41 o                         
  -4   4   8       3509.05       3535.48        33.88 o                         
  -3   4   8       2428.09       2155.53        21.29 o                         
  -2   4   8        947.81       1004.73        13.58 o                         
  -1   4   8         23.38         59.64         6.65 o                         
   0   4   8       6727.12       7499.02        86.95 o                         
   1   4   8       2089.48       2352.01        84.14 o                         
   2   4   8       3636.77       3846.98       106.53 o                         
   3   4   8       2208.45       2294.04        39.85 o                         
   4   4   8        473.62        477.44        13.39 o                         
   5   4   8       3847.15       3867.47        63.40 o                         
   6   4   8       2512.08       2435.10        36.51 o                         
   7   4   8       2044.45       2066.18        49.64 o                         
   8   4   8          9.43         13.15        18.45 o                         
   9   4   8         63.28         51.02        32.14 o                         
  10   4   8       2897.65       2919.50        82.92 o                         
  11   4   8       2688.83       2969.51        87.40 o                         
  12   4   8         91.95        124.94        45.29 o                         
 -10   5   8        311.51        205.72        38.66 o                         
  -9   5   8         58.58         17.80        32.57 o                         
  -8   5   8       1122.06       1052.84        51.57 o                         
  -7   5   8         77.04         71.32        28.64 o                         
  -6   5   8        449.20        453.86        22.99 o                         
  -5   5   8       3312.70       3437.56        37.52 o                         
  -4   5   8       6288.77       6661.76        47.23 o                         
  -3   5   8        162.06        131.37        11.66 o                         
  -2   5   8       8551.50       9080.74       116.24 o                         
  -1   5   8       9989.21      10429.54        56.99 o                         
   0   5   8       5981.91       5263.97        37.57 o                         
   1   5   8      11212.02      11594.04       217.09 o                         
   2   5   8        155.45        155.19        24.29 o                         
   3   5   8       4012.07       4132.86        47.94 o                         
   4   5   8       6761.70       6353.74        76.12 o                         
   5   5   8       4270.58       4046.88        54.48 o                         
   6   5   8        291.07        294.62        37.56 o                         
   7   5   8       5086.91       5060.06        62.35 o                         
   8   5   8       2711.08       2879.38        73.87 o                         
   9   5   8       1775.98       1785.86        64.63 o                         
  10   5   8          5.43         11.13        42.06 o                         
  11   5   8        383.97        457.40        49.79 o                         
 -10   6   8       1676.23       1826.30        71.52 o                         
  -9   6   8        579.82        538.51        45.40 o                         
  -8   6   8         13.04          0.52        26.07 o                         
  -7   6   8       1027.70       1054.91        37.44 o                         
  -6   6   8       5267.43       5663.69        58.49 o                         
  -5   6   8       1481.90       1575.06        28.28 o                         
  -4   6   8        765.76        775.81        20.57 o                         
  -3   6   8       4831.33       4908.66        39.90 o                         
  -2   6   8       7213.12       7564.53       108.50 o                         
  -1   6   8       3881.14       4073.92        36.12 o                         
   0   6   8       2228.61       2337.21        44.95 o                         
   1   6   8       1622.60       1626.12        29.74 o                         
   2   6   8       1311.11       1424.59        32.76 o                         
   3   6   8         60.34         75.51        16.09 o                         
   4   6   8        917.62        852.54        26.65 o                         
   5   6   8       4445.30       4356.41        53.75 o                         
   6   6   8       1569.88       1425.47        64.90 o                         
   7   6   8        208.19        233.23        24.37 o                         
   8   6   8          2.42         30.94        22.96 o                         
   9   6   8        725.51        695.96        50.99 o                         
  10   6   8         30.31         13.80        37.42 o                         
  11   6   8        485.43        486.23        49.40 o                         
  -9   7   8        220.10        140.15        36.07 o                         
  -8   7   8        223.95        201.70        39.48 o                         
  -7   7   8        340.61        359.32        40.85 o                         
  -6   7   8        743.81        742.49        56.78 o                         
  -5   7   8       3077.99       3055.76        82.43 o                         
  -4   7   8         17.34         -8.84        18.66 o                         
  -3   7   8        207.39        203.45        14.89 o                         
  -2   7   8        734.73        781.83        20.12 o                         
  -1   7   8        134.29        117.35        13.51 o                         
   0   7   8        977.49        973.37        25.80 o                         
   1   7   8        788.93        855.56        25.16 o                         
   2   7   8       2435.96       2383.04        38.57 o                         
   3   7   8         18.17         13.82        16.23 o                         
   4   7   8         42.13         68.06        18.63 o                         
   5   7   8       2119.29       2214.66        64.17 o                         
   6   7   8        246.00        257.35        24.16 o                         
   7   7   8        102.68        113.81        24.18 o                         
   8   7   8       1601.85       1610.65        44.03 o                         
   9   7   8       2243.02       2269.33        75.20 o                         
  10   7   8        639.52        717.81        53.38 o                         
  11   7   8          1.70         -1.94        42.44 o                         
  -9   8   8        692.69        736.87        52.06 o                         
  -8   8   8        389.57        338.16        41.61 o                         
  -7   8   8         72.52         66.00        29.59 o                         
  -6   8   8        383.44        462.65        56.43 o                         
  -5   8   8        892.96        907.25        32.77 o                         
  -4   8   8        373.72        347.44        30.53 o                         
  -3   8   8         23.58         29.60        19.92 o                         
  -2   8   8       4127.08       4009.82        58.81 o                         
  -1   8   8       4758.51       5054.94       125.62 o                         
   0   8   8        406.87        391.23        21.77 o                         
   1   8   8       3040.01       3104.39        44.65 o                         
   2   8   8       8190.90       8285.08       326.71 o                         
   3   8   8       9612.70       9879.23       444.14 o                         
   4   8   8       1392.06       1383.41        35.71 o                         
   5   8   8         98.47        100.82        21.73 o                         
   6   8   8       3319.93       3368.55        55.42 o                         
   7   8   8       8660.38       9045.78       129.05 o                         
   8   8   8        452.11        459.16        32.30 o                         
   9   8   8        354.78        343.46        40.66 o                         
  10   8   8        285.85        292.67        48.60 o                         
  -7   9   8       2416.13       2459.05        74.34 o                         
  -6   9   8        111.73         54.03        30.44 o                         
  -5   9   8       1447.00       1001.75        33.67 o                         
  -4   9   8       1244.64       1087.22       248.46 o                         
  -3   9   8       3850.01       3987.50       121.17 o                         
  -2   9   8        745.14        691.56        27.81 o                         
  -1   9   8        442.23        363.76        23.25 o                         
   0   9   8       4691.41       5052.40        59.18 o                         
   1   9   8       2927.01       3117.74        70.98 o                         
   2   9   8         10.00         13.81        18.69 o                         
   3   9   8         77.29         62.51        20.38 o                         
   4   9   8        493.24        417.19        26.34 o                         
   5   9   8          8.04         15.03        20.94 o                         
   6   9   8        216.61        192.36        26.48 o                         
   7   9   8        584.86        610.70        57.79 o                         
   8   9   8        404.01        430.99        38.93 o                         
   9   9   8        115.61        106.79        29.09 o                         
  10   9   8        282.17        244.27        32.32 o                         
  -5  10   8         52.39         40.98        26.39 o                         
  -4  10   8       1169.74       1190.53        54.98 o                         
  -3  10   8        114.24        106.51        33.61 o                         
  -2  10   8          7.77          1.52        16.46 o                         
  -1  10   8        158.04        185.93        22.36 o                         
   0  10   8        200.84        221.83        24.01 o                         
   1  10   8        955.86        960.41        67.85 o                         
   2  10   8          2.14         16.37        21.04 o                         
   3  10   8       3321.30       3228.74       156.77 o                         
   4  10   8       4109.05       3566.76       700.06 o                         
   5  10   8       2429.14       2120.63       349.08 o                         
   6  10   8         45.55         59.33        23.89 o                         
   7  10   8        999.41        905.82       113.57 o                         
   8  10   8       2640.22       2144.13       448.45 o                         
   9  10   8        141.37        173.95        30.76 o                         
  -5  11   8        810.69        743.17        51.48 o                         
  -4  11   8         48.78         25.20        28.51 o                         
  -3  11   8       1818.97       1711.92        65.14 o                         
  -2  11   8       3712.46       3964.97        92.83 o                         
  -1  11   8          5.85         44.06        22.46 o                         
   0  11   8         34.18        107.40        33.86 o                         
   1  11   8       1041.81       1071.41        53.45 o                         
   2  11   8       2454.20       2530.69        73.47 o                         
   3  11   8        488.92        441.15        42.83 o                         
   4  11   8         35.40         21.28        35.70 o                         
   5  11   8       2462.38       2366.69        77.65 o                         
   6  11   8       2114.74       2172.65        77.04 o                         
   7  11   8        551.30        594.74        53.85 o                         
   8  11   8        294.60        283.21        45.75 o                         
  -4  12   8        484.07        419.30        45.88 o                         
  -3  12   8        414.57        398.88        45.91 o                         
  -2  12   8       1049.50       1076.05        60.66 o                         
  -1  12   8       3336.27       3413.35        61.81 o                         
   0  12   8         69.22         37.31        30.40 o                         
   1  12   8        830.03        900.26        53.19 o                         
   2  12   8        289.00        319.30        43.17 o                         
   3  12   8        599.11        655.49        49.29 o                         
   4  12   8        330.68        237.30        40.02 o                         
   5  12   8        204.78        137.42        38.38 o                         
   6  12   8        144.35        158.09        44.41 o                         
  -2  13   8        250.64        202.32        44.53 o                         
  -1  13   8        913.34       1022.98        63.14 o                         
   0  13   8        502.79        472.67        46.29 o                         
   1  13   8          9.29         35.95        37.12 o                         
   2  13   8       1669.54       1790.66        72.77 o                         
   3  13   8        295.76        241.30        39.78 o                         
   4  13   8        261.29        312.56        45.24 o                         
  -4 -13   9        454.17        447.44        50.48 o                         
  -3 -13   9          1.44         12.28        40.34 o                         
  -2 -13   9       2450.40       2926.01        90.78 o                         
  -1 -13   9       1781.16       1841.60        75.31 o                         
   0 -13   9       1094.26       1240.87        64.49 o                         
  -7 -12   9        193.69        217.70        41.06 o                         
  -6 -12   9          2.70         18.36        26.46 o                         
  -5 -12   9          5.46         15.05        26.10 o                         
  -4 -12   9        449.45        446.27        34.63 o                         
  -3 -12   9        115.34         93.58        25.60 o                         
  -2 -12   9          0.69         12.45        26.83 o                         
  -1 -12   9         77.81         70.80        35.85 o                         
   0 -12   9         64.84         40.30        39.92 o                         
   1 -12   9        202.16        185.02        40.04 o                         
   2 -12   9       1464.92       1472.65        66.43 o                         
   3 -12   9       1101.09       1144.46        61.26 o                         
  -8 -11   9       1342.45       1463.47        70.81 o                         
  -7 -11   9        611.28        643.97        94.36 o                         
  -6 -11   9         84.29         89.23        28.14 o                         
  -5 -11   9        464.37        519.10        65.27 o                         
  -4 -11   9       2005.80       2107.00        58.07 o                         
  -3 -11   9       4553.06       4574.79       143.24 o                         
  -2 -11   9        181.44        211.70        29.82 o                         
  -1 -11   9        251.36        252.84        28.14 o                         
   0 -11   9       4106.25       4423.76        96.49 o                         
   1 -11   9       4024.27       4519.83        98.26 o                         
   2 -11   9        921.36       1011.83        57.01 o                         
   3 -11   9        715.82        646.22        49.96 o                         
   4 -11   9       1390.73        995.58        54.68 o                         
   5 -11   9        928.40        877.95        54.35 o                         
  -9 -10   9        963.43       1077.92        60.86 o                         
  -8 -10   9         97.53        130.22        41.09 o                         
  -7 -10   9       1695.90       1810.47        54.59 o                         
  -6 -10   9       2492.38       2292.14       387.44 o                         
  -5 -10   9       1550.33       1597.83        61.70 o                         
  -4 -10   9        158.56        124.55        25.08 o                         
  -3 -10   9        987.73        935.18        35.30 o                         
  -2 -10   9       1838.08       1823.59        34.72 o                         
  -1 -10   9        412.52        327.55        29.63 o                         
   0 -10   9        240.08        250.75        20.52 o                         
   1 -10   9       1103.54       1139.35        55.65 o                         
   2 -10   9       2238.92       2318.96        59.70 o                         
   3 -10   9        397.03        400.11        27.53 o                         
   4 -10   9        753.39        854.15        72.04 o                         
   5 -10   9        106.87        122.36        25.16 o                         
   6 -10   9         65.60         84.22        27.05 o                         
   7 -10   9         12.92         31.93        26.37 o                         
  -9  -9   9       1073.40       1188.39        59.78 o                         
  -8  -9   9        397.39        365.28        44.03 o                         
  -7  -9   9         93.94         98.26        23.93 o                         
  -6  -9   9         71.27         58.36        21.10 o                         
  -5  -9   9        494.42        551.62        29.51 o                         
  -4  -9   9        149.77         98.07        21.71 o                         
  -3  -9   9        759.71        872.34        32.09 o                         
  -2  -9   9       2956.49       2789.59        49.53 o                         
  -1  -9   9       1157.09       1198.80        39.96 o                         
   0  -9   9        137.62        129.10        16.50 o                         
   1  -9   9        642.23        662.21        23.45 o                         
   2  -9   9       1777.51       1762.10       100.31 o                         
   3  -9   9          1.68         15.51        21.86 o                         
   4  -9   9       1020.84       1140.75        39.28 o                         
   5  -9   9       5224.97       5438.84       126.63 o                         
   6  -9   9       1627.86       1713.21        47.24 o                         
   7  -9   9         36.80         47.40        26.62 o                         
   8  -9   9        100.38        121.95        41.31 o                         
 -10  -8   9         49.40         45.47        36.96 o                         
  -9  -8   9        881.13        601.87        31.51 o                         
  -8  -8   9        275.90        271.87        60.25 o                         
  -7  -8   9        602.89        600.26        38.74 o                         
  -6  -8   9       2177.94       2280.71        63.00 o                         
  -5  -8   9       6151.50       6366.55        99.47 o                         
  -4  -8   9       3589.38       3766.70       267.25 o                         
  -3  -8   9        247.06        269.21        22.21 o                         
  -2  -8   9       3539.80       3530.52        90.86 o                         
  -1  -8   9       4295.41       4173.78        84.84 o                         
   0  -8   9       5597.62       5598.38        49.83 o                         
   1  -8   9        328.52        258.56        17.95 o                         
   2  -8   9       1982.35       1968.02        67.93 o                         
   3  -8   9       4471.29       4648.94        86.80 o                         
   4  -8   9       6600.85       6385.94       146.66 o                         
   5  -8   9        418.59        396.05        27.82 o                         
   6  -8   9       1157.16       1057.29        63.87 o                         
   7  -8   9        785.03        819.92        80.75 o                         
   8  -8   9        196.57        213.01        37.32 o                         
   9  -8   9          8.74         40.69        35.04 o                         
 -11  -7   9       2808.63       3208.91        91.18 o                         
 -10  -7   9        437.92        256.45        36.90 o                         
  -9  -7   9        188.70        183.10        31.75 o                         
  -8  -7   9       2176.26       2240.16        47.87 o                         
  -7  -7   9       4454.57       4635.60       132.93 o                         
  -6  -7   9       1820.30       1899.07        32.23 o                         
  -5  -7   9        164.66        163.55        24.83 o                         
  -4  -7   9       4408.90       4520.15        99.69 o                         
  -3  -7   9       2896.01       2862.99        43.66 o                         
  -2  -7   9       3744.46       3952.81       178.64 o                         
  -1  -7   9        315.27        324.65        31.04 o                         
   0  -7   9         81.56         94.68        13.93 o                         
   1  -7   9         57.16         58.54        13.53 o                         
   2  -7   9       1007.47        995.38        28.13 o                         
   3  -7   9       2083.57       1986.65        45.84 o                         
   4  -7   9        253.60        210.81        22.38 o                         
   5  -7   9          6.48          8.76        19.41 o                         
   6  -7   9        132.50        108.35        23.17 o                         
   7  -7   9       1926.78       1991.25        48.36 o                         
   8  -7   9        987.41       1048.47        79.51 o                         
   9  -7   9         68.35         73.31        26.31 o                         
 -11  -6   9         23.81        100.17        40.19 o                         
 -10  -6   9         29.55         59.16        36.95 o                         
  -9  -6   9        499.14        439.12        28.93 o                         
  -8  -6   9        886.08        884.49        34.79 o                         
  -7  -6   9       1034.66       1041.32        38.84 o                         
  -6  -6   9         27.57         45.62        13.59 o                         
  -5  -6   9        594.98        587.28        25.08 o                         
  -4  -6   9       2899.24       2848.61        88.91 o                         
  -3  -6   9       3210.21       3110.57        41.84 o                         
  -2  -6   9        819.86        936.04        25.38 o                         
  -1  -6   9        506.74        426.88        19.39 o                         
   0  -6   9      16885.39      17364.29       197.77 o                         
   1  -6   9      13826.92      14558.10       193.54 o                         
   2  -6   9       3791.40       3626.44        66.70 o                         
   3  -6   9       3784.78       3879.28        69.05 o                         
   4  -6   9       7358.35       7332.64        80.82 o                         
   5  -6   9       1682.66       1797.25        39.92 o                         
   6  -6   9         34.57         52.12        22.05 o                         
   7  -6   9       2466.53       2645.15        52.12 o                         
   8  -6   9       1645.73       1657.83        45.71 o                         
   9  -6   9       1329.70        921.06        36.81 o                         
  10  -6   9        298.69        354.63        32.79 o                         
 -11  -5   9       1460.66       1557.49        70.19 o                         
 -10  -5   9       2727.62       2967.34        83.43 o                         
  -9  -5   9       2113.67       2237.57        46.76 o                         
  -8  -5   9        237.87        239.90        38.54 o                         
  -7  -5   9       1452.07       1491.17        28.71 o                         
  -6  -5   9       4777.96       4863.54        48.35 o                         
  -5  -5   9       5875.68       5951.67        74.48 o                         
  -4  -5   9        182.71        192.32        17.98 o                         
  -3  -5   9       5817.76       5864.37        95.83 o                         
  -2  -5   9      13797.71      13830.41       225.15 o                         
  -1  -5   9       3643.46       3618.87        73.34 o                         
   0  -5   9        666.29        712.00        79.42 o                         
   1  -5   9       3436.27       3406.16        91.12 o                         
   2  -5   9       3284.05       2953.92        59.04 o                         
   3  -5   9        703.01        766.60        18.10 o                         
   4  -5   9       1388.60       1297.17        35.13 o                         
   5  -5   9       3519.72       3425.09        49.68 o                         
   6  -5   9       3903.34       4027.98        56.51 o                         
   7  -5   9         31.98         22.17        21.70 o                         
   8  -5   9         96.45         78.79        24.04 o                         
   9  -5   9        201.29        248.27        37.40 o                         
  10  -5   9          1.00         27.61        25.58 o                         
 -11  -4   9         14.62         23.25        43.03 o                         
 -10  -4   9        378.21        358.96        45.88 o                         
  -9  -4   9        670.17        591.17        45.38 o                         
  -8  -4   9        386.80        474.89        26.22 o                         
  -7  -4   9        677.99        680.20        34.72 o                         
  -6  -4   9       2513.61       2428.26        47.55 o                         
  -5  -4   9        315.54        248.38        23.97 o                         
  -4  -4   9       3522.65       3289.79        41.73 o                         
  -3  -4   9         45.27         30.76         9.96 o                         
  -2  -4   9         19.80         45.57        11.51 o                         
  -1  -4   9       4776.22       4873.81        82.75 o                         
   0  -4   9        337.93        310.65        14.81 o                         
   1  -4   9       1597.68       1712.41        45.69 o                         
   2  -4   9       2296.76       2253.13        29.38 o                         
   3  -4   9       1037.80       1149.30        17.80 o                         
   4  -4   9       2247.21       2111.60        36.18 o                         
   5  -4   9       3677.52       3688.21        57.58 o                         
   6  -4   9       1204.09       1125.20        39.74 o                         
   7  -4   9        812.16        910.16        42.86 o                         
   8  -4   9        650.33        645.46        32.02 o                         
   9  -4   9       3070.20       3360.11        60.14 o                         
  10  -4   9       1384.33       1310.68        78.82 o                         
  11  -4   9        200.89        233.75        51.02 o                         
 -12  -3   9        876.48       1005.22        66.06 o                         
 -11  -3   9        310.62        323.92        45.95 o                         
 -10  -3   9        594.59        569.79        48.88 o                         
  -9  -3   9         20.80         36.78        35.04 o                         
  -8  -3   9        106.00         88.03        19.94 o                         
  -7  -3   9        957.60        927.80        37.67 o                         
  -6  -3   9       2186.39       2075.35        36.87 o                         
  -5  -3   9       6657.21       6920.21        91.20 o                         
  -4  -3   9        768.40        805.94        66.05 o                         
  -3  -3   9       1017.22        913.69        28.72 o                         
  -2  -3   9       4400.84       3830.45        34.62 o                         
  -1  -3   9       2977.99       2715.23        32.41 o                         
   0  -3   9      12852.25      13515.42       490.61 o                         
   1  -3   9         14.21         25.61         9.22 o                         
   2  -3   9      12122.99      12725.50       120.23 o                         
   3  -3   9      40181.30      42838.05       261.96 o                         
   4  -3   9       5419.65       5211.98        73.99 o                         
   5  -3   9         91.67         77.09        12.86 o                         
   6  -3   9       2086.00       2108.53        46.09 o                         
   7  -3   9       7443.97       7421.19       104.56 o                         
   8  -3   9        126.45        193.15        23.92 o                         
   9  -3   9         15.96         36.05        18.20 o                         
  10  -3   9        282.48        287.09        23.57 o                         
  11  -3   9        782.93        818.27        38.45 o                         
 -12  -2   9        512.85        540.24        53.11 o                         
 -11  -2   9       1180.37       1135.07        61.26 o                         
 -10  -2   9         80.55         78.80        38.31 o                         
  -9  -2   9        444.94        541.80        44.40 o                         
  -8  -2   9       6660.27       6548.11        67.26 o                         
  -7  -2   9       9046.72       9297.71       190.65 o                         
  -6  -2   9        647.82        618.96        23.21 o                         
  -5  -2   9         95.29        113.76        15.11 o                         
  -4  -2   9       7378.52       7455.27        83.69 o                         
  -3  -2   9       8291.93       8249.02       152.88 o                         
  -2  -2   9       2823.98       2664.98        62.45 o                         
  -1  -2   9       1081.18       1197.96        19.10 o                         
   0  -2   9       2944.05       2969.01        51.91 o                         
   1  -2   9      10220.86      10085.00        58.59 o                         
   2  -2   9       2777.77       2103.12       201.79 o                         
   3  -2   9        482.48        633.45        10.80 o                         
   4  -2   9        539.91        510.40        21.90 o                         
   5  -2   9         17.24         37.38        11.79 o                         
   6  -2   9        174.02        146.00        14.90 o                         
   7  -2   9       5535.44       5445.77        50.16 o                         
   8  -2   9       1296.08       1246.27        29.77 o                         
   9  -2   9         66.90         83.01        18.02 o                         
  10  -2   9        205.96        219.15        28.44 o                         
  11  -2   9       1056.79       1060.43        47.17 o                         
  12  -2   9         47.92         69.09        42.52 o                         
 -12  -1   9         95.06         33.19        42.47 o                         
 -11  -1   9          1.55          2.99        38.49 o                         
 -10  -1   9       1946.53       2039.07        70.87 o                         
  -9  -1   9       2648.34       2667.69        73.87 o                         
  -8  -1   9        169.95        164.33        20.32 o                         
  -7  -1   9          3.21          2.82        15.50 o                         
  -6  -1   9        352.27        341.67        19.74 o                         
  -5  -1   9         20.60         33.36        13.75 o                         
  -4  -1   9       2214.18       1892.06        59.50 o                         
  -3  -1   9       3171.47       3193.01        73.80 o                         
  -2  -1   9         18.32          8.32         5.99 o                         
  -1  -1   9        901.16        824.94        26.20 o                         
   0  -1   9       8583.23       8722.17        44.13 o                         
   1  -1   9      17150.66      18172.79       429.36 o                         
   2  -1   9       4950.12       4880.08        30.04 o                         
   3  -1   9      15434.41      17366.65       143.61 o                         
   4  -1   9       2941.59       2844.48        28.52 o                         
   5  -1   9       1950.56       1751.96        25.40 o                         
   6  -1   9         97.42         90.42        13.65 o                         
   7  -1   9       5325.43       5135.12        58.29 o                         
   8  -1   9       3507.62       3622.45        44.21 o                         
   9  -1   9        983.14        968.73        28.69 o                         
  10  -1   9         51.22        102.49        21.06 o                         
  11  -1   9        440.60        492.28        35.43 o                         
  12  -1   9       3220.16       3477.75       106.00 o                         
 -11   0   9        352.95        315.89        47.46 o                         
 -10   0   9        504.13        583.07        50.43 o                         
  -9   0   9       1795.28       1768.77        63.15 o                         
  -8   0   9          0.46         13.80        17.10 o                         
  -7   0   9        488.19        498.28        69.41 o                         
  -6   0   9       1854.89       1745.36        32.85 o                         
  -5   0   9       3455.28       3343.21        40.66 o                         
  -4   0   9          8.50         42.42        13.06 o                         
  -3   0   9      11084.05      11988.05       150.75 o                         
  -2   0   9       5208.88       5198.97        89.51 o                         
  -1   0   9        541.02        517.77         9.03 o                         
   0   0   9        298.49        250.58        11.64 o                         
   1   0   9       6671.39       6267.60        47.03 o                         
   2   0   9       3850.86       3667.95       108.06 o                         
   3   0   9       6272.75       6842.67        31.22 o                         
   4   0   9         75.14         88.43        13.35 o                         
   5   0   9       6699.20       6308.05       145.67 o                         
   6   0   9      11560.58      11971.74        91.53 o                         
   7   0   9       1731.93       1758.25       105.22 o                         
   8   0   9         78.04         65.17        22.04 o                         
   9   0   9         90.68        103.93        24.01 o                         
  10   0   9        383.70        409.25        24.66 o                         
  11   0   9        111.12         65.21        20.22 o                         
  12   0   9         34.39         47.28        30.45 o                         
 -11   1   9        405.37        263.08        40.42 o                         
 -10   1   9         60.46         67.68        37.63 o                         
  -9   1   9       1306.00       1277.42        56.42 o                         
  -8   1   9       1185.60       1133.16        48.46 o                         
  -7   1   9          9.41         36.43        16.30 o                         
  -6   1   9        282.84        303.28        18.76 o                         
  -5   1   9       9353.94       8979.77        64.22 o                         
  -4   1   9      16026.39      15705.31       496.41 o                         
  -3   1   9      11065.83      11856.58        63.71 o                         
  -2   1   9       2635.88       2855.51        24.58 o                         
  -1   1   9       9670.93      10660.37        80.83 o                         
   0   1   9         91.64        201.23        12.46 o                         
   1   1   9       6112.18       6720.28        82.59 o                         
   2   1   9        518.50        519.32        25.74 o                         
   3   1   9        307.51        211.03        18.30 o                         
   4   1   9         53.80         41.19         6.63 o                         
   5   1   9         69.04         63.04        14.25 o                         
   6   1   9         46.95         62.75        16.40 o                         
   7   1   9         98.63        123.27        21.79 o                         
   8   1   9       1754.49       1693.35        38.95 o                         
   9   1   9       1908.17       1914.22        44.25 o                         
  10   1   9       2476.32       2432.19        52.19 o                         
  11   1   9        291.62        360.78        52.93 o                         
  12   1   9        235.45        221.97        33.97 o                         
 -11   2   9       1096.87        848.57        54.91 o                         
 -10   2   9        734.51        872.96        55.17 o                         
  -9   2   9         97.09         91.59        35.26 o                         
  -8   2   9         26.70         38.84        29.04 o                         
  -7   2   9        667.62        604.07        24.28 o                         
  -6   2   9         64.90         57.52        15.65 o                         
  -5   2   9        668.39        652.55        35.10 o                         
  -4   2   9        865.78        918.84        36.83 o                         
  -3   2   9         34.49         25.86         9.98 o                         
  -2   2   9        493.05        726.27        19.58 o                         
  -1   2   9       7816.64       7751.89       148.15 o                         
   0   2   9      10512.92      11082.66       141.39 o                         
   1   2   9        441.40        590.42        10.04 o                         
   2   2   9       3118.46       2896.15        63.05 o                         
   3   2   9      18291.60      19731.95       241.29 o                         
   4   2   9       9119.20       9260.75       157.98 o                         
   5   2   9          1.45          6.97        12.94 o                         
   6   2   9       7362.95       7499.30       218.69 o                         
   7   2   9       8011.15       8357.00       304.01 o                         
   8   2   9       1451.93       1424.62       123.94 o                         
   9   2   9        963.87       1077.17        42.43 o                         
  10   2   9        230.56        266.46        43.15 o                         
  11   2   9        748.70        617.56       104.11 o                         
  12   2   9        717.88        665.29        39.33 o                         
 -11   3   9       1059.91        797.48        53.59 o                         
 -10   3   9        254.21        248.00        42.92 o                         
  -9   3   9        365.65        378.35        41.39 o                         
  -8   3   9       2684.09       2880.99        71.99 o                         
  -7   3   9       1021.73       1128.44        30.89 o                         
  -6   3   9       6837.15       6622.20       382.24 o                         
  -5   3   9       1653.30       1635.01        39.90 o                         
  -4   3   9       8473.43       8330.41        59.29 o                         
  -3   3   9      12122.93      12728.67        69.13 o                         
  -2   3   9       7015.83       7133.06        39.45 o                         
  -1   3   9        402.45        351.56        11.36 o                         
   0   3   9      18905.78      21085.11       167.29 o                         
   1   3   9       9681.98       9662.61        62.56 o                         
   2   3   9       1405.89       1151.56        12.89 o                         
   3   3   9        246.42        263.52        10.66 o                         
   4   3   9       1121.05       1086.24        21.35 o                         
   5   3   9       2458.91       1982.28       338.08 o                         
   6   3   9        698.65        561.04       131.58 o                         
   7   3   9       1650.21       1596.44        34.40 o                         
   8   3   9       1108.72       1088.91        33.17 o                         
   9   3   9        946.17        949.02        76.83 o                         
  10   3   9         10.66          2.91        23.11 o                         
  11   3   9         48.42         46.77        25.00 o                         
  12   3   9        117.99        180.77        43.83 o                         
 -11   4   9        280.42        258.86        46.42 o                         
 -10   4   9       3874.59       3985.69        96.77 o                         
  -9   4   9       3674.19       3885.99        89.64 o                         
  -8   4   9       1123.98       1106.08        51.71 o                         
  -7   4   9        167.34        187.30        20.98 o                         
  -6   4   9         15.10         22.40        16.45 o                         
  -5   4   9       1698.68       1747.80        32.86 o                         
  -4   4   9        166.90        186.59        15.17 o                         
  -3   4   9          3.77         18.00         7.19 o                         
  -2   4   9       9802.48       9844.01        85.96 o                         
  -1   4   9        505.39        592.56        18.99 o                         
   0   4   9       1035.32       1188.26        18.63 o                         
   1   4   9       3160.10       3313.04        35.63 o                         
   2   4   9       6990.68       7750.77        44.73 o                         
   3   4   9       1051.87       1079.28        15.13 o                         
   4   4   9        345.16        332.39        12.25 o                         
   5   4   9       1926.43       1805.65        50.15 o                         
   6   4   9         54.80         72.95        15.00 o                         
   7   4   9          7.16         17.05        26.86 o                         
   8   4   9        576.37        568.61        42.14 o                         
   9   4   9         37.22         71.30        36.66 o                         
  10   4   9         42.14         25.24        39.91 o                         
  11   4   9       1019.60        940.80        62.15 o                         
 -10   5   9         10.60         14.35        35.00 o                         
  -9   5   9       1244.72       1260.32        58.79 o                         
  -8   5   9        523.30        503.53        42.13 o                         
  -7   5   9        228.64        177.06        32.29 o                         
  -6   5   9       3327.61       3353.96        45.76 o                         
  -5   5   9       2078.07       2182.89        42.56 o                         
  -4   5   9         15.74         23.75        12.38 o                         
  -3   5   9        104.13        122.33         9.27 o                         
  -2   5   9        249.93        238.31        12.48 o                         
  -1   5   9        582.89        551.51        15.63 o                         
   0   5   9         42.16         45.77        10.54 o                         
   1   5   9      10219.38      10833.98        60.35 o                         
   2   5   9      18943.02      20572.38       172.21 o                         
   3   5   9       6780.92       6854.36       106.28 o                         
   4   5   9          4.34          8.88        16.19 o                         
   5   5   9       8008.10       8038.83        85.63 o                         
   6   5   9       6672.01       6580.04        67.33 o                         
   7   5   9       1219.19       1160.46        49.35 o                         
   8   5   9        302.87        307.46        39.72 o                         
   9   5   9       1619.17       1606.72        63.66 o                         
  10   5   9       2442.97       2426.65        80.28 o                         
  11   5   9       1262.02       1316.92        69.08 o
[truncated: 598,429 more chars]
